# Supplementary material for: Transcriptional Response to Tick-Borne Flavivirus Infection in Neurons, Astrocytes and Microglia In Vivo and In Vitro
Source: Viruses. 2024 Aug 19;16(8):1327. doi: 10.3390/v16081327 (PMC11359927; doi:10.3390/v16081327)
Supplement: Supplementary file 1 [file viruses-16-01327-s001.zip]

Archive with 11 entries (10 files):
- FigureS1_updated.png
- Table S1 DEGs in vitro LGTV and TBEV.xlsx
- Table S2. Enriched Hallmark gene sets among DEGs LGTV and TBEV in vitro.xlsx
- Table S3. DEGs in vivo LGTV.xlsx
- Table S4. GSEA reactome pathways in vitro and in vivo LGTV and TBEV.xlsx
- viruses-3088533-supplementary/
- viruses-3088533-supplementary/FigureS1_updated.png
- viruses-3088533-supplementary/Table S1 DEGs in vitro LGTV and TBEV.xlsx
- viruses-3088533-supplementary/Table S2. Enriched Hallmark gene sets among DEGs LGTV and TBEV in vitro.xlsx
- viruses-3088533-supplementary/Table S3. DEGs in vivo LGTV.xlsx
- viruses-3088533-supplementary/Table S4. GSEA reactome pathways in vitro and in vivo LGTV and TBEV.xlsx
