# Supplementary material for: Transcriptional Response to Tick-Borne Flavivirus Infection in Neurons, Astrocytes and Microglia In Vivo and In Vitro
Source: Viruses. 2024 Aug 19;16(8):1327. doi: 10.3390/v16081327 (PMC11359927; doi:10.3390/v16081327)
Supplement: Supplementary file 1 [file viruses-16-01327-s001.zip › Table S1 DEGs in vitro LGTV and TBEV.xlsx]

## Sheet: Neurons_LGTV
Gene	baseMean	log2FoldChange	lfcSE	pvalue	padj
Mitd1	251.556	1.00722	0.233292	2.42e-07	3.7e-05
Stat1	5398.21	4.36452	0.137682	7.23e-221	1.06e-216
Sp100	380.074	5.47906	1.80465	7.73e-06	0.00094444
Tor3a	3727.48	2.16555	0.14303	6.7e-52	4.91e-49
Ifi209	671.181	5.14008	1.97779	1.48e-05	0.00171096
Ifi207	767.489	1.14007	1.02635	0.000175585	0.0165749
Atf3	1452.04	1.09817	0.191247	2.12e-10	3.99e-08
Nmi	292.808	1.80889	0.262715	1.58e-12	3.51e-10
Ifih1	1480.04	4.59462	0.200666	2.16e-116	1.58e-112
Ube2l6	1468.33	1.35139	0.177501	9.45e-16	2.48e-13
Chac1	226.944	1.11808	0.298863	1.25e-06	0.000178594
Trib3	135.917	2.81723	0.28736	7.66e-23	2.88e-20
Zbp1	611.432	6.03113	1.53749	1.72e-06	0.000235271
Ace2	21.594	2.18072	2.5858	0.000376354	0.0311715
Tnfsf10	68.0911	1.99337	2.69516	0.000464462	0.0374121
Tlr2	1265.11	2.01977	0.325833	2.25e-10	4.18e-08
Gbp5	275.646	1.89412	0.494783	2.25e-06	0.000297645
Gbp7	1392.67	3.22078	0.193806	3.29e-62	3.71e-59
Gbp3	2328.46	2.68945	0.153846	1.45e-68	2.66e-65
Gbp2	4295.02	3.6884	0.213317	3.13e-67	5.1e-64
Ifi44	1499.09	9.50645	1.41191	2.09e-13	4.95e-11
Ddx58	1368.28	3.47381	0.190591	1.91e-74	4.01e-71
Ifnb1	119.494	5.30771	2.29526	1.88e-05	0.00215501
Ifna2	22.3365	3.02036	2.80158	0.000186906	0.0170298
Ifna4	41.8785	6.49548	1.61379	1.13e-06	0.000162805
Themis2	417.279	2.24037	1.97992	0.000215095	0.0193454
Isg15	1045.12	6.74223	0.663594	4.96e-25	2.02e-22
Sh3tc1	61.6471	-1.58435	1.7301	0.000361221	0.0300881
Cxcl10	3943	6.16289	0.284086	5.53e-105	2.7e-101
Gbp9	675.104	3.94341	0.456451	2.95e-18	9.01e-16
Gbp4	430.701	6.06064	1.53316	1.61e-06	0.000222037
Gbp6	778.564	4.48459	0.657198	3.83e-12	8.14e-10
Oasl2	3653.06	8.12355	0.478587	8.99e-66	1.2e-62
Oasl1	332.045	6.85628	1.00944	1.56e-12	3.51e-10
Oas1a	529.558	6.13036	1.42003	7.4e-07	0.000111913
Flt1	49.4843	-2.42852	2.58182	0.000293285	0.0254412
Samd9l	666.506	5.14485	0.437342	2.11e-32	9.97e-30
Zc3hav1	1320.66	3.30325	0.222645	5.36e-50	3.57e-47
Parp12	1300.04	2.03138	0.196469	3.04e-25	1.27e-22
Herc6	1424.71	2.48828	0.1758	1.34e-45	7.85e-43
Usp18	2250.98	7.85149	0.429045	7.2e-76	1.76e-72
Isg20	236.124	2.50398	0.647299	3.03e-06	0.000392026
Trim21	39.5574	4.4077	1.38686	8.79e-06	0.00104819
Trim34a	173.06	3.31505	0.519779	1.1e-10	2.09e-08
Trim12a	156.783	3.38326	0.599187	9.19e-09	1.53e-06
Trim30a	1757.7	5.58355	0.673286	3.18e-17	9.14e-15
Trim30d	695.309	4.07184	0.639083	9.23e-11	1.78e-08
Nupr1	257.187	2.27728	0.52528	1.09e-06	0.000158706
Ifitm3	5050.35	1.70872	0.117247	1.47e-48	9.35e-46
Irf7	2882.11	7.0153	0.611199	2.45e-31	1.12e-28
Moxd1	45.0325	1.81204	0.612063	8.75e-06	0.00104819
Derl3	40.582	3.32093	0.905024	4.78e-06	0.000609113
Ddit3	320.902	1.36145	0.182927	3.65e-15	9.08e-13
Stat2	1518.77	1.26182	0.160674	1e-16	2.77e-14
Eif4ebp1	560.799	1.17113	0.156482	1.51e-15	3.87e-13
Ppp1r3b	98.4136	1.34709	1.04943	0.000124059	0.0121247
Tlr3	851.276	2.3074	0.231091	1.32e-23	5.11e-21
Ddx60	410.553	6.27046	0.834781	1.19e-14	2.91e-12
Bst2	3753.74	3.769	0.343897	3.29e-28	1.46e-25
Herpud1	971.894	1.11941	0.189047	7.15e-11	1.44e-08
Nlrc5	276.807	2.67128	0.375475	7.83e-13	1.82e-10
Mlkl	183.788	2.62156	1.33485	4.9e-05	0.00509414
Irf9	914.65	2.93854	0.171033	2.54e-66	3.72e-63
Phf11d	790.437	7.55915	1.3801	3.16e-09	5.45e-07
Pml	614.385	1.27389	0.192172	8.95e-13	2.05e-10
Uba7	700.102	4.65012	0.83931	1.14e-08	1.89e-06
Cx3cr1	2299.43	4.55305	2.27901	3.6e-05	0.00394229
Irgm1	3032.74	4.09705	0.192647	1.15e-100	4.22e-97
Gm5431	245.385	4.55327	2.27886	3.6e-05	0.00394229
Gm12185	20.678	1.74379	2.21006	0.000501501	0.0399565
Tgtp1	110.671	2.60789	2.60776	0.000249954	0.022208
Tgtp2	183.003	2.58763	2.61306	0.000255433	0.022423
Ifi47	1053.94	6.74802	0.999925	2.25e-12	4.93e-10
Igtp	1725.79	5.379	0.331959	1.54e-59	1.62e-56
Irgm2	990.061	3.94876	0.311556	4.3e-37	2.34e-34
Xaf1	725.876	4.88027	0.569278	3.86e-18	1.15e-15
Lgals9	1144.06	2.53535	0.298453	1.44e-17	4.23e-15
Ccl2	3559.29	2.7292	0.536576	1.41e-07	2.23e-05
Slfn8	507.905	6.81569	1.35715	5.1e-08	8.21e-06
Slfn2	1496.12	1.69549	0.443067	1.83e-06	0.000248731
Ccl5	1962.55	8.04777	1.38256	3.02e-10	5.53e-08
Ccl4	1399.44	2.88025	0.571742	1.76e-07	2.72e-05
Trim25	442.059	3.17114	0.220187	3.27e-47	2e-44
Dhx58	551.584	1.30852	0.371776	2.25e-06	0.000297645
Ifi35	610.487	3.75859	0.427619	8.27e-19	2.7e-16
Tmem106a	885.516	1.54913	0.325032	9.11e-08	1.45e-05
Lgals3bp	5211.5	3.11373	0.20734	3.72e-51	2.6e-48
Rnf213	1567.62	2.98819	0.186731	8.35e-58	8.16e-55
Rsad2	5766.6	6.93263	0.364285	1.49e-81	4.38e-78
Cmpk2	4742.16	1.26377	0.144367	5.03e-20	1.8e-17
Ifi27	1348.56	1.98218	0.223426	4.03e-19	1.38e-16
Ifi27l2a	549.165	2.62836	2.5759	0.000241208	0.0215616
Tnfaip2	1061.78	2.57481	0.584603	1.09e-06	0.000158706
Apol9a	177.996	2.40351	1.00504	2.52e-05	0.00286009
Apol9b	119.509	3.49773	1.73171	4.51e-05	0.0047549
Csf2rb2	305.396	-4.45137	2.29437	3.99e-05	0.00430104
Socs1	124.792	2.78973	0.405199	3.95e-12	8.28e-10
Sdf2l1	654.442	1.77826	0.145707	1.25e-34	6.3e-32
Rtp4	1829.02	7.02069	0.4436	3.02e-57	2.77e-54
Parp14	718.553	3.81822	0.464372	1.08e-16	2.93e-14
Dtx3l	791.786	3.26455	0.208631	2.2e-55	1.7e-52
Parp9	1146.91	3.71262	0.235839	4.38e-56	3.56e-53
Mx1	573.464	5.39575	0.622734	1.42e-18	4.42e-16
Itpr3	50.552	-3.11964	0.906071	6.62e-06	0.000815669
Psmb9	484.085	2.26916	0.379927	1.22e-09	2.19e-07
Tap1	1184.85	2.47191	0.191198	2.36e-38	1.33e-35
Psmb8	1574.27	4.17137	0.475301	8.21e-19	2.7e-16
Tap2	579.535	1.57855	0.254602	5.3e-11	1.08e-08
H2-T23	2348.75	3.97117	0.331914	2.84e-33	1.39e-30
H2-T22	1099.53	2.02672	0.18701	1.51e-27	6.5e-25
Eif2ak2	536.707	1.29917	0.249507	5.36e-09	9.02e-07
Gm4951	529.608	8.55471	1.43166	7.44e-11	1.47e-08
F830016B08Rik	108.464	2.81487	1.43793	5.03e-05	0.00519211
Iigp1	1168.56	5.12045	0.323075	5.11e-57	4.41e-54
Cd74	129.935	1.76731	1.3742	0.000143927	0.0137907
Cd274	604.304	2.81906	0.302367	7.95e-21	2.91e-18
Ifit2	7556.19	1.73871	0.139534	4.55e-36	2.38e-33
Ifit3	6731.71	7.05901	0.422376	1.54e-63	1.88e-60
Ifit3b	2137.62	8.07927	1.00664	6.21e-17	1.75e-14
Ifit1	6456.75	9.8301	1.00588	1.64e-24	6.48e-22

## Sheet: Neurons_TBEV
Gene	baseMean	log2FoldChange	lfcSE	pvalue	padj
Adhfe1	514.556	1.12277	0.111755	3.84e-26	5.33e-24
Mcm3	485.236	-1.00493	0.161704	1.43e-12	6.46e-11
Efhc1	92.5118	1.13694	0.541314	0.000114119	0.00114608
Neurl3	284.961	1.56962	0.514126	4.26e-06	6.42e-05
Arid5a	270.704	1.25039	0.187262	1.31e-13	6.74e-12
Ecrg4	788.13	1.37456	0.318203	5.18e-08	1.21e-06
ENSMUSG00000100635	9.20985	1.53257	2.12995	0.00117609	0.00822114
Stat1	5398.21	2.47091	0.141049	1.29e-70	8.02e-68
Cflar	641.429	1.53819	0.138456	1.45e-30	2.76e-28
Gm973	196.733	1.01219	0.306335	3.42e-06	5.28e-05
Cfap65	30.1977	1.13233	0.565567	0.000148032	0.00143228
Rhbdd1	380.122	1.53567	0.184634	9.25e-19	7.64e-17
Sp110	100.594	1.58566	1.99238	0.00101303	0.00731029
Sp100	380.074	3.78139	2.33403	8.24e-05	0.000861662
Cyb5r1	400.075	2.52227	0.131307	4.61e-84	3.66e-81
Gpr37l1	490.751	1.7846	0.186707	6.74e-24	8.23e-22
Phlda3	2048.25	1.03171	0.123193	1.5e-19	1.35e-17
Brinp3	175.534	-1.32754	0.322735	1.2e-07	2.61e-06
Ptgs2	481.589	2.75815	0.593901	1.95e-08	4.92e-07
Niban1	73.2975	3.38045	0.504864	4.21e-13	2.03e-11
Tor3a	3727.48	2.38739	0.143626	4.48e-64	2.13e-61
Rgs4	402.45	-1.39271	0.160574	4.73e-20	4.68e-18
Ddr2	307.225	2.41508	0.221292	8.63e-30	1.52e-27
Atf6	413.994	1.41217	0.214705	3.57e-13	1.73e-11
Fcgr4	186.495	1.46312	0.836313	0.000151986	0.00146717
Slamf7	213.48	1.78629	0.822684	4.03e-05	0.00046535
Dusp23	62.6959	1.12142	0.433245	3.03e-05	0.000362663
Ifi206	332.876	5.79506	1.66264	2.69e-06	4.34e-05
Ifi213	117.742	1.06954	1.64463	0.00232082	0.0143293
Ifi209	671.181	6.38382	1.48042	4.04e-07	7.85e-06
Ifi208	223.322	4.1733	2.26286	5.16e-05	0.000571002
Ifi207	767.489	2.66268	0.561654	1.17e-08	3.07e-07
Ifi204	1111.41	4.3741	1.23163	2.05e-06	3.38e-05
Ifi211	204.244	3.74782	2.34753	8.65e-05	0.000900921
Ifi205	264.219	5.28301	1.90802	9.69e-06	0.000133557
Spta1	29.2632	1.26503	0.734804	0.000219657	0.00201343
Ephx1	2080.39	1.07927	0.122292	3.45e-21	3.73e-19
Atf3	1452.04	3.02109	0.1665	3.71e-75	2.52e-72
G0s2	24.4775	1.29328	0.630742	9.49e-05	0.000979107
Gm13293	47.5139	1.42039	0.874369	0.000214347	0.0019749
Slc2a6	457.194	1.09845	0.17156	4.85e-13	2.31e-11
Sardh	291.546	1.11788	0.263255	6.53e-08	1.49e-06
Hspa5	10757	2.06727	0.0911815	3.11e-116	4.94e-113
Olfml2a	48.4988	2.4245	0.576005	8.69e-08	1.94e-06
Rprm	623.346	-1.1942	0.1245	5.17e-24	6.37e-22
Nr4a2	175.381	-1.51447	0.191952	3.01e-17	2.24e-15
Ifih1	1480.04	5.89296	0.198636	5.18e-194	7.4e-190
Lrp2	294.703	1.22692	0.248315	2.77e-09	7.84e-08
Fkbp7	130.633	1.88908	0.505116	4.05e-07	7.85e-06
Calcrl	133.786	2.12753	0.277951	8.63e-17	6.06e-15
Ube2l6	1468.33	1.36843	0.174775	4.59e-17	3.34e-15
Creb3l1	134.527	1.31339	0.250469	6.86e-10	2.11e-08
Arl14ep	859.016	1.60517	0.145064	1.94e-30	3.55e-28
Fibin	29.9892	3.34124	0.720008	3.24e-08	7.87e-07
Pak6	405.669	-1.00897	0.179252	5.21e-11	1.84e-09
Chac1	226.944	3.65207	0.250669	1.27e-49	4.23e-47
Snap23	742.203	1.15764	0.163524	5.84e-15	3.35e-13
Pdia3	8030.47	1.14257	0.0700208	3.94e-62	1.7e-59
B2m	20271	1.74971	0.128374	1.64e-44	4.5e-42
AA467197	574.509	4.4802	2.17468	3.41e-05	0.000401686
Hdc	22.7149	2.30746	0.817592	6.66e-06	9.53e-05
Chgb	642.21	-1.31183	0.12078	2.1e-29	3.57e-27
Crls1	106.829	1.34404	0.30669	3.95e-08	9.47e-07
Rrbp1	1003.79	1.30303	0.227693	5.16e-11	1.83e-09
Sec23b	1285.93	1.13605	0.115683	3.98e-25	5.08e-23
Srxn1	3003.2	1.15326	0.289223	1.98e-07	4.14e-06
Trib3	135.917	4.99395	0.283349	2.81e-70	1.67e-67
Mylk2	28.2659	1.97317	2.26143	0.00065176	0.00507236
Lbp	1110.55	2.31009	0.350162	2.28e-13	1.13e-11
Lpin3	92.7617	2.37384	0.478586	3.17e-09	8.92e-08
Sdc4	8753.52	2.26936	0.123442	1.12e-77	8.39e-75
Zbp1	611.432	6.38726	1.47825	3.95e-07	7.69e-06
Lonrf3	72.3344	1.29511	0.409349	3.84e-06	5.86e-05
Xlr	37.9802	2.99646	2.43902	0.000207497	0.00192045
Mtm1	288.393	1.84585	0.273682	7.39e-14	3.91e-12
Plxnb3	20.5924	1.02785	1.10302	0.00163661	0.010881
Renbp	899.031	1.24565	0.173693	4.28e-15	2.49e-13
Tmem47	4505.18	1.20055	0.158432	1.79e-16	1.22e-14
Eda2r	307.781	1.6664	0.303656	1.98e-10	6.58e-09
Slc7a3	174.727	2.71331	0.252454	1.03e-28	1.67e-26
Magt1	602.584	1.7207	0.159258	2.26e-29	3.8e-27
Col4a6	566.9	1.35986	0.320836	7.23e-08	1.64e-06
Col4a5	717.982	1.04566	0.174238	5.62e-12	2.3e-10
Tspyl2	332.864	1.1268	0.131778	4.75e-20	4.68e-18
Car5b	129.271	1.14436	0.444244	3e-05	0.000360063
Ace2	21.594	4.07914	2.43704	6.91e-05	0.000737928
Piga	75.505	1.05185	0.469075	9.63e-05	0.00098971
Cetn4	105.993	1.2206	0.495333	3.6e-05	0.000421232
Slc7a11	581.697	3.21173	0.252258	9.75e-39	2.53e-36
Tm4sf1	951.367	1.27944	0.225705	6.67e-11	2.32e-09
Wwtr1	361.584	1.28742	0.226453	6.18e-11	2.16e-09
Serp1	5796.13	1.74941	0.106387	5.64e-63	2.52e-60
Siah2	168.437	1.08098	0.200268	2.03e-10	6.73e-09
Slc33a1	478.458	1.34032	0.176183	2.36e-16	1.58e-14
Ssr3	4214.21	1.31499	0.0639497	1.01e-95	1.31e-92
Tlr2	1265.11	4.08603	0.304546	2.31e-42	6.12e-40
Tmem154	32.9412	2.87805	1.45562	4.71e-05	0.000529574
Gm15417	42.041	1.80425	0.690328	1.28e-05	0.000171584
Ciart	69.2488	1.85112	0.427256	4.27e-08	1.01e-06
Fcgr1	825.574	2.27237	0.601796	3.86e-07	7.54e-06
Txnip	972.237	1.2079	0.216588	9.5e-11	3.26e-09
Phgdh	862.463	1.07062	0.138256	2.91e-17	2.18e-15
Gstm1	7284.86	1.12771	0.110283	6.38e-27	9.29e-25
Vcam1	7386.78	1.11321	0.14895	2.71e-16	1.8e-14
Sec24d	823.766	2.00026	0.141413	7.38e-48	2.29e-45
Sgms2	327.397	1.69767	0.269605	1.73e-12	7.63e-11
Bdh2	251.699	1.5287	0.272393	1.11e-10	3.8e-09
Dapp1	333.377	1.6383	0.19994	2.06e-18	1.65e-16
Gbp5	275.646	3.53915	0.409756	1.48e-19	1.34e-17
Gbp7	1392.67	3.12286	0.195442	4.63e-59	1.94e-56
Gbp3	2328.46	3.11124	0.153796	1.41e-92	1.55e-89
Gbp2	4295.02	5.13227	0.210096	1.78e-132	4.24e-129
Ifi44	1499.09	9.53831	1.38619	1.13e-13	5.85e-12
Cth	55.7396	3.42139	0.505835	2.75e-13	1.35e-11
Ripk2	544.421	1.34634	0.284388	8.38e-09	2.24e-07
Ddx58	1368.28	2.76628	0.195674	4.8e-47	1.43e-44
Glipr2	1346.44	1.1621	0.198138	1.62e-11	6.18e-10
Abca1	2092.86	1.20892	0.122864	5.05e-25	6.32e-23
Klf4	43.3604	1.55205	0.777319	7.58e-05	0.000801833
Tnfsf15	20.3547	1.2537	1.83791	0.00171398	0.0113007
Pappa	42.0363	1.38937	0.622119	5.12e-05	0.000567517
Ttc39b	194.809	1.02041	0.242799	8.35e-08	1.88e-06
Ifnb1	119.494	8.53459	1.50902	5.71e-10	1.77e-08
Ifna2	22.3365	7.44458	1.54328	5.71e-08	1.32e-06
Ifna4	41.8785	8.47361	1.46493	2.95e-10	9.59e-09
Cdkn2b	700.017	1.39669	0.347348	1.72e-07	3.64e-06
Mob3c	127.889	1.19948	0.303145	2.24e-07	4.61e-06
Slc6a9	135.859	1.17097	0.265122	3.1e-08	7.61e-07
P3h1	358.392	1.73344	0.174998	2.59e-25	3.39e-23
Sesn2	829.129	2.63399	0.152976	3.63e-68	1.99e-65
Themis2	417.279	3.5505	1.53878	2.36e-05	0.000292215
Cd52	1646.51	1.18759	1.66502	0.00179554	0.0117194
Clic4	3442.46	1.23273	0.0981975	3.43e-38	8.45e-36
Mthfr	333.705	1.63194	0.160441	2.47e-26	3.45e-24
Fbxo2	1456.62	1.3809	0.171686	8.74e-18	6.86e-16
Isg15	1045.12	7.09638	0.662301	1.32e-27	2.01e-25
AW011738	33.6904	1.23213	0.610468	0.000114993	0.00115405
Steap1	33.4869	1.09966	0.543767	0.00015217	0.00146735
Grm3	189.707	-1.00315	0.292373	2.16e-06	3.55e-05
Fgl2	1013.13	1.13687	0.191447	9.83e-12	3.9e-10
Lhfpl3	87.6998	1.10887	0.339569	3.34e-06	5.18e-05
Il6	64.2668	4.23017	2.2902	5.06e-05	0.000562976
Wfs1	214.275	1.28362	0.192768	1.64e-13	8.23e-12
Cd38	353.548	1.06712	0.400247	2.68e-05	0.000325155
Pi4k2b	219.685	1.01915	0.257471	2.45e-07	5e-06
Fam114a1	348.221	1.19222	0.199353	8.86e-12	3.57e-10
Nfxl1	294.65	1.18728	0.194901	4.45e-12	1.85e-10
Cxcl1	728.956	4.03182	0.766217	3.51e-09	9.86e-08
Cxcl2	101.396	6.05966	1.67043	1.98e-06	3.28e-05
Cxcl10	3943	8.07442	0.282955	3.99e-180	2.85e-176
5430416N02Rik	55.9623	1.30027	0.555177	4.4e-05	0.000500281
Aff1	294.688	1.38262	0.237974	3.57e-11	1.29e-09
Gbp9	675.104	4.63197	0.456861	3.54e-25	4.6e-23
Gbp4	430.701	6.25777	1.51227	6.44e-07	1.2e-05
Gbp6	778.564	5.74614	0.65366	2.82e-19	2.44e-17
Oasl2	3653.06	8.18155	0.477988	9.63e-67	4.91e-64
Oasl1	332.045	8.57105	1.0053	8.38e-19	7e-17
Oas2	268.679	2.79174	1.05458	1.07e-05	0.000145917
Oas3	705.187	1.34668	0.52638	2.26e-05	0.00028163
Oas1g	171.65	2.65232	2.55107	0.000328317	0.00283648
Oas1a	529.558	5.80119	1.55353	1.66e-06	2.8e-05
Psph	596.293	1.50565	0.129133	2.93e-33	6.43e-31
Trim56	202.93	1.83254	0.306601	1.04e-11	4.11e-10
Slc7a1	267.366	1.78811	0.190445	3.38e-23	4.02e-21
Stard13	195.335	1.55196	0.308497	2.16e-09	6.2e-08
Samd9l	666.506	5.06962	0.439909	1.62e-31	3.45e-29
Gng11	236.86	1.17028	0.390972	7.79e-06	0.000109547
Bet1	474.318	2.01645	0.185409	5.86e-30	1.05e-27
Col1a2	203.214	1.0744	0.362359	1e-05	0.000137824
Pdk4	185.568	1.31612	0.254364	9.8e-10	2.95e-08
Dync1i1	873.199	-1.08401	0.127566	6.2e-20	5.98e-18
Asns	1208.97	1.34604	0.121394	1.93e-30	3.55e-28
Irf5	880.77	2.12924	0.425744	2.13e-09	6.14e-08
Ptn	2672.83	1.26501	0.338474	5.22e-07	9.96e-06
Creb3l2	261.648	1.65968	0.214417	7.36e-17	5.2e-15
Zc3hav1	1320.66	3.31537	0.224656	6.97e-51	2.43e-48
Parp12	1300.04	1.72655	0.20271	1.07e-19	9.92e-18
Pdia4	2383.26	1.74989	0.131027	6.8e-43	1.83e-40
Fkbp14	302.96	1.24794	0.247275	1.69e-09	4.93e-08
Herc6	1424.71	3.17313	0.172727	5.81e-77	4.15e-74
Gadd45a	535.161	1.81442	0.17101	1.37e-28	2.2e-26
Eif2ak3	352.877	1.26509	0.14734	6.94e-20	6.61e-18
Eva1a	244.049	1.33142	0.286565	1.24e-08	3.22e-07
Hk2	303.836	1.42579	0.220793	7.74e-13	3.58e-11
Mthfd2	397.874	1.68085	0.195059	5.13e-20	5.02e-18
Sec61a1	2448.25	1.23791	0.0631725	1.91e-87	1.95e-84
Mcm2	482.139	-1.02707	0.166234	1.82e-12	8e-11
Gt(ROSA)26Sor	184.566	1.24361	0.255836	4.18e-09	1.16e-07
Zfp9	132.364	1.01847	0.340716	1.04e-05	0.000142799
Usp18	2250.98	5.49215	0.433392	1.82e-37	4.32e-35
C1ra	348.7	1.08611	1.65405	0.00224447	0.0139909
C1s1	311.342	1.18344	0.922778	0.000650898	0.00507118
Lrrc23	66.7831	1.58098	0.412489	3.23e-07	6.44e-06
9330179D12Rik	12.4482	3.07251	1.55336	4.63e-05	0.000522254
Cd69	258.905	3.66801	2.58584	0.000117118	0.0011729
Arhgdib	1089.49	-1.27231	0.18209	1.72e-14	9.55e-13
Mgst1	3135.14	1.21489	0.139074	1.5e-20	1.53e-18
Casc1	36.0952	1.24672	0.669573	0.000163717	0.00156916
Itpr2	141.49	1.16493	0.333373	1.36e-06	2.35e-05
Slc1a5	146.803	1.28476	0.2033	1.45e-12	6.49e-11
Relb	358.411	1.16508	0.274198	6.51e-08	1.49e-06
Zfp36	140.993	1.58965	0.341822	1.22e-08	3.19e-07
Scn1b	390.783	-1.29296	0.204916	1.57e-12	6.98e-11
Uba2	5116	4.28118	1.06911	6.07e-07	1.13e-05
Cebpg	693.063	1.347	0.131823	2.06e-26	2.91e-24
Plekhf1	390.911	1.5902	0.269836	2.23e-11	8.39e-10
Atf5	93.0542	2.41024	0.241217	1.35e-25	1.82e-23
Snrnp70	4715.57	5.91728	1.0617	2.57e-09	7.29e-08
Ppp1r15a	628.044	2.60514	0.15511	4.61e-65	2.27e-62
Plekha4	102.608	1.01775	0.511847	0.000206353	0.00191359
Odad1	170.908	1.014	0.38753	3.56e-05	0.000417944
Spty2d1	436.106	1.14795	0.154808	4.84e-16	3.1e-14
Selenos	1004.26	1.87442	0.108908	8.87e-69	5.07e-66
Fam174b	446.457	1.14426	0.179837	7.15e-13	3.34e-11
Isg20	236.124	2.88954	0.601056	1.07e-08	2.84e-07
Cpeb1	372.475	1.41892	0.243888	3.53e-11	1.28e-09
Stard5	539.786	1.32091	0.14283	2.37e-22	2.65e-20
Serpinh1	1691.24	1.66915	0.148447	2.07e-31	4.28e-29
Arrb1	1495.17	3.33815	1.1563	6.78e-06	9.68e-05
Spcs2	2406.21	1.0811	0.0685339	1.59e-58	6.29e-56
Dnajb13	180.087	1.32607	0.317695	9.37e-08	2.08e-06
Trim21	39.5574	1.54304	1.57569	0.000744242	0.00564146
Trim34a	173.06	2.73107	0.588078	1.9e-08	4.81e-07
Trim12a	156.783	3.37216	0.645966	2.35e-09	6.7e-08
Trim12c	184.341	2.79063	0.589244	1.35e-08	3.49e-07
Trim30a	1757.7	5.86104	0.674634	7.07e-19	5.94e-17
Trim30d	695.309	4.28251	0.661963	4.4e-12	1.83e-10
Cavin3	484.513	1.00989	0.175817	2.64e-11	9.78e-10
Trim66	57.8193	2.65216	0.429018	5.47e-12	2.24e-10
Nucb2	291.189	1.46482	0.198389	1.43e-15	8.67e-14
ENSMUSG00000108456	97.917	1.93082	0.327561	1.58e-11	6.04e-10
Apobr	61.6001	5.11964	1.19904	4.11e-07	7.94e-06
Nupr1	257.187	4.76072	0.454442	1.26e-26	1.8e-24
Bag3	618.624	1.15481	0.200302	2.86e-11	1.06e-09
Ifitm3	5050.35	2.2195	0.115511	1.5e-84	1.26e-81
Irf7	2882.11	6.00379	0.613519	2.67e-23	3.21e-21
Kcnq1ot1	452.278	1.32412	0.257539	1.17e-09	3.47e-08
Adgb	45.4865	1.35296	1.46868	0.00101518	0.00731828
Stx11	214.353	1.75638	0.308989	6.15e-11	2.15e-09
Tnfaip3	564.924	1.77235	0.273341	4.67e-13	2.24e-11
Vnn1	22.8002	2.15082	2.45041	0.00056353	0.00451108
Moxd1	45.0325	3.68785	0.448855	5.91e-18	4.69e-16
Ccn2	908.429	-1.16036	0.293554	2.28e-07	4.68e-06
Gm36908	15.0275	1.22397	1.51672	0.00146822	0.0099514
Hey2	18.9052	1.29211	0.734622	0.000192077	0.00180345
Hs3st5	61.7972	-1.09581	0.386705	1.48e-05	0.000195219
Ddo	353.469	1.80138	0.388562	1.18e-08	3.09e-07
Ddit4	241.844	1.25239	0.208928	9.6e-12	3.82e-10
Derl3	40.582	6.29532	0.753197	1.16e-17	9.04e-16
Uqcr11	3436.9	4.63987	1.04206	1.82e-07	3.84e-06
Btbd2	633.862	-1.0539	0.135265	1.91e-17	1.46e-15
Gng7	558.23	-1.0643	0.134668	8.06e-18	6.36e-16
Aldh1l2	220.313	1.36411	0.237935	5.37e-11	1.9e-09
Hsp90b1	6619.94	1.78248	0.0748557	1.29e-127	2.63e-124
Pawr	531.562	1.14688	0.288139	2.04e-07	4.26e-06
Ddit3	320.902	3.3087	0.170823	3.58e-85	3.41e-82
Shmt2	564.355	1.67686	0.109667	7.33e-55	2.76e-52
Rdh5	97.1355	1.60743	0.311592	1.12e-09	3.35e-08
Plpp5	325.57	1.07635	0.141778	9.68e-17	6.74e-15
Eif4ebp1	560.799	2.99464	0.146298	1.07e-94	1.28e-91
Ppp1r3b	98.4136	2.3264	0.635103	5.77e-07	1.08e-05
Cyp4v3	598.715	1.14277	0.234923	3.62e-09	1.02e-07
Tlr3	851.276	1.4304	0.253813	9.76e-11	3.34e-09
1700029J07Rik	80.7225	1.00619	0.38894	3.99e-05	0.000461287
Ddx60	410.553	6.39569	0.835824	3.33e-15	1.97e-13
Hapln4	35.8062	1.99721	0.926689	3.75e-05	0.000438304
Mef2b	11.1546	1.14906	1.04361	0.000974993	0.00708234
Gdf15	131.557	3.35349	0.395975	5.68e-19	4.86e-17
Bst2	3753.74	3.5636	0.3512	9.19e-26	1.26e-23
Hmox1	7239.33	2.01468	0.136952	2.01e-51	7.35e-49
Calr	4518.26	1.06949	0.0762725	3.61e-47	1.1e-44
Lpcat2	654.01	1.32968	0.264131	2e-09	5.8e-08
Herpud1	971.894	3.06603	0.178674	1.38e-67	7.28e-65
Nlrc5	276.807	2.48558	0.400223	3.59e-12	1.52e-10
Nfat5	247.84	1.25079	0.232827	3.17e-10	1.02e-08
Mlkl	183.788	4.12708	0.827908	1.44e-08	3.7e-07
Dynlrb2	83.7992	1.73297	0.577662	4.5e-06	6.74e-05
Osgin1	432.719	3.22132	0.340757	7.49e-23	8.62e-21
Slc7a5	585.767	1.55912	0.304373	1.38e-09	4.07e-08
Fezf2	165.91	-1.04219	0.200482	5.89e-10	1.82e-08
Dydc2	16.896	2.28144	2.41072	0.000471162	0.0038939
Ero1a	389.958	1.13184	0.152417	4.18e-16	2.7e-14
Gch1	597.78	1.01895	0.310702	3.69e-06	5.65e-05
Pck2	421.825	1.65936	0.919726	0.000108174	0.0010964
Gjb2	21.1052	4.66229	2.28346	3.35e-05	0.000395815
Phf11b	295.157	2.25199	2.24715	0.000439912	0.00366702
Phf11d	790.437	7.32017	1.38438	8.44e-09	2.25e-07
Fam167a	784.999	1.10032	0.133253	5.07e-19	4.36e-17
Tnfrsf10b	89.5574	3.90848	0.835491	4.45e-08	1.05e-06
Fndc3a	810.449	1.05377	0.150799	8.03e-15	4.55e-13
Epsti1	226.765	3.1843	1.61257	4.63e-05	0.000522254
Acod1	888.126	2.22042	0.308058	2.8e-15	1.67e-13
Abcc4	204.309	1.09379	0.278682	2.63e-07	5.32e-06
Dnajc3	1792.11	2.11949	0.110058	4.94e-85	4.41e-82
Mbnl2	1119.04	1.36624	0.131846	4.87e-27	7.17e-25
Casp4	277.028	1.6757	0.803876	5.43e-05	0.000596973
1700012B09Rik	23.9065	1.16907	0.719705	0.000330355	0.00284892
Dpy19l2	12.4131	6.17888	1.98234	4.49e-06	6.72e-05
Stt3a	2289.02	1.03978	0.0707867	2.06e-51	7.36e-49
Hyou1	263.352	1.5192	0.253252	1.27e-11	4.95e-10
Cplx3	31.6904	-1.7781	0.571483	3.17e-06	4.97e-05
Plscr2	508.398	1.60927	0.291971	1.82e-10	6.13e-09
Slc9a9	173.995	1.99948	0.256545	2.75e-17	2.08e-15
Parp3	687.243	1.15402	0.193568	8.92e-12	3.59e-10
Manf	999.449	1.849	0.126553	1.06e-50	3.61e-48
Mapkapk3	511.417	1.05855	0.214267	2.31e-09	6.61e-08
Uba7	700.102	5.11524	0.858535	2.19e-10	7.22e-09
Gmppb	193.566	1.00773	0.206026	3.02e-09	8.54e-08
Ccrl2	143.656	3.84253	0.603584	5.37e-12	2.21e-10
Myd88	474.756	1.0384	0.218372	5.93e-09	1.62e-07
Cx3cr1	2299.43	1.07871	1.65041	0.00227873	0.0141489
Nktr	653.636	1.34993	0.119716	2.38e-31	4.86e-29
Tmem158	154.765	-1.10859	0.317076	1.43e-06	2.44e-05
Igfbp3	4668.45	1.05628	0.138545	7.11e-17	5.08e-15
Stc2	53.5254	2.417	0.411842	2.56e-11	9.51e-10
Ccng1	5026.23	1.10191	0.098561	1.89e-31	3.96e-29
Irgm1	3032.74	2.86747	0.197659	2.59e-49	8.42e-47
Gm5431	245.385	5.34451	1.85392	8.01e-06	0.000112212
Tgtp1	110.671	1.01574	1.60952	0.0025903	0.0157212
Ifi47	1053.94	5.1452	1.07156	6.71e-08	1.53e-06
Irf1	950.093	1.77011	0.179508	3.61e-25	4.64e-23
Igtp	1725.79	3.63794	0.345593	1.84e-27	2.77e-25
Irgm2	990.061	2.83625	0.331088	1.75e-19	1.55e-17
Chrnb1	42.0088	1.12884	0.761894	0.000488915	0.00401738
Derl2	886.679	1.16096	0.113865	1.06e-26	1.52e-24
Xaf1	725.876	5.05947	0.574131	1.66e-19	1.47e-17
Serpinf1	981.556	2.07398	0.275726	2.32e-16	1.56e-14
Lgals9	1144.06	3.24825	0.297224	2.03e-29	3.5e-27
Evi2	15.7212	1.08937	1.73376	0.00230017	0.014228
Ccl2	3559.29	5.72275	0.517016	3.84e-29	6.3e-27
Ccl7	1089.29	3.48194	0.621698	3.57e-10	1.15e-08
Slfn5	336.879	3.81755	1.4411	1.22e-05	0.000165083
Slfn8	507.905	6.2453	1.45134	4.23e-07	8.13e-06
Slfn2	1496.12	1.99388	0.394341	1.56e-09	4.56e-08
Ccl5	1962.55	10.9071	1.38339	1.32e-17	1.01e-15
Ccl9	1202.33	7.36558	1.17351	3.36e-11	1.23e-09
Ccl4	1399.44	4.86787	0.54338	3.78e-20	3.77e-18
Trim25	442.059	2.02154	0.234268	2.55e-20	2.57e-18
Col1a1	263.991	1.31059	0.305447	5.76e-08	1.33e-06
Slc35b1	855.473	1.13394	0.105757	3.54e-29	5.88e-27
Nxph3	31.3328	-1.48913	0.99584	0.000262274	0.00234683
Copz2	280.509	1.08079	0.342496	5.15e-06	7.6e-05
Dhx58	551.584	1.53908	0.315431	4.43e-09	1.22e-07
Ifi35	610.487	2.90694	0.46311	4.17e-12	1.74e-10
Rprml	47.4328	-1.04105	0.432089	6.19e-05	0.00067044
Cd300lf	118.077	2.62448	0.70431	5.43e-07	1.03e-05
Rhbdf2	370.009	1.34115	0.342511	2.6e-07	5.29e-06
Lgals3bp	5211.5	3.2071	0.208726	7.13e-55	2.75e-52
Rnf213	1567.62	2.6171	0.189626	4.13e-45	1.2e-42
Pycr1	106.918	1.21647	0.414473	8.82e-06	0.000122443
Lgals8	919.02	1.05322	0.125288	1.21e-19	1.12e-17
Hfe	624.76	2.57351	0.225168	4.02e-32	8.7e-30
Serpinb6b	57.5608	1.38743	0.797598	0.000172526	0.00164256
Omd	61.1236	1.11217	1.70978	0.00217134	0.0136183
Prxl2c	307.246	1.55839	0.239592	5.6e-13	2.64e-11
Naip5	72.9998	1.00868	1.608	0.00263218	0.015928
Cd180	339.322	2.14105	0.922162	2.39e-05	0.000294581
Pdia6	3652.85	1.36414	0.0510823	8.62e-159	4.1e-155
Rsad2	5766.6	8.13943	0.363435	3.91e-112	5.59e-109
Cmpk2	4742.16	1.56076	0.140676	1.61e-30	3.03e-28
Dnajb9	1306.15	2.21255	0.139499	6.17e-59	2.52e-56
Dhrs7	587.582	1.49736	0.12002	1.52e-37	3.69e-35
Acot2	143.555	1.32974	0.246299	3.14e-10	1.01e-08
Fos	997.463	-1.33971	0.235001	6.21e-11	2.16e-09
Sel1l	1753.9	1.02733	0.126298	1.12e-18	9.18e-17
Fbln5	561.078	1.5106	0.218498	3.89e-14	2.1e-12
Ifi27	1348.56	2.36682	0.223121	2.06e-28	3.26e-26
Ifi27l2a	549.165	1.65961	2.01801	0.000908325	0.00667273
Tnfaip2	1061.78	5.78283	0.508343	1.21e-30	2.34e-28
Rida	1092.36	1.05421	0.175638	5.65e-12	2.3e-10
Fzd6	284.81	1.13386	0.266067	6.12e-08	1.41e-06
Cthrc1	196.423	1.00297	0.283187	1.4e-06	2.4e-05
Apol9a	177.996	2.612	0.802276	2.2e-06	3.61e-05
Apol9b	119.509	4.20332	1.35412	5.2e-06	7.66e-05
Kdelr3	166.923	1.96092	0.262193	3.24e-16	2.13e-14
Cbx7	129.437	1.17105	0.331356	1.17e-06	2.04e-05
Atf4	1191.56	1.64098	0.119961	1.3e-44	3.64e-42
Ccdc134	131.65	1.16061	0.261499	2.79e-08	6.93e-07
Tspo	2780.2	1.13846	0.193628	1.4e-11	5.41e-10
Alg12	171.871	1.4242	0.244925	3.6e-11	1.3e-09
Creld2	793.869	2.66844	0.10386	3.1e-147	1.11e-143
Fkbp11	69.15	2.95264	0.376343	7.28e-17	5.17e-15
Cela1	108.045	2.15086	1.26128	0.000100642	0.00102809
Copz1	3575.76	2.9149	0.904445	2.66e-06	4.29e-05
Itga5	638.591	1.18137	0.270468	3.88e-08	9.31e-07
Socs1	124.792	1.02637	0.504006	0.000178262	0.00168861
Sdf2l1	654.442	3.64826	0.142829	1.9e-145	5.42e-142
Lrrc74b	43.5097	1.83244	0.559502	1.89e-06	3.15e-05
Dnajb11	1431.14	1.25958	0.0998782	1.94e-38	4.94e-36
Rtp4	1829.02	6.18824	0.444986	1.3e-44	3.64e-42
Il1rap	380.347	1.00946	0.203759	2.18e-09	6.25e-08
Pdia5	88.9768	1.84482	0.358052	9.91e-10	2.97e-08
Parp14	718.553	3.37423	0.486367	8.08e-14	4.26e-12
Dtx3l	791.786	1.63263	0.227467	5.23e-15	3.01e-13
Parp9	1146.91	2.24764	0.252062	2.55e-21	2.8e-19
Tmem39a	160.457	1.3994	0.233411	1.25e-11	4.9e-10
Nfkbiz	583.746	1.28675	0.293183	3.76e-08	9.04e-07
Cpox	222.918	1.15607	0.17865	3.68e-13	1.78e-11
Mir155hg	29.1226	1.11221	1.70107	0.00216317	0.013579
Cbr3	207.215	1.04838	0.249703	8.28e-08	1.87e-06
Mx1	573.464	4.05637	0.664449	3.38e-11	1.23e-09
Phf10	400.628	1.85768	0.180263	3.09e-27	4.6e-25
Crebrf	234.348	1.4327	0.21917	4.69e-13	2.24e-11
Itpr3	50.552	-1.02189	0.641956	0.000508498	0.00414963
Rsph1	190.002	1.15123	0.307658	5.35e-07	1.02e-05
Rasal3	156.82	-1.0412	1.60301	0.00243184	0.0148975
Cyp4f13	179.318	1.30718	0.280998	1.19e-08	3.1e-07
Tapbp	4024.96	1.17865	0.105821	4.89e-31	9.7e-29
H2-K1	10146.9	1.99287	0.217089	1.76e-22	1.99e-20
Psmb9	484.085	1.02211	0.473305	0.000130788	0.0012906
Tap1	1184.85	1.65157	0.201358	1.86e-18	1.51e-16
Psmb8	1574.27	4.60773	0.47843	5.31e-23	6.16e-21
Tap2	579.535	1.71583	0.251269	5.14e-14	2.75e-12
Tnf	145.355	4.05888	0.844173	2.94e-08	7.28e-07
H2-Q6	483.42	1.66681	0.704852	2.69e-05	0.00032631
H2-Q7	271.547	2.2471	0.612068	5.44e-07	1.03e-05
Tcf19	205.44	-1.12269	0.280236	1.84e-07	3.88e-06
H2-T23	2348.75	4.79202	0.328792	5.53e-49	1.75e-46
H2-T22	1099.53	2.35656	0.187416	2.28e-38	5.71e-36
H2-M3	280.48	1.2367	0.410875	6.76e-06	9.66e-05
Pla2g7	2333.57	1.18746	0.126509	3.52e-23	4.16e-21
Clic5	53.543	2.39465	0.517907	1.53e-08	3.89e-07
Nfkbie	290.809	1.19139	0.342019	1.39e-06	2.39e-05
Vegfa	55.7337	1.55332	0.399259	2.65e-07	5.37e-06
B430306N03Rik	68.2165	2.0594	1.49067	0.000217493	0.00200002
Efhb	55.0373	1.02507	0.735852	0.000750298	0.00567833
Ticam1	106.806	1.49706	0.280651	4.86e-10	1.53e-08
Tgif1	660.819	2.18567	0.245814	2.86e-21	3.12e-19
Eif2ak2	536.707	1.08114	0.257324	8.02e-08	1.81e-06
Abhd3	153.95	1.10609	0.292064	4.59e-07	8.81e-06
Ttr	37.9855	1.65209	1.07412	0.000201147	0.00187383
Hspa9	3687.52	1.00762	0.0933746	9.48e-30	1.65e-27
Arap3	108.888	2.07479	1.39146	0.000168874	0.00161317
Fgf1	178.409	1.01126	0.268331	5.53e-07	1.04e-05
Gm4951	529.608	7.45608	1.42938	1.11e-08	2.91e-07
Iigp1	1168.56	3.41695	0.337432	1.05e-25	1.43e-23
Cd74	129.935	4.21175	0.725702	2.33e-10	7.6e-09
Pdgfrb	199.48	1.13837	0.253664	2.2e-08	5.52e-07
Zfp516	134.324	1.12884	0.316264	1.06e-06	1.86e-05
Tcirg1	1809.98	1.03542	0.13135	8.79e-18	6.86e-16
Cdk2ap2	694.384	1.76832	0.280687	1.53e-12	6.84e-11
Rhod	267.504	1.48517	0.335095	3.23e-08	7.87e-07
Neat1	720.265	1.81119	0.222186	1.9e-18	1.53e-16
Plaat3	601.557	1.49177	0.256295	3.55e-11	1.28e-09
Slc3a2	3652.78	1.44027	0.0870799	3.55e-63	1.63e-60
AW112010	192.532	7.552	1.39346	3.94e-09	1.1e-07
Ms4a6c	893.558	1.33054	1.05007	0.000526324	0.00425619
Psat1	1506.83	1.21262	0.141975	8e-20	7.51e-18
Gda	86.4783	-1.24276	0.285241	4.21e-08	1e-06
Kank1	453.83	1.45438	0.20964	3.35e-14	1.82e-12
Glis3	259.141	1.01796	0.238249	6.09e-08	1.4e-06
Cd274	604.304	2.37535	0.319496	6.77e-16	4.24e-14
Papss2	153.598	2.20815	0.388005	5.63e-11	1.97e-09
Ifit2	7556.19	3.1034	0.136323	2.69e-116	4.81e-113
Ifit3	6731.71	7.51472	0.421742	6.63e-72	4.3e-69
Ifit3b	2137.62	8.57444	1.00128	6.05e-19	5.11e-17
Ifit1bl2	31.1869	2.60086	1.90434	0.000183257	0.00172745
Ifit1	6456.75	10.5848	0.997651	2.37e-28	3.72e-26
Aldh18a1	824.723	1.15031	0.145699	1.21e-17	9.36e-16

## Sheet: Astrocytes_LGTV
Gene	baseMean	log2FoldChange	lfcSE	pvalue	padj
Stat1	5398.21	1.83454	0.124198	6.00535e-50	8.0035e-47
Sp100	380.074	1.71848	0.284784	4.67778e-10	9.39401e-08
Tor3a	3727.48	1.58341	0.122463	1.18715e-38	8.70178e-36
Ifi206	332.876	2.57941	0.560984	1.51578e-07	1.94924e-05
Ifi213	117.742	1.67879	1.98576	6.21426e-05	0.00529657
Ifi209	671.181	2.20904	0.296212	1.07909e-14	2.87626e-12
Ifi208	223.322	4.25607	2.08554	1.40763e-06	0.000156332
Ifi207	767.489	1.94106	0.24118	1.79738e-16	5.06723e-14
Mndal	168.565	2.69206	0.66329	7.37415e-07	8.44571e-05
Ifi211	204.244	1.59199	0.281058	4.83572e-09	7.96535e-07
Nmi	292.808	1.00305	0.220063	4.3729e-07	5.21193e-05
Ifih1	1480.04	1.63244	0.119133	3.55368e-43	3.47313e-40
Ube2l6	1468.33	1.43262	0.137333	8.1715e-26	3.86433e-23
Znfx1	1677.41	1.23042	0.149962	1.14621e-16	3.29479e-14
Zbp1	611.432	2.91605	0.279009	3.21179e-27	1.62361e-24
Helz2	190.251	1.5623	0.27691	5.64369e-09	9.16529e-07
Tnfsf10	68.0911	1.30508	1.63694	0.000184459	0.0136574
Tlr2	1265.11	1.19109	0.20182	1.27909e-09	2.31499e-07
Fcgr1	825.574	1.52591	0.210455	1.64976e-13	4.1699e-11
Gbp5	275.646	1.39775	0.355422	4.37777e-06	0.000451959
Gbp7	1392.67	1.69228	0.174896	1.25564e-22	4.48968e-20
Gbp3	2328.46	1.4049	0.136534	3.70468e-25	1.55173e-22
Gbp2	4295.02	1.90525	0.139958	7.89849e-43	7.23699e-40
Ifi44	1499.09	2.52897	0.286827	6.86324e-20	2.09615e-17
Ddx58	1368.28	1.55927	0.135138	3.37038e-31	2.05874e-28
Trim14	132.656	1.88215	0.376534	1.03498e-07	1.40489e-05
Themis2	417.279	1.09447	0.484443	7.02569e-05	0.00588552
Isg15	1045.12	2.56557	0.197262	6.16496e-40	4.75675e-37
AW011738	33.6904	1.81779	0.623326	1.99497e-05	0.00191152
Cxcl10	3943	4.53189	0.19318	3.4141e-124	2.50254e-120
Gbp9	675.104	2.03639	0.219928	3.71138e-21	1.23656e-18
Gbp4	430.701	3.00617	0.261852	2.96575e-32	1.89034e-29
Gbp10	154.631	3.00152	0.546269	6.93947e-10	1.33415e-07
Gbp6	778.564	1.80581	0.36782	1.71265e-07	2.16443e-05
Oasl2	3653.06	2.26894	0.156366	1.17121e-48	1.32076e-45
Oasl1	332.045	3.44832	0.312558	1.97208e-30	1.15643e-27
Oas2	268.679	2.47088	0.446929	2.00772e-09	3.46272e-07
Oas3	705.187	2.29506	0.340207	1.50788e-12	3.68425e-10
Oas1a	529.558	1.94986	0.194234	2.20758e-24	8.74679e-22
Samd9l	666.506	1.40128	0.252285	1.00054e-08	1.51782e-06
Zc3hav1	1320.66	1.13669	0.122994	1.20908e-20	3.9389e-18
Parp12	1300.04	1.18254	0.169021	1.15218e-12	2.86288e-10
Herc6	1424.71	1.51723	0.110087	1.38004e-43	1.4451e-40
Usp18	2250.98	2.47419	0.1674	1.3556e-50	2.48413e-47
Cd69	258.905	1.05124	1.20631	0.000505613	0.0330906
Eml2	81.3284	-2.45266	0.559163	4.25071e-07	5.10782e-05
Mamstr	42.1136	15.3728	2.98568	4.4952e-09	7.48859e-07
Isg20	236.124	1.64529	0.261785	1.0812e-10	2.29715e-08
Il18bp	182.779	1.13253	0.463116	5.2873e-05	0.00461379
Trim34a	173.06	1.93395	0.253034	4.57047e-15	1.2408e-12
Trim30a	1757.7	1.8139	0.325452	6.02841e-09	9.50284e-07
Trim30d	695.309	1.68688	0.23081	8.71958e-14	2.24261e-11
Stx4a	164.657	-1.34333	0.435978	2.0232e-05	0.00192598
Irf7	2882.11	2.18016	0.352013	7.43266e-11	1.60239e-08
Ncoa7	224.377	1.42894	0.247072	2.76639e-09	4.71572e-07
Calhm6	98.9315	2.36149	1.17372	2.85344e-05	0.00259822
Shc2	93.9581	1.25298	1.23074	0.000332362	0.0229832
Syt1	1174.54	1.78206	0.402387	1.03546e-06	0.000116768
Stat2	1518.77	1.55803	0.154746	3.02753e-24	1.16799e-21
Ddx60	410.553	1.95825	0.1913	2.87291e-25	1.23873e-22
Nlrc5	276.807	1.07277	0.333724	1.46758e-05	0.00143432
Psmb10	811.879	1.01785	0.165785	1.97208e-10	4.01538e-08
Chtf8	568.118	1.14175	0.194427	1.38449e-09	2.44537e-07
Mlkl	183.788	1.59582	0.305638	5.06713e-08	7.1427e-06
Phf11b	295.157	2.00281	0.343177	9.53782e-10	1.76993e-07
Phf11d	790.437	2.36446	0.229582	6.3002e-26	3.0787e-23
Epsti1	226.765	1.37666	0.480283	2.79436e-05	0.00256033
Acod1	888.126	1.56729	0.277906	5.68923e-09	9.16529e-07
Casp4	277.028	1.40747	0.239579	1.64414e-09	2.86941e-07
Tent5a	229.156	1.16983	0.237348	1.66485e-07	2.12232e-05
Cdv3	598.145	-1.34172	0.286444	5.27191e-07	6.1829e-05
Uba7	700.102	1.44129	0.143329	3.93903e-24	1.48067e-21
Irgm1	3032.74	2.04618	0.153875	4.31247e-41	3.51226e-38
Tgtp1	110.671	3.28336	0.543347	1.50292e-11	3.33831e-09
Tgtp2	183.003	4.79856	1.15531	1.52516e-08	2.28151e-06
Ifi47	1053.94	3.46824	0.190553	3.63149e-76	1.06475e-72
Irf1	950.093	1.19369	0.152968	2.88507e-15	7.9802e-13
Igtp	1725.79	2.07179	0.185192	8.01325e-30	4.3509e-27
Irgm2	990.061	1.79185	0.121007	3.73639e-50	6.08617e-47
Xaf1	725.876	1.69291	0.165768	5.74309e-25	2.33872e-22
Ccl2	3559.29	1.78051	0.4948	7.09523e-06	0.000712439
Ccl7	1089.29	2.06145	0.316704	1.24001e-11	2.79669e-09
Ccl12	168.497	1.98859	0.33735	6.91047e-10	1.33415e-07
Slfn5	336.879	1.99475	0.375924	1.88166e-08	2.7312e-06
Slfn9	415.367	1.15934	0.251602	5.6016e-07	6.51742e-05
Slfn8	507.905	2.7281	0.250887	5.48203e-29	2.87023e-26
Slfn2	1496.12	2.00925	0.149605	7.80234e-42	6.72837e-39
Ccl4	1399.44	1.33408	0.27884	3.61951e-07	4.42183e-05
Trim25	442.059	1.39533	0.188135	5.42387e-14	1.41989e-11
Hap1	268.49	1.17477	0.257612	6.78303e-07	7.82986e-05
Dhx58	551.584	1.90482	0.149128	5.46098e-38	3.81228e-35
Ifi35	610.487	1.36601	0.13227	2.5921e-25	1.15152e-22
Rnf213	1567.62	1.93488	0.171144	2.73182e-30	1.54033e-27
Tmed9	614.675	-1.07542	0.363275	2.27489e-05	0.00213781
Rsad2	5766.6	4.03225	0.190614	1.06159e-101	5.18763e-98
Cmpk2	4742.16	1.99053	0.134851	5.28121e-50	7.74226e-47
Ly6e	1136.51	1.2394	0.247806	1.36868e-07	1.78985e-05
Parp10	573.746	1.44808	0.208602	1.63922e-12	3.93949e-10
Apol9a	177.996	1.96008	0.316894	1.22473e-10	2.56494e-08
Apol9b	119.509	1.63758	0.32747	1.37963e-07	1.78985e-05
Smim45	121.508	1.80624	0.389357	5.00856e-07	5.92141e-05
Socs1	124.792	1.82573	0.36225	9.28188e-08	1.2717e-05
Rtp4	1829.02	1.80815	0.10108	4.08113e-72	8.54706e-69
Parp14	718.553	1.39768	0.484545	2.70711e-05	0.00249599
Dtx3l	791.786	1.52809	0.160033	5.4006e-22	1.88507e-19
Parp9	1146.91	1.71767	0.174462	2.27025e-23	8.32045e-21
Mx1	573.464	4.38201	0.509714	2.13413e-20	6.65668e-18
Tagap	102.196	1.38055	0.87378	0.000170783	0.0129724
Psmb9	484.085	1.01516	0.187065	1.00429e-08	1.51782e-06
Tap1	1184.85	1.41648	0.153545	1.30994e-20	4.17472e-18
Psmb8	1574.27	1.05386	0.180186	1.22886e-09	2.25188e-07
H2-T23	2348.75	1.37681	0.110073	3.30996e-36	2.20563e-33
H2-T22	1099.53	1.366	0.14468	1.78099e-21	6.07195e-19
Clic5	53.543	2.56259	2.24047	1.64624e-05	0.00159827
Nfkbie	290.809	1.13753	0.349372	1.43429e-05	0.00141119
Lmnb1	275.017	-1.25262	0.257278	2.42409e-07	2.98631e-05
Gm4951	529.608	2.47973	0.434143	6.89823e-10	1.33415e-07
Gm4841	26.2029	2.12777	1.58083	5.61776e-05	0.0048445
F830016B08Rik	108.464	2.55784	0.5035	1.78405e-08	2.61542e-06
Iigp1	1168.56	3.78787	0.21033	8.14489e-75	1.99007e-71
Mpeg1	1359.33	1.19902	0.220421	1.60937e-08	2.38317e-06
Cd274	604.304	2.11753	0.259043	4.48812e-17	1.31592e-14
Ifit2	7556.19	1.05838	0.124472	7.78758e-18	2.32992e-15
Ifit3	6731.71	2.60687	0.140938	1.08658e-77	3.98231e-74
Ifit3b	2137.62	2.5694	0.176693	3.57125e-49	4.36287e-46
Ifit1	6456.75	3.23483	0.103246	1.87841e-217	2.75375e-213

## Sheet: Astrocytes_TBEV
Gene	baseMean	log2FoldChange	lfcSE	pvalue	padj
Vxn	132.82	-1.75895	0.320521	3.76218e-10	7.50583e-09
Prex2	227.377	-1.27716	0.269416	9.65644e-08	1.40628e-06
Slco5a1	139.464	1.28505	0.660185	0.000747854	0.00489686
Mcm3	485.236	-1.23211	0.155595	1.69584e-16	5.94146e-15
Prim2	156.743	-1.13777	0.304108	8.58623e-06	9.03871e-05
Neurl3	284.961	2.27298	0.261394	2.5857e-20	1.15089e-18
Arid5a	270.704	2.05204	0.17858	9.37035e-33	6.88656e-31
Mitd1	251.556	1.80397	0.207224	2.31025e-20	1.03411e-18
Slc40a1	657.364	-1.55981	0.336481	5.79882e-08	8.68504e-07
Stat1	5398.21	3.33987	0.124307	2.73697e-160	1.80195e-157
Inpp1	260.496	1.19589	0.16867	1.09371e-13	3.10263e-12
Cflar	641.429	1.28003	0.123573	2.16562e-26	1.25344e-24
Gm973	196.733	-1.04782	0.229741	4.20862e-07	5.57889e-06
Cd28	72.3927	-5.63911	1.60764	2.63524e-06	3.06849e-05
Zdbf2	95.4894	-1.14934	0.745168	0.00219031	0.0122684
Marchf4	126.613	-1.04306	0.316588	4.4476e-05	0.0004025
Igfbp5	2749.61	-1.83125	0.121556	1.7989e-53	2.31092e-51
Slc11a1	1879.81	1.19969	0.147649	3.69174e-17	1.35975e-15
Dock10	161.785	1.63942	0.295684	3.69844e-10	7.39736e-09
Col4a3	47.5021	-1.58954	0.429525	2.88825e-06	3.33362e-05
Dner	2133.34	-1.19116	0.297672	2.91912e-06	3.35699e-05
Sp110	100.594	3.26755	0.472243	1.26426e-13	3.56726e-12
Sp140	79.1845	2.65602	0.546108	9.58797e-09	1.61341e-07
Sp100	380.074	4.16525	0.275011	7.89324e-53	9.82056e-51
4933407L21Rik	26.9334	-1.27061	0.868869	0.00196937	0.0112137
Ngef	301.544	-1.01937	0.21759	2.54272e-07	3.48159e-06
Agap1	893.599	1.0159	0.128983	5.58579e-16	1.89401e-14
Scly	65.5178	1.30337	0.356419	7.38305e-06	7.89437e-05
Dusp28	168.126	1.10307	0.904186	0.00416754	0.0212269
Bok	279.629	-1.43419	0.250939	2.90563e-10	5.90885e-09
Serpinb2	7.43868	2.14669	1.74581	0.00109093	0.00675198
Tmem37	365.975	-1.49545	0.219933	2.11884e-13	5.83271e-12
Marco	745.623	1.25395	0.395166	3.94105e-05	0.000360582
Mcm6	962.47	-1.09834	0.131771	9.98316e-18	3.81024e-16
Cxcr4	77.9374	-1.09458	0.388849	0.000155203	0.00124233
Thsd7b	35.8902	1.75088	1.44912	0.00163432	0.00959281
Il19	7.05829	4.13435	2.79903	0.000162902	0.00129673
Mapkapk2	775.605	1.00572	0.157594	2.53142e-11	5.80537e-10
Ikbke	482.236	1.82773	0.462285	6.60126e-07	8.50787e-06
Ctse	8.03191	-1.99929	2.12039	0.00176796	0.0102478
Tmcc2	218.348	-1.48718	0.366868	9.59911e-07	1.20665e-05
Chil1	6743.07	4.91777	0.515511	1.05479e-22	5.17602e-21
Lad1	11.3338	5.32687	2.01414	1.69638e-05	0.00016587
Rgs1	1121.4	1.46437	0.407937	5.9415e-06	6.48802e-05
Pla2g4a	523.791	1.89302	0.222681	1.23329e-19	5.26682e-18
Ptgs2	481.589	4.16603	0.332263	4.2758e-37	3.75344e-35
Rgs8	121.609	2.14395	0.343506	2.77008e-12	6.96975e-11
Rgs16	373.9	2.97353	0.226577	6.38005e-41	6.10977e-39
Rnasel	119.121	1.2137	0.378368	3.94048e-05	0.000360582
Xpr1	710.087	-1.07155	0.160185	2.86657e-12	7.20107e-11
Tor1aip1	609.516	1.575	0.113459	1.05572e-45	1.13479e-43
Tor1aip2	2289.5	1.39445	0.0923109	4.53222e-53	5.72908e-51
Tor3a	3727.48	3.44534	0.122415	1.68727e-175	2.05081e-172
Cenpl	134.377	-1.1614	0.256983	3.85819e-07	5.17516e-06
Prrx1	290.096	1.34541	0.154177	1.0591e-19	4.5849e-18
Sele	10.841	1.39126	1.46521	0.0038459	0.0198462
Selp	22.9885	3.12926	0.928104	4.87314e-06	5.43304e-05
Rcsd1	232.794	1.18025	0.228778	1.74989e-08	2.83589e-07
Rxrg	57.9214	2.056	1.44421	0.000821003	0.005293
Nuf2	239.32	-1.48833	0.28603	4.14865e-09	7.42388e-08
Fcgr4	186.495	2.12908	0.391485	3.43526e-10	6.92353e-09
Adamts4	63.7824	3.01664	0.508123	4.69741e-11	1.04984e-09
Slamf7	213.48	7.17843	1.45964	7.55275e-09	1.29578e-07
Kcnj9	26.1165	2.04087	1.94484	0.00155391	0.00920607
Slamf9	519.344	1.48092	0.205767	1.31085e-14	3.97558e-13
Slamf8	41.5632	6.0766	1.11196	1.02173e-09	1.9569e-08
Ifi206	332.876	6.27671	0.543057	1.642e-32	1.19563e-30
Ifi214	7.85953	2.11586	2.20498	0.00152165	0.00904915
Ifi213	117.742	8.47279	1.46088	3.07191e-11	7.03467e-10
Ifi209	671.181	4.72466	0.285287	1.23935e-62	2.06136e-60
Ifi208	223.322	8.87423	1.45406	4.068e-12	1.00435e-10
Ifi207	767.489	3.25815	0.236659	1.69008e-44	1.78033e-42
Ifi204	1111.41	2.89836	0.140153	1.32743e-96	3.7455e-94
Mndal	168.565	5.33715	0.628936	1.13833e-18	4.60021e-17
Ifi211	204.244	3.6702	0.276827	2.81235e-41	2.74309e-39
Ifi203	268.609	3.558	0.372793	7.31167e-23	3.61037e-21
Ifi205	264.219	4.73206	0.332813	6.37586e-47	6.99618e-45
Exo1	56.9047	-1.20808	0.553032	0.00053588	0.00367351
Akt3	504.814	1.199	0.163807	2.02067e-14	6.05856e-13
Stum	41.8219	2.86729	0.759462	1.14583e-06	1.42002e-05
ENSMUSG00000073485	8.70762	-1.14655	1.35637	0.00648592	0.0306197
Aida	393.905	1.36978	0.129528	1.37281e-27	8.50661e-26
Kcnk2	296.334	-1.15593	0.19775	4.38365e-10	8.65825e-09
Cenpf	263.676	-1.26631	0.375442	2.08311e-05	0.000200458
Atf3	1452.04	1.43276	0.13105	2.04865e-29	1.34878e-27
Dtl	176.376	-1.09291	0.28573	7.07345e-06	7.60323e-05
Nek2	190.61	-1.11108	0.362734	7.62185e-05	0.000654526
Sertad4	123.232	-1.97249	0.500359	5.76885e-07	7.52093e-06
Plxna2	935.768	1.0422	0.165926	4.42664e-11	9.94956e-10
Cd34	83.8066	-2.13882	0.371577	5.49206e-11	1.21711e-09
Optn	397.075	1.12859	0.164042	6.39643e-13	1.68731e-11
Gata3	42.9274	1.19234	0.992112	0.00358248	0.0186575
Gm13293	47.5139	1.23224	0.584045	0.000595642	0.004029
Pfkfb3	1674.07	1.11244	0.110279	7.93787e-25	4.35508e-23
Il15ra	85.7781	1.85662	0.342141	4.46626e-10	8.79941e-09
Itga8	37.8769	-1.64811	1.20861	0.00136057	0.00825271
Pter	830.743	-1.16623	0.209469	2.06916e-09	3.84193e-08
C1ql3	521.301	-1.14381	0.279585	2.35101e-06	2.76195e-05
Mrc1	100.358	-1.14159	0.711561	0.00199347	0.0113356
Slc39a12	399.043	-1.53609	0.268771	1.93543e-10	4.02922e-09
Mastl	91.7715	-1.06509	0.396285	0.000230043	0.00175515
Hnmt	101.851	-1.47519	0.336034	2.37475e-07	3.2629e-06
Il1rn	318.751	4.70154	0.653108	4.03939e-14	1.18636e-12
Cacna1b	239.537	1.38893	1.26252	0.00306763	0.01637
Pnpla7	594.853	1.05122	0.192856	5.49218e-09	9.63174e-08
Entpd2	201.632	1.55284	0.236263	7.97695e-13	2.09028e-11
Traf2	384.759	1.33408	0.177895	2.73474e-15	8.78286e-14
Edf1	1081.56	1.19303	0.14861	8.44152e-17	3.02459e-15
Camsap1	560.53	1.47735	0.170612	1.0022e-19	4.3505e-18
Slc2a6	457.194	4.58636	0.188405	6.99554e-132	3.34959e-129
Olfm1	1301.55	1.14315	0.104592	9.26278e-29	5.99841e-27
Ntng2	257.547	1.28825	0.25906	3.00541e-08	4.72053e-07
Ptges	164.235	3.89558	0.266358	1.66024e-49	1.94322e-47
Fibcd1	45.7067	3.65776	2.0362	0.000160169	0.00127755
Aif1l	348.718	-1.3727	0.152334	7.14594e-21	3.28235e-19
Bbln	1187.76	2.24409	0.179904	8.19762e-38	7.44429e-36
Lcn2	9698.65	4.65809	0.719383	5.61716e-12	1.36549e-10
Ptges2	494.565	1.0714	0.133669	1.54625e-16	5.42938e-15
Slc25a25	705.576	1.17392	0.137676	1.41517e-18	5.68983e-17
Stxbp1	2462.69	1.68998	0.110732	1.17668e-54	1.56242e-52
Ptgs1	521.777	-1.75466	0.178772	7.57302e-25	4.18396e-23
Olfml2a	48.4988	1.17111	0.567035	0.000753769	0.00492772
Rbm43	396.716	1.15441	0.148074	6.41905e-16	2.15803e-14
Nmi	292.808	2.50799	0.206059	5.22729e-36	4.34718e-34
Pla2r1	17.0571	1.52196	0.658129	0.000209874	0.00161767
Ifih1	1480.04	4.18694	0.116694	6.81532e-283	1.34611e-279
Fign	23.8623	-2.56606	1.64343	0.000443314	0.00311289
Cers6	503.597	1.92422	0.21828	7.61478e-21	3.48757e-19
Spc25	399.985	-1.03421	0.196294	1.4828e-08	2.43427e-07
Lrp2	294.703	-1.41024	0.226876	1.50874e-11	3.55284e-10
Klhl23	813.904	-1.27325	0.170169	4.19605e-15	1.32339e-13
Gad1	755.077	1.02581	0.22451	4.20539e-07	5.57889e-06
Cdca7	202.719	-1.84392	0.243453	2.57083e-16	8.86937e-15
Gm14461	48.8366	-2.35287	1.97085	0.000964295	0.00607045
Calcrl	133.786	1.46784	0.344213	4.21848e-07	5.58728e-06
Serping1	793.767	1.64884	0.125789	2.9314e-41	2.84166e-39
Ube2l6	1468.33	3.91859	0.135827	4.85866e-184	6.97925e-181
Slc43a3	256.166	1.32046	0.249953	5.32065e-09	9.36209e-08
Syt13	143.61	5.34972	1.06597	1.51612e-08	2.48251e-07
Trp53i11	357.387	1.94064	0.178197	7.98777e-30	5.34809e-28
Gm13889	119.155	2.8092	0.29356	1.91486e-23	9.63588e-22
Slc1a2	1149.23	1.51968	0.120602	3.46333e-38	3.18163e-36
Cd44	2547.63	1.82133	0.08062	3.40446e-115	1.28081e-112
Abtb2	240.89	1.20355	0.202389	1.99821e-10	4.15443e-09
Lmo2	488.161	1.17052	0.200512	4.34526e-10	8.59317e-09
Kif18a	132.405	-1.12915	0.287142	4.42888e-06	4.97022e-05
Rasgrp1	91.7606	1.17075	0.292399	3.05754e-06	3.50851e-05
Bub1b	243.294	-1.31931	0.211665	2.04919e-11	4.74073e-10
Knstrn	257.503	-1.36811	0.213756	5.56397e-12	1.35464e-10
Knl1	83.2229	-1.11339	0.359157	6.82943e-05	0.000594883
Rad51	174.116	-1.1761	0.348017	2.57092e-05	0.00024316
Rmdn3	462.257	1.23525	0.138288	2.9372e-20	1.30002e-18
Nusap1	231.938	-1.00571	0.283466	2.12106e-05	0.000203986
B2m	20271	1.62321	0.115222	4.84805e-47	5.35692e-45
Slc28a2	15.3209	2.40916	1.82589	0.000762031	0.0049694
AA467197	574.509	3.19816	0.21397	6.42722e-52	7.87259e-50
Sppl2a	1649.3	1.43828	0.115949	6.09113e-37	5.25934e-35
Ncaph	200.411	-1.04335	0.192946	7.04047e-09	1.21624e-07
Dusp2	35.7131	1.10315	0.972737	0.00475576	0.0236456
Mal	39.6945	-2.51953	0.591524	1.39125e-07	1.98225e-06
Bub1	168.843	-1.02619	0.402336	0.000352856	0.00254937
Ckap2l	274.56	-1.73602	0.223424	6.76139e-17	2.45038e-15
Il1a	327.358	6.62312	0.517519	3.04985e-39	2.83474e-37
Il1b	70.9858	10.378	1.5148	1.66925e-14	5.03355e-13
Siglec1	590.928	1.29688	0.235841	1.80381e-09	3.36904e-08
Cdc25b	133.126	-1.1227	0.347951	4.63145e-05	0.00041818
Bmp2	103.726	2.0569	0.409657	3.37987e-09	6.08955e-08
Flrt3	437.112	1.17567	0.266501	5.89115e-07	7.66684e-06
Rrbp1	1003.79	1.03266	0.216999	1.78161e-07	2.49126e-06
Slc52a3	5.83516	-1.31205	1.85188	0.00502472	0.024692
Trib3	135.917	1.53093	0.454519	1.06976e-05	0.000109548
Mylk2	28.2659	5.32879	0.804563	1.61148e-12	4.11356e-11
Foxs1	4.93816	1.32438	1.77997	0.0049979	0.0246095
Dusp15	31.9343	1.63843	0.93947	0.000631313	0.00423224
Hck	465.431	1.64371	0.259962	3.05181e-12	7.65423e-11
Procr	122.513	1.7897	0.38125	2.43665e-08	3.87729e-07
Mmp24	232.011	2.72773	2.01853	0.000571572	0.00389285
Gdf5	5.77686	1.32617	1.85236	0.00491469	0.0243134
Myl9	1336.51	-1.05563	0.431859	0.000426612	0.00301067
Samhd1	912.511	2.50584	0.127276	3.50773e-88	8.52703e-86
Tgm2	551.835	2.34671	0.167844	1.90498e-46	2.0759e-44
Lbp	1110.55	1.30434	0.154398	1.47293e-18	5.90704e-17
Fam83d	128.685	-1.13344	0.258457	7.38553e-07	9.4723e-06
Tox2	136.092	-1.49104	0.271269	8.14907e-10	1.57605e-08
Slpi	3.64525	1.27637	1.97837	0.00490425	0.0242769
Sdc4	8753.52	1.16892	0.107424	1.39809e-28	8.94381e-27
Ube2c	270.997	-1.04372	0.242449	1.24649e-06	1.53874e-05
Mmp9	21.046	4.26267	1.14879	2.28994e-06	2.69824e-05
Cd40	52.5662	5.29859	0.549014	2.79065e-23	1.39542e-21
Slc13a3	337.454	2.37749	0.28186	2.80415e-19	1.17218e-17
Znfx1	1677.41	3.32429	0.148855	9.05264e-112	3.10958e-109
B4galt5	277.546	1.01683	0.184529	4.25014e-09	7.59688e-08
Rnf114	1643.22	1.43828	0.0823585	6.57369e-70	1.22201e-67
Cebpb	364.329	1.389	0.35122	1.92012e-06	2.28979e-05
Ptpn1	1116.73	1.19721	0.122984	1.83383e-23	9.2576e-22
ENSMUSG00000085949	7.4135	1.15654	1.38414	0.00643337	0.030447
Zbp1	611.432	6.85972	0.269376	7.22045e-145	4.22557e-142
Ogfr	1068.39	1.69578	0.109696	5.54104e-56	7.7723e-54
Nkain4	149.655	-1.80993	0.320127	1.29719e-10	2.76238e-09
Helz2	190.251	3.74568	0.270493	9.9171e-45	1.05168e-42
Nudt11	303.278	-1.02427	0.19786	2.41161e-08	3.84519e-07
Nudt10	198.379	-1.10057	0.295731	9.99435e-06	0.000103149
Lancl3	41.1509	-1.42939	1.70861	0.00408873	0.0209014
Cybb	5521.72	1.95624	0.157501	1.25519e-37	1.12689e-35
Gpr34	76.0605	-1.37038	0.93001	0.00161569	0.00949406
Maob	132.997	1.61058	0.27992	1.18693e-10	2.54128e-09
Chst7	88.5507	1.47354	0.343262	3.66243e-07	4.93351e-06
Timp1	274.707	2.83713	0.230168	1.35115e-36	1.14168e-34
Cfp	623.127	1.17019	0.172963	1.19067e-12	3.07414e-11
Il13ra1	540.396	2.02535	0.187356	1.93734e-29	1.28083e-27
Tenm1	121.78	1.14833	0.830573	0.00289955	0.0156048
Fam122b	96.1611	-1.23276	0.364186	2.18975e-05	0.000209688
Mmgt1	678.223	-1.01302	0.138026	3.43279e-14	1.01197e-12
Mcf2	20.241	-1.72595	1.61397	0.00211957	0.0119493
Prrg3	139.548	1.0331	0.314589	4.6779e-05	0.000421892
Zfp92	6.81383	1.03585	1.64063	0.00861936	0.0386916
Tasl	160.676	1.36708	0.368859	5.1661e-06	5.72036e-05
F630028O10Rik	90.1859	-2.05198	0.666199	1.25712e-05	0.000126521
Nalf2	19.3901	-1.46132	1.7953	0.00393144	0.0202019
Il2rg	190.889	1.13402	0.303059	8.64411e-06	9.08754e-05
Gm6377	104.114	2.95596	0.586124	5.45535e-09	9.57778e-08
Zfp711	200.097	1.95645	0.445525	8.17675e-08	1.19852e-06
Cenpi	118.657	-1.04415	0.31091	3.65055e-05	0.00033634
Arxes2	536.968	-1.68589	0.179196	4.72039e-23	2.3455e-21
Arxes1	253.013	-2.0938	0.257784	2.91391e-18	1.14534e-16
Bex2	1234.77	-1.18847	0.20357	4.0437e-10	8.03705e-09
Amot	68.15	-1.07617	0.352125	8.37969e-05	0.000713787
Tro	550.222	1.38701	0.247865	7.09664e-10	1.37419e-08
Usp51	27.4652	-2.88161	0.749404	8.95674e-07	1.1313e-05
Klf8	65.5725	2.13551	0.631454	4.34985e-06	4.88848e-05
Reps2	187.993	-1.06107	0.407216	0.000285102	0.00211398
Frmpd4	70.9764	-1.94164	1.23601	0.000665722	0.00441792
Gm16685	11.8843	5.25766	1.70005	7.78518e-06	8.28375e-05
Car13	196.066	2.96606	0.263071	4.35364e-31	3.00401e-29
Car2	467.214	-1.09917	0.135749	7.17983e-17	2.59015e-15
Sirpb1c	98.845	-1.06307	0.472628	0.000656402	0.00436524
Gm5150	13.9049	1.36011	1.73454	0.00468557	0.023391
Cyp7b1	171.248	1.99757	0.220047	6.91073e-22	3.27917e-20
Cp	7206.07	2.05764	0.45995	5.13738e-08	7.77545e-07
ENSMUSG00000106019	42.6221	-1.05221	0.506055	0.000975492	0.00611899
Ect2	323.566	-1.4619	0.250927	1.34237e-10	2.84327e-09
Tnfsf10	68.0911	6.71884	1.2517	1.07488e-09	2.05122e-08
Slc7a14	92.6645	-2.24282	1.45405	0.000563454	0.00384087
Gnb4	453.681	1.21018	0.23377	1.43492e-08	2.36425e-07
ENSMUSG00000092242	13.8389	-1.4776	1.03635	0.00149939	0.00894707
Ccna2	473.789	-1.46664	0.214337	1.7768e-13	4.95153e-12
Trpc3	55.9163	-1.34118	1.30737	0.00370498	0.0192321
Il21	8.52599	2.22957	1.50922	0.000648432	0.00431769
Fgf2	134.944	1.69671	0.301172	1.87369e-10	3.911e-09
Slc7a11	581.697	2.52592	0.275001	4.50536e-22	2.16381e-20
Noct	920.822	1.26651	0.121401	1.0684e-26	6.41892e-25
Frem2	91.4637	-1.92812	0.42533	4.32706e-08	6.65096e-07
Sertm1	64.7773	-1.9839	0.44471	5.75324e-08	8.62495e-07
Ptx3	4372.14	4.50956	0.281744	1.1553e-58	1.72216e-56
1110032F04Rik	43.2382	4.36829	0.736675	1.55731e-10	3.27657e-09
Slitrk3	103.674	-1.08257	1.46879	0.00797769	0.0363797
4930579G24Rik	92.1922	-1.74928	0.297177	3.63255e-11	8.22319e-10
Glrb	401.538	-1.19902	0.243547	5.32176e-08	8.03911e-07
Tlr2	1265.11	5.43849	0.196391	4.89795e-170	4.5525e-167
Tmem154	32.9412	1.30715	0.599165	0.000431921	0.0030427
Fcrls	4907.09	-1.93713	0.124259	5.30945e-57	7.69675e-55
Nes	1768.07	-1.0162	0.176354	1.04758e-09	2.00398e-08
Adar	744.223	1.73394	0.169365	1.08751e-26	6.48445e-25
ENSMUSG00000084846	17.5835	2.99346	0.833586	2.3076e-06	2.715e-05
Fcgr1	825.574	3.25144	0.202163	1.44561e-59	2.26976e-57
Txnip	972.237	-1.70893	0.19361	9.60279e-21	4.37273e-19
Hmgcs2	21.8237	-2.41746	1.18602	0.00017278	0.00136436
Tspan2	81.9619	-1.17471	0.541756	0.000600039	0.0040518
Rhoc	1332.52	1.07903	0.104199	5.75269e-26	3.30539e-24
Mov10	407.2	2.45807	0.186619	1.42039e-41	1.39401e-39
I830077J02Rik	22.06	1.2364	0.829201	0.00199768	0.0113465
Csf1	1766.67	2.17218	0.180502	1.68489e-35	1.35831e-33
Col11a1	176.106	-1.05038	0.335211	7.07877e-05	0.000614569
S1pr1	943.881	1.17188	0.140076	5.63665e-18	2.18832e-16
Vcam1	7386.78	3.38329	0.139825	1.33576e-130	6.0304e-128
Gpr88	77.4099	2.06894	0.660735	1.05384e-05	0.000108257
Tifa	487.132	1.56445	0.160636	2.90292e-24	1.53923e-22
Npnt	203.31	-1.63942	0.310756	1.68125e-09	3.1513e-08
Cxxc4	152.572	-1.99824	0.438709	3.64304e-08	5.64904e-07
Nfkb1	288.86	1.35288	0.19835	3.50963e-13	9.49582e-12
Gbp5	275.646	5.28911	0.321133	3.79932e-62	6.25344e-60
Gbp7	1392.67	3.71993	0.175203	3.85082e-101	1.12679e-98
Gbp3	2328.46	3.23994	0.136701	1.58525e-125	6.76988e-123
Gbp2	4295.02	5.21903	0.139562	3.16418e-307	9.99944e-304
Ccn1	4547.71	-1.21106	0.36082	2.53042e-05	0.000240139
ENSMUSG00000097183	38.3335	-3.04427	0.674024	6.89287e-08	1.02556e-06
Mcoln2	177.766	1.34231	0.381009	1.04301e-05	0.000107295
Ifi44	1499.09	5.21439	0.287309	8.86579e-75	1.79601e-72
Slc44a5	65.5849	-1.43168	0.79424	0.00076007	0.00496418
Rpe65	26.1397	-1.63382	0.873233	0.000482752	0.00335148
ENSMUSG00000085295	170.621	1.33004	0.419741	3.28981e-05	0.000306138
Car8	97.8533	-1.54322	0.405287	2.16582e-06	2.56154e-05
Ccne2	113.44	-1.2158	0.216212	1.2544e-09	2.37375e-08
Ripk2	544.421	3.5335	0.250946	3.04702e-46	3.29767e-44
Atp6v0d2	557.855	-2.24307	0.36363	4.58464e-12	1.12488e-10
Ttpa	55.0332	-1.12829	0.390758	0.000118682	0.000976209
Pnrc1	737.93	1.31709	0.136375	2.12252e-23	1.06469e-21
Ddx58	1368.28	3.14188	0.134673	8.51918e-122	3.54241e-119
Cd72	3015.43	1.25603	0.151847	8.34439e-18	3.20802e-16
Glipr2	1346.44	1.25736	0.180124	1.80254e-13	5.00562e-12
Melk	125.02	-1.25533	0.278041	2.9221e-07	3.96668e-06
Tdrd7	964.395	1.67267	0.108922	2.88308e-55	3.9272e-53
Trim14	132.656	3.70842	0.368818	5.60366e-25	3.12875e-23
Plppr1	188.062	-1.64443	1.77069	0.00279698	0.015156
Zfp462	150.186	-1.39741	0.241507	2.23886e-10	4.61228e-09
Slc31a2	1093.77	2.38361	0.18932	2.32612e-38	2.14942e-36
Tnfsf15	20.3547	5.42794	1.75509	7.17325e-06	7.70004e-05
Brinp1	496.927	2.78847	0.248387	5.58605e-31	3.82478e-29
Ifnb1	119.494	9.03353	1.25855	2.90481e-15	9.31013e-14
Ifna2	22.3365	8.30375	1.61944	1.31371e-09	2.48005e-08
Ifna4	41.8785	9.28127	1.55866	8.14827e-12	1.95968e-10
Cdkn2b	700.017	2.27868	0.151844	5.6942e-53	7.1408e-51
Pde4b	641.304	1.97337	0.166519	1.32593e-34	1.03718e-32
Lrp8	520.266	-1.04889	0.171167	1.12612e-10	2.41765e-09
Bend5	87.4663	-1.47034	0.549833	9.41082e-05	0.000793177
Tal1	18.6209	-1.37728	1.68762	0.00449527	0.0226073
Mob3c	127.889	1.02349	0.259785	5.28552e-06	5.82809e-05
Rad54l	90.1178	-1.11198	0.30516	1.26988e-05	0.000127562
Artn	18.8074	1.17934	1.18164	0.00502895	0.0247008
Cdc20	455.619	-1.23589	0.241223	1.71568e-08	2.78617e-07
Foxo6	13.1269	1.65941	1.89276	0.00284972	0.0153786
Ctps	1641.21	1.27224	0.161366	1.83736e-16	6.42303e-15
Col9a2	18.0147	-1.25519	1.31661	0.00471029	0.0234712
Hpcal4	188.244	-1.38299	0.439914	3.10079e-05	0.000289572
Pou3f1	139.672	3.74543	0.662278	5.31013e-10	1.03587e-08
Cdca8	287.248	-1.24554	0.198934	2.39582e-11	5.51438e-10
Zc3h12a	39.075	3.14706	0.688883	6.06178e-08	9.0617e-07
Eva1b	117.754	1.31076	0.272355	6.04313e-08	9.04237e-07
Rnf19b	452.836	1.48442	0.164868	4.42714e-21	2.05141e-19
Lck	59.7063	1.56543	0.354747	1.61398e-07	2.27701e-06
Fabp3	190.426	1.11828	0.313689	1.62839e-05	0.000160213
Ptafr	341.39	1.43087	0.337076	5.16781e-07	6.77086e-06
Rpa2	357.933	-1.13778	0.158014	6.30502e-14	1.82464e-12
Themis2	417.279	2.85446	0.32771	5.51383e-20	2.41341e-18
Pigv	173.729	1.01892	0.220955	3.52734e-07	4.76372e-06
Cd52	1646.51	1.17938	0.128979	5.57195e-21	2.56683e-19
Stmn1	2468.76	-1.07994	0.126444	1.8573e-18	7.39225e-17
Clic4	3442.46	1.17298	0.0962555	3.59533e-35	2.84049e-33
Cnr2	83.9945	-3.5402	0.876575	6.60839e-07	8.51012e-06
Id3	4275.63	1.00517	0.0935174	1.14108e-27	7.12659e-26
E2f2	32.7215	-1.30017	0.734246	0.00103462	0.00643875
Asap3	234.203	2.81793	0.233619	3.32876e-35	2.6431e-33
Rap1gap	243.871	1.42747	0.267626	2.59773e-09	4.75629e-08
Tnfrsf1b	1626.52	2.36653	0.130791	3.60518e-75	7.39812e-73
Tnfrsf8	5.38543	2.01969	2.09893	0.0017096	0.00997169
Cenps	37.4091	-1.02603	0.574563	0.00188557	0.0108321
Tnfrsf9	35.1353	4.56853	0.848062	3.05097e-09	5.52215e-08
Klhl21	362.319	-1.07197	0.165793	1.25637e-11	2.98077e-10
Hes5	102.952	1.49338	0.99303	0.00125913	0.00770247
Vwa1	171.35	-1.39441	0.244158	3.52946e-10	7.10432e-09
Isg15	1045.12	4.89878	0.19582	3.51684e-139	1.85232e-136
AW011738	33.6904	2.761	0.545233	3.95464e-09	7.09277e-08
Perm1	46.8381	2.26434	0.49478	3.02765e-08	4.75074e-07
Fzd1	452.455	1.03446	0.170966	1.86088e-10	3.88938e-09
Steap4	1715.17	3.95908	0.574718	3.13249e-13	8.51917e-12
Rundc3b	249.039	-1.48072	1.10406	0.001754	0.0101893
Crot	1563.94	1.17911	0.0941263	5.04373e-37	4.4031e-35
Tmem243	423.416	1.66237	0.163313	2.42456e-26	1.39819e-24
Gnai1	869.421	-1.04	0.194834	1.0235e-08	1.71135e-07
Fgl2	1013.13	2.79015	0.165462	1.72758e-65	2.99972e-63
Lhfpl3	87.6998	-1.44992	0.538674	9.38077e-05	0.000791803
Nub1	597.841	1.03328	0.112052	4.90583e-21	2.26658e-19
1700096K18Rik	37.0402	-1.08503	0.53612	0.00101077	0.00631982
Xrcc2	70.4776	-1.80914	0.362063	5.03923e-09	8.88671e-08
Il6	64.2668	6.87097	0.734689	1.2563e-22	6.12677e-21
Kcnk3	45.0348	-1.1668	0.963949	0.00371124	0.0192582
Cenpa	273.394	-1.06194	0.25679	2.36988e-06	2.77999e-05
Emilin1	158.61	1.33944	0.349851	3.59745e-06	4.09239e-05
Fosl2	429.093	1.05431	0.199219	1.26172e-08	2.09197e-07
Fam53a	496.688	1.35276	0.145412	5.29755e-22	2.53657e-20
Tacc3	331.198	-1.12125	0.195643	9.58143e-10	1.83957e-08
Jakmip1	210.681	-2.61177	0.963039	3.04147e-05	0.000284201
Bst1	26.4731	2.10721	1.06499	0.000236786	0.00179532
Ncapg	155.388	-1.43486	0.260093	9.10573e-10	1.75249e-08
Kcnip4	70.4761	1.08095	0.789927	0.0034517	0.0180837
Sod3	309.874	1.88308	0.231861	3.07279e-18	1.20479e-16
Lgi2	134.54	4.94338	0.466874	2.546e-27	1.56534e-25
0610040J01Rik	46.4767	-1.25085	0.518806	0.000291345	0.00215018
Tlr1	83.4614	1.90049	0.454121	2.21516e-07	3.05692e-06
Shisa3	56.2821	3.3597	0.524289	4.18289e-12	1.0311e-10
Gabrg1	68.6876	-1.34824	0.763456	0.000951533	0.00600926
Gabra2	103.699	-1.22028	1.22586	0.0047012	0.0234333
Gabra4	166.205	-1.11134	0.297543	9.31848e-06	9.72103e-05
Rasl11b	137.341	1.23655	0.334604	7.79313e-06	8.28662e-05
Gsx2	22.5633	2.69002	2.09466	0.000645411	0.00430301
Cracd	455.202	-1.67712	0.326348	3.17634e-09	5.73593e-08
Igfbp7	337.882	1.82487	0.235923	7.51311e-17	2.70421e-15
Cxcl5	197.147	6.10133	0.549322	3.32533e-30	2.23589e-28
Cxcl3	4.47275	1.59504	2.27546	0.00275876	0.0149849
Cxcl1	728.956	7.60031	0.614184	3.32193e-37	2.93239e-35
Cxcl2	101.396	10.5786	1.4873	2.51174e-15	8.0996e-14
Btc	15.9244	1.25995	0.906785	0.00229064	0.01274
Parm1	67.0018	2.58269	0.48932	1.08072e-09	2.05985e-08
Art3	29.4379	2.19721	0.571192	7.42451e-07	9.51457e-06
Cxcl10	3943	8.15678	0.19223	0	0
Bmp3	80.3606	2.71427	0.56332	1.26059e-08	2.09197e-07
Cds1	165.806	1.2059	0.295863	2.10771e-06	2.50782e-05
Gbp8	44.9887	4.61152	0.714845	6.59092e-12	1.5924e-10
Gbp9	675.104	4.7891	0.218111	6.85043e-108	2.25507e-105
Gbp4	430.701	6.99185	0.254809	1.26961e-167	1.1145e-164
Gbp10	154.631	7.66473	0.536409	2.32342e-48	2.62231e-46
Gbp6	778.564	5.34951	0.371105	2.46385e-48	2.76109e-46
Hfm1	21.0196	-1.62629	1.81161	0.00294331	0.0158134
Fbrsl1	447.628	1.41567	0.184449	4.7242e-16	1.60877e-14
Miat	348.498	-1.60614	0.668642	0.00014648	0.00117908
Crybb1	10.1476	2.51308	1.16199	0.000124174	0.00101662
Tmem119	404.279	-1.99084	0.219387	7.13009e-22	3.37313e-20
Ung	55.409	-1.62002	0.348448	4.5381e-08	6.9483e-07
Oasl2	3653.06	3.90003	0.156428	3.14278e-138	1.60191e-135
Oasl1	332.045	6.77305	0.305745	1.5873e-110	5.33638e-108
Taok3	827.103	1.21787	0.143905	1.98872e-18	7.89541e-17
Nos1	50.1472	3.25933	2.06091	0.000282462	0.00210032
Oas2	268.679	5.72047	0.434559	5.9112e-41	5.6953e-39
Oas3	705.187	5.65779	0.326379	1.15334e-68	2.0709e-66
Oas1g	171.65	5.29789	0.908513	2.21314e-10	4.56525e-09
Oas1a	529.558	4.50677	0.185665	3.88403e-131	1.80505e-128
Trafd1	1538.02	2.47839	0.0927652	3.7913e-159	2.39625e-156
P2rx4	1503.95	1.30592	0.1179	8.05323e-30	5.36916e-28
Rhof	116.889	1.44175	0.485642	4.48567e-05	0.000405714
Kntc1	54.0684	-1.1097	0.599805	0.00135132	0.00819975
Hcar2	40.873	1.72091	0.575854	2.45392e-05	0.000233441
Rasa4	518.6	1.56628	0.235171	4.17624e-13	1.12035e-11
Orai2	385.68	1.0393	0.142986	5.39586e-14	1.56728e-12
Sh2b2	140.63	1.32644	0.360965	6.49458e-06	7.05783e-05
Vgf	71.5637	2.03893	0.392328	1.33488e-09	2.517e-08
Serpine1	16.2807	2.33362	0.957765	6.79663e-05	0.000592353
Trim56	202.93	1.09931	0.260728	1.59892e-06	1.935e-05
Pilra	161.021	1.75873	0.357548	8.3399e-09	1.42156e-07
Pilrb1	16.1492	1.6335	1.23351	0.00149343	0.00892165
Mcm7	491.138	-1.03152	0.143775	1.09136e-13	3.10156e-12
Micall2	166.554	1.3723	0.193827	5.09139e-14	1.4843e-12
Amz1	89.7638	-1.01928	0.508693	0.00124021	0.00760349
Tmem130	784.293	1.26345	1.55861	0.00545115	0.0263728
Gpr12	113.522	-2.0195	0.725347	3.16323e-05	0.00029488
Fry	260.675	-1.03286	0.869632	0.00512357	0.0250763
Samd9l	666.506	2.49673	0.259164	6.15616e-24	3.16852e-22
Gng11	236.86	1.3588	0.23263	1.91532e-10	3.9926e-09
Col1a2	203.214	1.02384	0.272583	1.02008e-05	0.000105142
Asns	1208.97	1.02706	0.143473	1.23902e-13	3.50229e-12
Nxph1	260.318	3.83956	0.565814	5.79502e-13	1.53828e-11
Foxp2	137.275	-2.144	0.673558	8.48894e-06	8.94822e-05
Tmem229a	133.607	-1.25009	0.360077	1.58773e-05	0.000156603
Irf5	880.77	1.90142	0.179056	1.54154e-28	9.82174e-27
Mest	1241.56	-1.41421	0.141005	3.19065e-25	1.78778e-23
Tmem140	76.265	2.3932	0.439516	3.68114e-10	7.37208e-09
Zc3hav1	1320.66	2.19735	0.122751	9.03587e-74	1.80729e-71
Tbxas1	508.142	-1.15179	0.245653	1.86434e-07	2.59545e-06
Parp12	1300.04	2.9719	0.168823	6.48398e-71	1.24943e-68
4930599N23Rik	11.2851	1.04848	0.825167	0.00435453	0.0220108
Rab19	30.0006	1.21332	0.772636	0.0018123	0.0104856
Rarres2	147.946	1.89154	0.332366	9.19382e-11	1.99823e-09
Tmem176a	2056.67	1.19218	0.112833	3.78174e-27	2.3161e-25
Gpnmb	39049	-1.10353	0.126578	3.61642e-19	1.50377e-17
Npvf	23.9714	-2.71115	0.841177	6.93376e-06	7.47852e-05
Cbx3	322.261	-1.03517	0.189444	5.27914e-09	9.29941e-08
Snx10	1844.82	1.07215	0.104422	1.47449e-25	8.38071e-24
Chn2	164.635	-1.54831	0.501631	2.5106e-05	0.000238402
Nod1	175.945	2.30229	0.28973	1.44736e-17	5.47123e-16
Ggct	52.772	1.5018	0.517457	4.74598e-05	0.000427544
Herc6	1424.71	3.86294	0.108018	3.98995e-281	7.00502e-278
Tnip3	68.1017	1.13298	0.7198	0.00214785	0.012069
Mad2l1	266.131	-1.0896	0.175642	6.30373e-11	1.39113e-09
Lrrtm4	39.9225	-3.60076	2.12225	0.000192472	0.00150259
Tacr1	40.6456	1.69129	0.565506	2.55742e-05	0.00024212
Dok1	190.932	1.04378	0.27675	9.36234e-06	9.7582e-05
Paip2b	207.316	-1.40065	0.383074	5.60121e-06	6.15044e-05
Mxd1	363.724	2.50636	0.162421	1.25496e-55	1.73944e-53
Mgll	540.221	1.27291	0.161854	2.14292e-16	7.45822e-15
Mcm2	482.139	-1.25084	0.16368	1.37389e-15	4.53212e-14
Eif4e3	145.548	1.64861	0.215636	2.29808e-16	7.96317e-15
Chl1	1178.35	1.05492	0.143913	3.27482e-14	9.67203e-13
Grm7	144.102	1.87488	0.933265	0.000267497	0.00199845
Lmcd1	105.347	-2.64302	0.421885	3.80746e-12	9.44452e-11
Fancd2	74.1993	-1.88774	0.359205	1.11124e-09	2.11296e-08
Plxnd1	570.565	1.91236	0.165093	3.13277e-33	2.35719e-31
Cxcl12	222.169	4.13552	0.256527	1.77715e-59	2.75302e-57
Slc25a18	1217.81	1.15612	0.155971	1.22028e-14	3.708e-13
Bid	681.018	2.24384	0.127626	2.85047e-71	5.56054e-69
Tuba8	51.3011	3.173	0.515364	1.561e-11	3.67044e-10
Usp18	2250.98	4.38192	0.166938	7.88218e-153	4.79024e-150
Iqsec3	115.277	3.32173	2.04593	0.000254881	0.00191688
Clec4a1	293.03	3.92308	0.443465	6.30628e-20	2.75264e-18
Clec4a2	107.494	1.56681	0.617349	0.000111234	0.000921664
Clec4n	354.072	1.44586	0.282091	7.38184e-09	1.27059e-07
Clec4e	238.66	6.04586	0.495177	8.40918e-36	6.9205e-34
C1rl	45.9391	1.2948	0.465265	0.000105022	0.000876167
C1ra	348.7	3.1633	0.197531	3.84538e-59	5.89911e-57
C1s1	311.342	2.49851	0.162269	2.09508e-55	2.87865e-53
Cdca3	249.15	-1.21907	0.31877	5.19414e-06	5.74738e-05
Tapbpl	349.568	2.87017	0.178393	7.08631e-60	1.14256e-57
Ntf3	22.7949	-1.28896	0.96293	0.00237862	0.0131737
Rad51ap1	74.7813	-1.25766	0.305287	1.52113e-06	1.85173e-05
Parp11	677.699	2.51336	0.19007	7.83868e-42	7.74119e-40
Foxm1	172.927	-1.09262	0.285034	6.87093e-06	7.43105e-05
ENSMUSG00000085786	20.9463	2.42214	1.13726	0.000139278	0.00112685
Clec2d	10.5452	3.93424	2.42844	0.000169638	0.00134426
Cd69	258.905	6.11671	0.837667	7.44997e-15	2.29021e-13
Olr1	8.78434	3.11415	2.38524	0.000443706	0.00311323
Klra2	125.741	1.85562	0.371388	4.67289e-09	8.28691e-08
Lockd	37.7343	-1.62199	0.491362	1.09393e-05	0.000111809
Slco1c1	205.565	-1.31573	0.252447	7.90816e-09	1.35528e-07
Etnk1	1188.83	1.11775	0.16493	1.35262e-12	3.47526e-11
Prkcg	70.2773	1.29437	0.637176	0.000613971	0.00413175
Tnnt1	6.86196	1.02269	1.53997	0.00912389	0.0404508
Ppp6r1	278.445	1.64736	0.197991	9.48622e-19	3.85326e-17
Rnf225	10.9753	3.23156	1.93039	0.000248088	0.00187114
Zfp324	138.953	1.25798	0.324358	3.81841e-06	4.32818e-05
Pla2g4c	9.27392	4.04484	2.31415	0.000134942	0.0010957
Selenow	2893.02	1.35002	0.126295	4.4705e-28	2.80311e-26
Bbc3	128.31	1.25761	0.30375	1.40149e-06	1.71534e-05
Slc1a5	146.803	1.62794	0.248735	7.35965e-13	1.93172e-11
Ptgir	13.4478	3.80242	1.51182	4.11229e-05	0.000374299
Mill2	16.1248	3.55478	0.902923	9.48409e-07	1.19431e-05
Eml2	81.3284	-2.86952	0.615435	3.04221e-08	4.76884e-07
Zfp296	10.2076	2.89276	1.6239	0.00024317	0.00183668
Relb	358.411	2.58526	0.21993	8.85949e-34	6.73023e-32
Bcl3	101.985	1.81677	0.318975	1.00077e-10	2.16322e-09
Nfkbib	340.746	1.6527	0.163867	6.5105e-26	3.71381e-24
Dpf1	172.332	-1.04186	0.289874	1.71984e-05	0.000167955
Nfkbid	37.8087	1.0648	0.641199	0.00216163	0.0121292
Chst8	53.0154	-1.08113	0.463791	0.000522849	0.00359667
Zfp536	165.644	1.49885	0.250753	4.60145e-11	1.02985e-09
1600014C10Rik	570.494	1.42765	0.146102	3.93985e-24	2.04781e-22
Plekhf1	390.911	1.191	0.192128	4.4768e-11	1.0048e-09
Siglece	78.1858	2.29967	0.690389	4.87567e-06	5.43304e-05
Spib	6.18329	1.37999	1.71011	0.00449602	0.0226073
Rras	614.056	1.11323	0.125769	1.06622e-19	4.6031e-18
Ppfia3	156.647	1.97769	0.584974	4.90434e-06	5.45728e-05
Ppp1r15a	628.044	2.34255	0.159909	1.28459e-50	1.53772e-48
Plekha4	102.608	2.48671	0.380404	5.38613e-13	1.43761e-11
Mamstr	42.1136	14.1239	2.367	5.81627e-13	1.53941e-11
Saa3	2432.96	2.9432	0.615111	1.8628e-08	3.01579e-07
E2f8	53.4605	-1.4114	0.393631	6.96225e-06	7.4982e-05
Luzp2	670.435	-1.96146	0.162446	8.93407e-36	7.31436e-34
Apba2	889.398	-1.02609	0.229505	6.41986e-07	8.29438e-06
Tarsl2	220.332	-1.20358	0.235244	2.00375e-08	3.22744e-07
Arrdc4	836.001	2.39523	0.118794	2.22722e-92	5.86537e-90
Slco3a1	442.524	1.85597	0.136782	3.94402e-44	4.12712e-42
Klhl25	420.09	1.04942	0.203285	2.47928e-08	3.93719e-07
Isg20	236.124	4.99794	0.253454	1.18947e-87	2.8477e-85
Prc1	500.157	-1.05941	0.184128	1.00521e-09	1.92759e-08
Blm	93.2757	-1.70928	0.514755	8.67771e-06	9.11679e-05
Whamm	132.664	1.65278	0.298062	3.54253e-10	7.12156e-09
Tm6sf1	158.448	1.1639	0.247712	1.71914e-07	2.41459e-06
Stard5	539.786	1.0556	0.12241	9.89888e-19	4.01057e-17
Cemip	53.8667	1.36814	0.371882	5.67375e-06	6.21712e-05
Grm5	478.454	-1.45797	0.429542	1.17359e-05	0.000118795
Ctsc	5101.54	1.4656	0.135844	8.4396e-29	5.48782e-27
Sytl2	435.525	1.35876	0.156152	1.23286e-19	5.26682e-18
Dlg2	311.472	2.68818	0.383206	2.74411e-14	8.13504e-13
Rab30	242.359	1.23817	0.225826	2.5137e-09	4.61849e-08
Thrsp	97.1838	1.11046	0.268373	2.12537e-06	2.52314e-05
Lrrc32	20.2516	1.71857	0.959115	0.000516143	0.00356139
Slco2b1	61.9488	-4.96945	1.86811	1.99687e-05	0.000192629
Arhgef17	739.809	1.43556	0.146741	3.38635e-24	1.78359e-22
Il18bp	182.779	4.98173	0.314418	1.23069e-57	1.80057e-55
Rrm1	1097.82	-1.13713	0.0993272	2.75701e-31	1.92759e-29
Trim21	39.5574	2.37474	0.580109	2.6766e-07	3.65224e-06
Trim34a	173.06	3.09189	0.254315	1.63882e-35	1.32795e-33
Trim12a	156.783	1.89531	0.312198	9.03237e-12	2.15916e-10
Trim30b	11.8463	2.10083	1.33157	0.00057851	0.00393501
Trim30c	31.5605	8.77492	1.56991	8.63295e-11	1.87892e-09
Trim30a	1757.7	3.62241	0.333202	9.65939e-29	6.22971e-27
Trim30d	695.309	3.25201	0.233287	1.5176e-45	1.62024e-43
Cckbr	11.7628	-1.01439	1.51768	0.00931611	0.0411786
Dnhd1	20.4737	1.54561	0.733177	0.00032427	0.00236774
Gvin2	7.72514	1.44466	1.81745	0.00405684	0.0207719
Lmo1	117.076	-1.02898	0.446037	0.000624855	0.00419606
Adm	186.886	1.19296	0.288641	1.74992e-06	2.1027e-05
Ampd3	658.403	1.81507	0.182667	2.01989e-25	1.14395e-23
Rassf10	43.7416	2.60346	0.728908	2.13361e-06	2.53101e-05
Crym	500.281	1.68073	0.163971	1.10069e-26	6.53832e-25
Igsf6	399.38	1.57803	0.197235	1.72532e-17	6.46012e-16
Il27	15.9801	7.72363	1.57839	5.92194e-09	1.03281e-07
Nupr1	257.187	3.46388	0.268112	1.91292e-39	1.78852e-37
Mvp	698.415	1.90945	0.197198	2.27176e-24	1.20862e-22
ENSMUSG00000108801	14.1647	2.02577	1.02069	0.000247944	0.00187094
Mki67	351.359	-1.21899	0.262975	1.92454e-07	2.67691e-06
Ifitm3	5050.35	1.99763	0.0864782	2.94082e-120	1.19149e-117
Ifitm6	45.8726	1.296	0.516792	0.000208818	0.001611
Rassf7	118.651	-1.06586	0.351423	9.13915e-05	0.000774304
Irf7	2882.11	4.87288	0.35673	1.47411e-43	1.52238e-41
Slc25a22	906.176	2.48659	0.142065	1.6649e-70	3.16954e-68
Ppp1r14c	437.962	-1.8867	0.195819	3.6901e-24	1.92433e-22
Plekhg1	122.104	1.01969	0.241593	1.81367e-06	2.17105e-05
Fbxo5	74.294	-1.28232	0.365894	1.30767e-05	0.000130858
Katna1	355.221	1.07046	0.185678	9.1539e-10	1.75962e-08
Stx11	214.353	3.00098	0.258676	1.08181e-32	7.91371e-31
Plagl1	498.321	1.24033	0.204391	8.17172e-11	1.78344e-09
Adgrg6	241.269	1.32545	0.245351	2.72877e-09	4.98466e-08
Tnfaip3	564.924	4.92755	0.247805	4.67136e-89	1.15332e-86
Vnn3	84.0325	4.44277	0.628611	1.05622e-13	3.00709e-12
Vnn1	22.8002	1.41878	1.1301	0.0022432	0.012521
Ncoa7	224.377	2.94683	0.2463	1.34418e-34	1.04627e-32
Hey2	18.9052	-1.48554	0.724083	0.00040687	0.00288942
Zup1	464.988	1.66033	0.16968	1.30556e-24	7.06476e-23
Calhm6	98.9315	8.12558	0.829197	7.85073e-25	4.32228e-23
Dse	421.08	1.71675	0.180057	1.29235e-23	6.56606e-22
Tspyl4	1016.27	-1.17495	0.2003	3.61715e-10	7.26233e-09
Ascc3	308.252	1.60423	0.200055	1.34949e-17	5.11352e-16
Pkib	142.545	-1.59017	0.415978	1.81293e-06	2.17105e-05
Sh3rf3	146.326	-1.19269	0.472646	0.000256074	0.00192494
Pald1	352.2	-1.60081	0.216767	1.9969e-15	6.49238e-14
Dna2	55.8543	-1.00735	0.527555	0.00155009	0.00919285
Rtkn2	50.6933	-1.71319	0.509733	7.5155e-06	8.0184e-05
Fam13c	172.879	-1.15816	0.308783	7.90992e-06	8.39951e-05
Pcdh15	42.0216	1.06124	1.18299	0.00719075	0.0334081
Adora2a	16.817	1.32269	1.12119	0.00296462	0.0159008
Susd2	22.44	1.12231	0.875398	0.00362214	0.0188454
Dnmt3l	7.51262	1.56117	1.94404	0.00335412	0.0177016
Icosl	66.2046	4.1285	0.531844	5.77163e-16	1.94866e-14
Madcam1	17.1103	2.02369	1.08997	0.000333121	0.00242341
Hcn2	26.3781	1.19019	1.31747	0.00561113	0.0270309
Misp	8.72546	1.88622	1.82646	0.00187022	0.0107616
Prtn3	19.6276	1.0644	0.952167	0.00528964	0.0257095
Cnn2	1781.75	-1.18103	0.283605	1.59933e-06	1.935e-05
Gadd45b	869.449	2.31464	0.160083	1.98205e-49	2.30283e-47
Igf1	3578.72	-1.91035	0.185697	5.08449e-27	3.10193e-25
Tmpo	949.605	-1.03525	0.123162	6.86544e-18	2.65885e-16
Rmst	31.9999	-1.3016	0.603931	0.000463204	0.00322996
Btg1	680.972	1.27303	0.149926	1.19136e-18	4.80223e-17
Dusp6	1078.15	-1.32381	0.137556	2.85632e-23	1.42375e-21
Slc6a15	640.287	-1.46391	0.199603	5.11824e-15	1.59829e-13
E2f7	35.1543	-1.55262	0.661062	0.000182478	0.00143105
Phlda1	73.9789	1.91304	0.38692	5.67642e-09	9.93279e-08
Irak3	194.341	2.26544	0.348981	5.80226e-13	1.53828e-11
Tbk1	823.447	1.21768	0.136109	2.82446e-20	1.25363e-18
Ppm1h	849.842	1.14995	0.132352	3.85517e-19	1.59465e-17
Ddit3	320.902	1.23862	0.188868	3.58191e-12	8.91303e-11
Prim1	148.955	-1.36755	0.259353	4.61927e-09	8.21025e-08
Timeless	92.631	-1.35535	0.358833	4.14253e-06	4.6721e-05
Stat2	1518.77	2.89797	0.155024	1.39153e-79	3.18661e-77
Shcbp1	166.804	-1.39876	0.269244	6.15944e-09	1.07186e-07
Tnfsf13b	70.9548	1.41002	0.50371	7.69605e-05	0.000660539
Rab20	268.067	2.32202	0.241129	4.9322e-24	2.54685e-22
Dlgap2	47.6759	1.83075	1.87954	0.00212441	0.0119671
Atp7b	69.9478	-1.16365	0.418449	0.000144567	0.00116546
Ckap2	502.286	-1.05323	0.235067	5.89533e-07	7.66684e-06
Ppp1r3b	98.4136	-1.60628	0.479973	9.71575e-06	0.000100668
Cldn23	14.8626	1.16765	1.35451	0.00613131	0.0291808
Msr1	2143.84	1.41565	0.192474	5.47439e-15	1.69943e-13
Mtmr7	269.618	1.23242	0.192915	1.12216e-11	2.67038e-10
Slc7a2	523.152	1.47729	0.137549	1.35497e-28	8.70323e-27
Tlr3	851.276	2.48548	0.156291	7.31054e-59	1.10013e-56
Ankrd37	22.4126	-2.73462	2.11522	0.000615833	0.00414252
Acsl1	483.426	1.42496	0.186666	6.24052e-16	2.10248e-14
Irf2	179.906	1.33566	0.196048	4.02064e-13	1.08045e-11
Neil3	69.6275	-1.35925	0.408585	1.88284e-05	0.000182073
Wdr17	97.6937	-1.17157	0.400151	9.62237e-05	0.000808036
Hpgd	660.903	-2.45197	0.50535	8.6037e-09	1.4618e-07
Scrg1	61.7532	-1.2506	0.386885	3.33503e-05	0.000309617
Aadat	14.7964	-1.36569	1.10155	0.00249725	0.0137058
ENSMUSG00000086866	15.9388	2.49709	1.0079	5.7711e-05	0.000510805
Ddx60	410.553	3.46314	0.189833	1.3913e-75	2.89262e-73
Lzts1	565.693	-1.91527	0.48529	6.02554e-07	7.81047e-06
Mef2b	11.1546	1.13231	0.938395	0.00400207	0.0205248
Lrrc25	327.588	1.16898	0.321281	1.13119e-05	0.000115093
Il12rb1	8.94643	2.39408	1.62011	0.000579611	0.00393911
Bst2	3753.74	2.65523	0.306087	5.42702e-20	2.38201e-18
Mcm5	302.479	-1.67601	0.174308	6.59977e-24	3.38581e-22
Inpp4b	91.9682	-1.46119	0.479801	3.43874e-05	0.000318496
Il15	119.924	2.94895	0.364095	1.11353e-17	4.23972e-16
Elmod2	278.119	1.13061	0.244603	2.66921e-07	3.64531e-06
Misp3	66.7646	-2.22535	0.488822	3.38243e-08	5.25523e-07
Zswim4	334.25	1.18288	0.222332	7.47601e-09	1.28401e-07
Lyl1	100.647	-1.38909	0.655101	0.000417483	0.00295549
Junb	1446.16	1.90047	0.0948342	1.53105e-91	3.90196e-89
Hook2	302.471	1.35844	0.183678	5.31387e-15	1.65284e-13
Abcc12	72.3408	1.17687	0.38749	7.03658e-05	0.000611579
N4bp1	449.031	1.12067	0.14102	2.22764e-16	7.73605e-15
ENSMUSG00000097194	21.2928	4.10968	0.796012	8.40955e-09	1.43189e-07
Nlrc5	276.807	3.30217	0.266046	9.78714e-37	8.40471e-35
ENSMUSG00000110702	7.8725	-1.45121	1.82057	0.00401206	0.0205647
Cx3cl1	1286.41	2.28129	0.112649	3.09485e-93	8.28843e-91
Usb1	379.579	1.12349	0.156642	8.18522e-14	2.34302e-12
Cdh8	157.65	-1.63969	1.76951	0.00281988	0.015254
Rrad	108.276	1.56148	0.293574	1.69976e-09	3.18221e-08
Kctd19	3.87579	1.07064	1.70389	0.00786627	0.0359545
Psmb10	811.879	3.47893	0.159874	3.40391e-106	1.01481e-103
Cdh1	18.7792	-1.37107	1.3578	0.0036332	0.0188967
Hp	54.4179	2.46386	0.738781	4.72589e-06	5.27358e-05
Calb2	83.2153	1.34666	1.2578	0.00342477	0.0179724
Mlkl	183.788	4.81121	0.297568	7.48247e-60	1.19425e-57
Cenpn	74.0281	-1.27842	0.33335	4.21367e-06	4.74556e-05
Crispld2	125.25	4.53115	0.28084	1.45083e-59	2.26976e-57
Mvd	489.976	1.28743	0.185642	2.15592e-13	5.92447e-12
Cdt1	157.045	-1.34247	0.334068	1.73299e-06	2.08553e-05
Cdh15	15.2587	4.38208	1.42274	1.09549e-05	0.000111893
Acta1	25.5215	-1.55789	1.04744	0.00119033	0.00732701
Trim67	1016.87	1.48314	0.23701	8.41154e-12	2.01686e-10
Fam107a	93.4242	-2.41433	0.411219	3.23794e-11	7.37215e-10
Nudt13	107.406	1.38968	0.296376	8.11281e-08	1.19136e-06
Zfp503	47.1103	1.83449	0.571863	1.03977e-05	0.000107032
Lrmda	57.7281	1.88639	0.479562	6.5947e-07	8.50636e-06
Arhgef3	255.934	1.67617	0.299041	2.3401e-10	4.79585e-09
Stab1	1800.92	-1.07906	0.148026	4.08719e-14	1.19818e-12
Galnt15	36.5011	-1.00042	0.562453	0.00204158	0.0115698
Tmem273	91.9277	-1.11133	0.463876	0.000419485	0.00296631
Gprin2	59.3894	-1.01127	0.443158	0.000689505	0.00455471
Cdhr1	74.9801	1.79293	0.458504	8.34659e-07	1.05846e-05
Gch1	597.78	2.59771	0.174686	7.34996e-52	8.93359e-50
Wdhd1	105.85	-1.51867	0.32482	5.47315e-08	8.22847e-07
Dlgap5	111.619	-1.08502	0.315241	2.59843e-05	0.000245414
Klhl33	10.3491	-1.84241	2.08113	0.00220454	0.0123304
Pnp	301.531	1.72013	0.236744	3.3924e-15	1.07854e-13
Haus4	134.444	-1.06124	0.256802	2.39998e-06	2.80905e-05
Psme1	1253.81	2.06477	0.124014	2.01614e-64	3.46272e-62
Psme2	1140.87	1.89512	0.161684	6.28175e-34	4.79507e-32
Rnf31	360.532	1.36763	0.199171	2.37385e-13	6.50072e-12
Tgm1	108.997	1.99251	0.318844	2.68091e-12	6.75615e-11
Ska3	98.29	-1.11289	0.233451	1.44735e-07	2.05661e-06
Phf11	5.05583	1.48771	1.89657	0.00377552	0.0195341
Phf11a	84.0181	6.61354	1.06516	8.72494e-12	2.08883e-10
Phf11b	295.157	5.73079	0.327106	4.25642e-70	8.00664e-68
Phf11d	790.437	6.06285	0.223057	3.34348e-164	2.64152e-161
Setdb2	160.38	1.21871	0.26441	2.16909e-07	2.99859e-06
Spata13	435.435	1.464	0.196838	2.34567e-15	7.59507e-14
Sox7	80.6467	1.30749	0.454648	7.96257e-05	0.000682302
Pbk	647.044	-1.68067	0.264033	2.07118e-12	5.26153e-11
Esco2	89.7795	-1.52997	0.274371	4.45459e-10	8.78739e-09
Ccdc25	547.624	1.05118	0.142743	2.57817e-14	7.67186e-13
Pnma2	258.374	-1.11785	0.311184	1.48945e-05	0.000147462
Cdca2	131.142	-1.24745	0.337264	7.47887e-06	7.9901e-05
Nefm	285.803	1.41102	0.684737	0.000456269	0.00318722
9930012K11Rik	67.734	-1.37038	0.371965	5.53466e-06	6.09006e-05
Pdlim2	646.491	-1.19984	0.252705	1.22166e-07	1.75966e-06
Slc39a14	136.648	2.10458	0.307888	5.18159e-14	1.50781e-12
Lpar6	209.141	-1.10677	0.20444	5.82276e-09	1.01776e-07
Lacc1	330.334	2.49615	0.188013	3.75693e-42	3.73354e-40
Epsti1	226.765	3.55048	0.360202	3.44683e-24	1.80941e-22
Tnfsf11	15.3284	2.3556	1.02244	9.4121e-05	0.000793177
Rgcc	225.056	1.06069	0.290551	1.37706e-05	0.000137107
Pcdh8	255.787	2.07175	0.36834	1.19434e-10	2.55369e-09
Pcdh17	296.643	1.52237	0.22705	3.64669e-13	9.84981e-12
Diaph3	94.4088	-1.3323	0.259423	1.10203e-08	1.83877e-07
Pcdh20	76.7422	1.21418	0.879955	0.00254377	0.0139321
Klf5	136.083	-1.35659	0.505996	0.000118331	0.000973823
Kctd12	205.179	1.68446	0.300807	2.36013e-10	4.83063e-09
Gm34643	22.63	1.16621	1.20401	0.00536781	0.0260094
Acod1	888.126	5.48098	0.273377	1.10312e-90	2.76672e-88
Gpr18	13.5792	2.05662	1.70491	0.00122636	0.00752241
Fgf14	99.8588	-1.26736	0.452992	0.000107894	0.000895864
Casp1	503.573	2.18915	0.22466	1.37078e-24	7.39239e-23
Casp4	277.028	4.28658	0.232033	3.45044e-77	7.36762e-75
Mmp13	372.28	5.62575	0.50018	1.0686e-30	7.24673e-29
Mmp12	3557.87	1.69541	0.290776	5.81569e-11	1.28523e-09
Mmp3	1810.23	3.23959	0.325323	8.4019e-25	4.59372e-23
Birc2	528.363	1.29072	0.143596	1.33517e-20	6.02071e-19
Birc3	191.014	3.55797	0.246183	1.52888e-48	1.73797e-46
Pgr	18.3215	-1.34111	1.67372	0.00480807	0.0238531
Fut4	26.1052	2.26224	0.823362	3.02615e-05	0.000282936
Fat3	283.555	-1.04708	0.284605	1.28113e-05	0.000128609
Shfl	185.291	1.49829	0.234481	3.34741e-12	8.35584e-11
Icam1	1066.39	2.60235	0.154247	1.08508e-65	1.90503e-63
Icam5	29.9954	1.59013	0.665492	0.000155138	0.00124233
Tyk2	306.756	1.04193	0.202455	2.72415e-08	4.30874e-07
Ldlr	633.023	1.05898	0.158543	3.18233e-12	7.95633e-11
Spc24	161.358	-1.48874	0.228687	1.57257e-12	4.02074e-11
Acp5	70.6455	1.72208	0.41029	2.8373e-07	3.85487e-06
Anln	271.632	-1.26592	0.253645	2.99096e-08	4.70251e-07
9530077C05Rik	138.16	-1.00079	0.25532	5.86249e-06	6.41948e-05
Igsf9b	392.532	-1.46104	0.197258	3.00329e-15	9.60628e-14
Fli1	190.602	-1.11318	0.449745	0.000346823	0.00251152
Kirrel3	248.928	-1.39027	0.25031	8.87615e-10	1.71248e-08
Slc37a2	718.183	-1.28253	0.211688	7.2073e-11	1.5839e-09
Tbrg1	839.477	1.19178	0.0944849	1.5872e-37	1.40895e-35
Zfp202	88.3718	1.47787	0.375203	1.5624e-06	1.89612e-05
Clmp	280.885	1.58366	0.339096	4.56102e-08	6.97663e-07
H2ax	542.684	-1.22183	0.157211	5.72027e-16	1.93546e-14
Hyou1	263.352	1.11918	0.274951	2.70128e-06	3.13614e-05
Jaml	5.69934	1.07658	1.23425	0.00718353	0.0334011
Fxyd6	1212.8	-1.17028	0.16519	1.27378e-13	3.58771e-12
Tagln	287.725	-1.22402	0.355001	1.8357e-05	0.000178169
Il18	182.81	1.48333	0.236564	7.7493e-12	1.86657e-10
AI593442	673.735	-1.01054	0.261803	7.19455e-06	7.71766e-05
Atm	108.949	1.75711	0.425963	3.61825e-07	4.88232e-06
Elmod1	94.8528	-1.77776	0.535433	7.75367e-06	8.25577e-05
Tnfaip8l3	9.25563	3.74462	1.73756	8.35932e-05	0.000712436
Pml	614.385	1.95407	0.169174	4.55336e-33	3.36204e-31
Smad3	559.929	1.08301	0.134125	9.16363e-17	3.2685e-15
Pif1	39.1521	-1.05577	0.655095	0.00241636	0.0133225
Pclaf	194.341	-1.47255	0.216763	2.44223e-13	6.6764e-12
Dapk2	21.6472	3.51725	0.799365	1.66854e-07	2.34769e-06
Rab8b	1331.52	1.27753	0.166276	8.75356e-16	2.9304e-14
Fam81a	555.433	-1.06038	0.180832	5.3035e-10	1.03585e-08
Ccnb2	312.199	-1.43064	0.176865	1.59519e-17	5.98708e-16
Prtg	81.3714	-1.09302	0.358447	8.2433e-05	0.000703687
Bckdhb	269.006	2.41764	0.196662	1.00601e-36	8.59237e-35
Tent5a	229.156	2.75298	0.227598	1.97982e-35	1.58798e-33
Bcl2a1d	59.3823	2.27889	0.589268	6.73345e-07	8.65002e-06
Bcl2a1a	49.4504	1.88314	0.537071	3.47536e-06	3.95635e-05
Minar1	29.3432	1.13572	0.630782	0.00139847	0.00843084
Plscr1	212.887	1.15644	0.191945	1.49991e-10	3.16422e-09
Plscr2	508.398	1.5756	0.209734	8.30205e-16	2.78515e-14
Chst2	1508.88	-1.77551	0.15057	3.12315e-34	2.41907e-32
Clstn2	164.173	1.07153	0.429777	0.000366134	0.00263687
Slco2a1	57.4366	4.43755	0.50413	1.08607e-19	4.66332e-18
Parp3	687.243	1.09382	0.130509	6.8931e-18	2.66303e-16
Uba7	700.102	3.46178	0.139784	1.30459e-136	6.44182e-134
Shisa5	3238.03	1.4606	0.101561	1.47557e-48	1.68953e-46
Cspg5	1594.98	1.37452	0.0902643	7.89889e-54	1.03149e-51
Ccrl2	143.656	5.24875	0.459419	1.9578e-31	1.3749e-29
Dclk3	37.407	-1.16781	0.71427	0.00177585	0.0102898
Azi2	868.799	1.29364	0.124664	1.66052e-26	9.68188e-25
Myd88	474.756	2.52493	0.165589	2.16814e-54	2.8549e-52
Acaa1a	1264.66	1.65821	0.105429	9.12525e-58	1.34755e-55
Cx3cr1	2299.43	-1.88299	0.233116	4.41978e-18	1.72864e-16
Myrip	27.6351	-1.29037	1.65436	0.00529377	0.0257217
Gm26797	13.2755	3.28038	1.31582	4.81943e-05	0.000433914
Lif	95.1173	2.23679	0.465562	9.96042e-09	1.66898e-07
Dbnl	1329.82	1.06334	0.081749	1.76651e-39	1.66147e-37
Fignl1	174.609	-1.55787	0.352661	1.61622e-07	2.27813e-06
Vstm2a	315.632	1.26535	0.224069	8.93005e-10	1.72078e-08
Aftph	668.858	1.93556	0.18853	6.24436e-27	3.78035e-25
Ehbp1	106.789	-1.93815	0.397882	8.04162e-09	1.37368e-07
Rel	129.921	1.20206	0.30395	3.37676e-06	3.85243e-05
Pnpt1	752.656	1.5204	0.133101	5.36744e-32	3.8376e-30
Nsg2	1731.72	-1.79002	0.180179	2.14085e-25	1.20813e-23
Lcp2	243.995	1.26889	0.259584	4.9077e-08	7.47078e-07
Pttg1	512.851	1.10168	0.175995	4.26834e-11	9.60742e-10
Il12b	9.4668	1.65381	2.55333	0.00187485	0.0107843
Fndc9	25.968	-1.21608	1.28636	0.00508127	0.0249113
Havcr2	211.676	-1.09871	0.461184	0.000445828	0.00312258
ENSMUSG00000086245	3.79773	1.5502	1.95507	0.00340811	0.0178909
Irgm1	3032.74	3.45958	0.154228	1.17197e-112	4.11517e-110
Gm5431	245.385	3.31122	0.349636	1.08278e-22	5.2969e-21
Gm12185	20.678	3.76281	1.14325	6.96624e-06	7.4982e-05
Psme2b	81.6189	2.01242	0.414297	8.07736e-09	1.3783e-07
9930111J21Rik1	67.0245	4.09874	0.60668	8.27635e-13	2.16156e-11
Olfr56	12.1663	4.08099	1.82602	6.28456e-05	0.000550866
Tgtp1	110.671	7.13428	0.531004	4.61454e-43	4.70415e-41
9930111J21Rik2	84.7146	4.87516	0.604539	5.06133e-17	1.84698e-15
Tgtp2	183.003	9.70275	1.07833	8.43825e-22	3.95646e-20
Ifi47	1053.94	6.7567	0.186836	3.68872e-288	8.32651e-285
Col23a1	257.865	2.13225	0.336282	1.45769e-12	3.73307e-11
Irf1	950.093	4.03264	0.149374	1.61727e-161	1.11106e-158
Gm12216	15.2476	2.91555	1.0308	2.1887e-05	0.000209688
Tnip1	322.694	2.53448	0.189591	1.17501e-42	1.19015e-40
Slc36a2	21.7756	4.84466	0.969712	1.9918e-08	3.21147e-07
Igtp	1725.79	4.04081	0.185321	2.08664e-106	6.59419e-104
Irgm2	990.061	3.00642	0.120138	1.01998e-139	5.55746e-137
H2bu2	73.1533	-1.47151	0.959337	0.00122559	0.00752061
Nlrp3	21.2851	1.554	0.927385	0.000816469	0.00527494
Aldh3a1	11.6012	2.86902	1.28635	9.48812e-05	0.000798731
Grap	75.5155	1.46131	0.618689	0.000208644	0.001611
Sco1	120.941	1.08569	0.254739	1.37117e-06	1.68083e-05
Gas7	1572.54	2.15234	0.185355	2.49501e-33	1.8863e-31
Pik3r5	381.806	2.54543	0.24648	6.32022e-27	3.81167e-25
Aurkb	251.588	-1.28774	0.203969	1.41797e-11	3.34908e-10
Nlgn2	298.393	1.38256	0.21201	2.34328e-12	5.9432e-11
Slc2a4	73.5758	-1.28388	0.383311	2.13983e-05	0.000205416
Dlg4	275.187	1.1127	0.194631	1.0675e-09	2.03962e-08
Cxcl16	1426.83	2.29047	0.129878	1.17559e-71	2.32193e-69
Zmynd15	35.8104	2.303	0.733824	9.1948e-06	9.61529e-05
Scimp	12.4552	1.34987	1.1449	0.0028447	0.015362
6330403K07Rik	1081.63	-1.06151	0.120762	2.24386e-19	9.45475e-18
Xaf1	725.876	3.16058	0.165432	8.88399e-83	2.09516e-80
Spns2	33.9985	1.95132	1.30015	0.00076438	0.00498266
Atp2a3	18.3352	-1.18113	0.962003	0.00350847	0.0183325
Rtn4rl1	175.967	-2.90197	0.634161	4.63939e-08	7.0828e-07
Slc43a2	532.358	1.39124	0.176845	1.16753e-16	4.155e-15
Nxn	443.223	1.1258	0.158838	1.49238e-13	4.18103e-12
Trarg1	10.5707	5.63966	1.94626	9.25142e-06	9.66171e-05
ENSMUSG00000097165	19.6964	-1.36142	1.20834	0.00305529	0.0163234
Nos2	62.857	8.60713	1.08285	9.84837e-18	3.7679e-16
Lgals9	1144.06	3.10946	0.204884	1.73044e-53	2.2412e-51
Rnf135	340.252	2.32903	0.192009	6.52256e-36	5.39597e-34
Ccl2	3559.29	7.18379	0.450682	4.01652e-59	6.10241e-57
Ccl7	1089.29	8.41333	0.311283	4.87654e-163	3.66925e-160
Ccl12	168.497	4.38971	0.332533	8.39533e-41	7.99124e-39
Ccl8	39.6861	5.38218	1.12874	4.60722e-08	7.0405e-07
Tmem132e	34.4519	3.31147	0.662931	1.0203e-08	1.70781e-07
Rffl	109.491	1.49385	0.327744	1.03749e-07	1.50537e-06
Slfn5	336.879	4.64385	0.365492	5.01532e-38	4.58076e-36
Slfn9	415.367	2.15982	0.248083	2.10692e-20	9.45779e-19
Slfn8	507.905	5.3618	0.246341	2.95294e-106	9.00885e-104
Slfn2	1496.12	4.06086	0.145203	4.20204e-173	4.42643e-170
Slfn1	20.5536	5.04446	1.28276	1.07545e-06	1.3391e-05
Slfn4	13.0782	4.82434	1.53127	8.25356e-06	8.72922e-05
Ccl5	1962.55	5.02308	0.18604	1.19013e-161	8.54785e-159
Ccl3	1194.71	4.97654	0.321864	5.03619e-55	6.7438e-53
Ccl4	1399.44	4.94044	0.265752	3.21211e-78	7.04925e-76
Wfdc17	1746.34	1.13377	0.171458	3.87312e-12	9.57892e-11
Dusp14	357.489	-1.15665	0.196446	3.40462e-10	6.87312e-09
Hsf5	5.67234	-1.02882	1.5555	0.00898342	0.0399513
Elobl	516.395	-1.16465	0.450157	0.000234577	0.00178457
Trim25	442.059	1.95602	0.192191	1.56013e-26	9.19836e-25
Arl5c	56.2041	1.32965	0.44557	5.60462e-05	0.0004978
Ppp1r1b	73.5505	-2.85485	0.495301	1.02795e-10	2.21591e-09
Cdc6	64.5061	-1.13455	0.406719	0.000151365	0.00121346
Krt222	28.5792	2.85438	2.11157	0.000519336	0.00357873
Hap1	268.49	2.93554	0.244219	6.74581e-35	5.30301e-33
Dhx58	551.584	4.03939	0.144152	8.92585e-174	1.00741e-170
Rab5c	681.672	1.33682	0.15891	1.69107e-18	6.76473e-17
Stat5a	88.0564	1.55755	0.418809	2.91865e-06	3.35699e-05
Stat3	2591.1	1.09149	0.088743	1.28716e-35	1.04837e-33
Ifi35	610.487	2.95759	0.129463	4.6301e-117	1.82901e-114
Brca1	61.8694	-1.14249	0.499719	0.000499677	0.00345986
Tmem106a	885.516	2.09409	0.156215	3.76944e-43	3.86759e-41
Tlk2	304.401	1.03615	0.207289	5.71544e-08	8.57642e-07
Milr1	299.365	1.29347	0.252802	1.42119e-08	2.34408e-07
1810010H24Rik	38.2995	-1.70363	0.621598	5.1672e-05	0.000461543
Rgs9	66.4123	1.05047	0.330876	6.27417e-05	0.000550462
Abca8a	50.3456	-2.03935	0.562179	1.89303e-06	2.25919e-05
Kcnj16	115.239	-1.28994	0.358976	9.52779e-06	9.87852e-05
Sstr2	159.987	-2.71593	0.338027	1.2923e-17	4.90858e-16
Sdk2	69.5304	-2.1385	0.424047	2.9403e-09	5.33406e-08
Cd300a	237.245	-1.0655	0.427847	0.000373792	0.00268346
Cd300lb	502.696	-1.8238	0.357269	2.76998e-09	5.04826e-08
Cd300lf	118.077	1.56365	0.291895	1.36665e-09	2.57382e-08
Trim47	363.056	1.99116	0.172229	4.04215e-33	3.00801e-31
Rhbdf2	370.009	2.44308	0.238853	1.48872e-26	8.8102e-25
Tk1	131.523	-1.21777	0.242013	2.91539e-08	4.59741e-07
Birc5	203.882	-1.23273	0.265464	1.76938e-07	2.47634e-06
Lgals3bp	5211.5	1.97404	0.158977	1.31106e-37	1.17039e-35
Rnf213	1567.62	3.73406	0.170983	8.07417e-107	2.60367e-104
Baiap2	434.026	1.33604	0.16384	1.48147e-17	5.5868e-16
Aatk	252.915	-1.06228	0.295772	1.67271e-05	0.000164033
Cybc1	503.703	1.09827	0.157697	3.96057e-13	1.06612e-11
ENSMUSG00000097709	26.7606	-1.51929	0.684777	0.000262908	0.00196975
Asb13	518.587	1.78923	0.187344	9.4768e-24	4.83041e-22
Pfkp	2661.62	-1.0975	0.0700535	3.57238e-56	5.08533e-54
Inhba	129.596	1.59252	0.409672	1.39977e-06	1.71455e-05
Aoah	465.27	1.04786	0.207649	4.43122e-08	6.79784e-07
Prss16	14.956	2.096	2.04393	0.00149902	0.00894707
Carmil1	730.832	1.94271	0.167738	3.16766e-33	2.37214e-31
Ripor2	183.758	-1.3712	0.238908	3.30714e-10	6.70809e-09
Gmnn	165.428	-1.16752	0.224803	1.52984e-08	2.50238e-07
D130043K22Rik	91.6292	-1.06943	0.389412	0.000196152	0.00152679
Serpinb1c	24.029	-1.73892	1.88257	0.00248574	0.0136474
Psmg4	161.126	1.0845	0.243481	6.20294e-07	8.02068e-06
Phactr1	956.291	1.0319	0.164628	4.921e-11	1.09826e-09
Mcur1	548.74	1.02475	0.161717	3.24416e-11	7.37568e-10
Rnf182	131.934	-1.04074	0.400888	0.000305445	0.00224376
Cd83	517.224	1.28611	0.255683	2.27328e-08	3.64301e-07
Gmpr	566.727	-1.1762	0.168715	2.77419e-13	7.5708e-12
Id4	1058.68	-1.05625	0.168905	5.07883e-11	1.13029e-09
Susd3	135.304	-2.5422	0.622476	2.94459e-07	3.99378e-06
Omd	61.1236	-2.36961	0.549937	1.05581e-07	1.52774e-06
Fbxw17	457.046	1.23048	0.142772	4.87962e-19	2.00267e-17
S1pr3	3390.74	1.87115	0.102866	3.87562e-76	8.16515e-74
Diras2	232.734	1.89921	0.285571	2.00846e-13	5.53852e-12
Syk	312.506	1.27664	0.314179	1.78879e-06	2.14451e-05
Nfil3	402.486	1.09321	0.205281	9.6579e-09	1.62173e-07
Msx2	95.9182	1.39476	0.290038	4.47197e-08	6.8537e-07
Hrh2	17.2305	2.04432	0.863688	9.62934e-05	0.000808036
Hk3	950.208	1.06048	0.381036	0.000181757	0.00142806
Rgs14	56.5499	1.18425	0.54328	0.000572301	0.00389613
Idnk	253.298	1.76128	0.265708	2.90571e-13	7.91607e-12
Tut7	689.451	1.4152	0.145586	6.92188e-24	3.53957e-22
6720489N17Rik	82.0496	-1.50646	0.326926	7.86528e-08	1.15824e-06
Gm5141	54.5109	-1.38005	0.388531	8.52178e-06	8.97684e-05
Cntnap3	48.5409	1.86421	0.746235	8.0857e-05	0.00069098
Rsl1	63.4094	1.2606	0.458301	0.000123929	0.00101566
Tent4a	182.473	1.17329	0.277681	1.28104e-06	1.57782e-05
Ube2ql1	270.665	4.68191	2.2819	6.01244e-05	0.000528673
Slc12a7	496.688	1.38123	0.161628	4.29535e-19	1.76747e-17
Erap1	795.738	1.44051	0.134164	1.6803e-28	1.06201e-26
Pcsk1	52.5281	4.86423	0.650374	4.88421e-15	1.52823e-13
Glrx	835.159	1.40437	0.193311	1.13085e-14	3.44289e-13
Gm17750	125.818	-1.53043	0.322437	3.72747e-08	5.76863e-07
Hapln1	36.6947	-5.69015	1.63654	2.76308e-06	3.19849e-05
Vcan	229.264	2.36784	0.25753	3.25864e-22	1.57461e-20
ENSMUSG00000089940	11.7159	3.04572	1.10677	2.66475e-05	0.000251528
Dhfr	159.106	-1.29769	0.239738	2.89155e-09	5.25166e-08
Pde8b	100.888	-1.63914	0.377949	1.85358e-07	2.58503e-06
Tmem171	64.3474	1.58512	0.446033	4.98482e-06	5.5342e-05
Ccnb1	384.311	-1.43221	0.178541	2.74242e-17	1.022e-15
Mast4	147.729	1.0276	0.327319	7.26191e-05	0.000628054
Cenpk	75.6514	-1.37751	0.388807	8.84903e-06	9.2906e-05
Elovl7	203.406	1.41876	0.2208	3.73905e-12	9.28943e-11
Fst	181.727	1.31233	0.246619	4.47731e-09	7.96689e-08
Itga2	20.5859	2.9374	0.738059	5.60328e-07	7.31109e-06
Parp8	264.262	1.92954	0.189651	1.62502e-26	9.50995e-25
BC147527	22.8641	4.5657	2.17155	6.01616e-05	0.000528706
Mfsd2b	9.12622	-1.31588	1.21662	0.00352673	0.0184116
Cyria	2370.73	1.23274	0.175261	1.3853e-13	3.88794e-12
Kcnf1	283.353	3.27577	0.286475	1.13884e-31	8.06942e-30
Rrm2	1236.96	-1.62089	0.318644	4.92199e-09	8.68964e-08
Rsad2	5766.6	6.9675	0.189536	1.08725e-297	2.86328e-294
Cmpk2	4742.16	4.47997	0.134164	1.92282e-245	3.03824e-242
Colec11	3.6367	1.99691	2.3252	0.00175146	0.0101783
Fam110c	14.2494	3.12678	1.21504	4.09482e-05	0.000373138
Nampt	1701.89	1.56499	0.100494	1.48163e-56	2.1283e-54
ENSMUSG00000096954	107.08	1.51447	0.40125	2.65375e-06	3.0855e-05
Ahr	246.855	1.00687	0.322446	7.91142e-05	0.000678288
Ifrd1	1021.44	1.29193	0.130909	3.01487e-24	1.59324e-22
Lrrn3	571.854	-1.16058	0.23843	7.88367e-08	1.15987e-06
Coch	87.4133	3.10991	0.415985	1.84997e-15	6.05206e-14
Nfkbia	1615.08	3.83119	0.319623	3.21849e-34	2.48075e-32
Mis18bp1	143.225	-1.11459	0.29037	6.43272e-06	7.00024e-05
Trim9	729.66	-1.64859	0.213832	1.38686e-16	4.89148e-15
Gpr135	43.9674	-1.0001	0.571748	0.00216153	0.0121292
Hif1a	1885.52	1.17945	0.103376	3.5371e-31	2.4621e-29
Dbpht2	385.832	2.12454	0.288731	1.1944e-15	3.97319e-14
Kcnh5	33.5892	-1.11054	0.536494	0.000862627	0.00552956
Arg2	86.2701	1.77562	0.779344	0.000156613	0.00125235
Zfp36l1	674.392	1.04375	0.128954	8.94067e-17	3.19619e-15
Ccdc177	62.6446	-1.93026	0.48007	4.34113e-07	5.74491e-06
Susd6	2371.38	1.32985	0.115342	4.07572e-32	2.94066e-30
ENSMUSG00000099478	42.5942	-1.23429	0.88332	0.00237188	0.013141
Bbof1	28.138	-1.47663	0.754387	0.000507588	0.00350848
Arel1	649.053	1.70527	0.141781	2.15918e-35	1.72309e-33
Fos	997.463	-1.06474	0.187627	1.55211e-09	2.9127e-08
Dio2	31.0601	2.69201	0.666978	3.86329e-07	5.17759e-06
Efcab11	62.9259	-1.00433	0.368253	0.000236223	0.00179364
Kcnk13	252.577	-1.16495	0.914837	0.00336152	0.0177288
Fbln5	561.078	-1.18437	0.199101	2.13351e-10	4.42409e-09
Ifi27l2a	549.165	2.43832	0.140092	8.54553e-70	1.57009e-67
Serpina3i	18.4655	3.87166	0.871873	1.76348e-07	2.47028e-06
Serpina3n	1932.47	1.2247	0.260116	1.35134e-07	1.93061e-06
Bdkrb1	8.06558	2.07767	1.59407	0.00101612	0.0063453
Slc25a47	35.3788	1.02985	0.645361	0.00265391	0.0144751
Mirg	26.0567	-1.78041	1.45175	0.00153423	0.00911181
Dio3	35.5398	-1.08023	0.509537	0.000835128	0.00536417
Exoc3l4	42.4606	1.32332	0.611442	0.000433509	0.00305253
Tnfaip2	1061.78	5.32518	0.233794	4.81204e-116	1.85451e-113
Xrcc3	47.0208	-1.17166	0.472238	0.000297748	0.00219334
Rapgef5	329.41	1.02376	0.302462	3.48347e-05	0.000321884
Fyb	681.878	1.03711	0.198001	1.72783e-08	2.80302e-07
Osmr	1457.73	1.01332	0.132888	3.98216e-15	1.26096e-13
Ranbp3l	3.44476	-1.6394	2.04949	0.00295116	0.0158448
Cdh6	328.891	1.04318	0.233767	6.47862e-07	8.36345e-06
Otulinl	808.07	-2.10365	0.231041	5.57535e-22	2.66151e-20
Ankrd33b	37.5299	2.28784	1.01069	0.000107336	0.000893112
Ncald	998.666	-1.21132	0.179523	1.12843e-12	2.92302e-11
ENSMUSG00000097805	11.1388	2.07519	1.37042	0.000673026	0.0044589
Tmem74	57.4138	1.47085	0.496248	4.25934e-05	0.000386348
Enpp2	131.995	1.06748	0.238837	6.01794e-07	7.80702e-06
Col14a1	148.643	-2.27232	0.480923	1.48358e-08	2.43427e-07
Has2	16.5141	5.01622	1.12949	1.95892e-07	2.72233e-06
Atad2	218.646	-1.03411	0.293788	2.22435e-05	0.000212665
Mtss1	680.101	-1.29506	0.153511	1.70421e-18	6.80005e-17
Adcy8	157.329	1.11929	0.374281	9.15987e-05	0.000775419
Ndrg1	615.076	1.20146	0.121783	4.9221e-24	2.54685e-22
St3gal1	204.03	1.23459	0.261462	1.22652e-07	1.76344e-06
Fam135b	38.8423	-4.5809	1.97759	4.30735e-05	0.00039035
Arc	118.154	-1.8425	0.518636	3.09714e-06	3.55137e-05
Ly6e	1136.51	4.84596	0.235654	5.16747e-95	1.43248e-92
Ly6a	112.928	5.27394	0.521116	2.65814e-25	1.49471e-23
Gsdmd	286.342	1.94565	0.25861	3.43812e-16	1.17588e-14
Parp10	573.746	3.17077	0.209089	2.2883e-53	2.91593e-51
1110038F14Rik	234.042	1.35014	0.223179	5.61448e-11	1.2425e-09
Apol6	7.43405	1.8969	2.05213	0.00202802	0.0115021
Apol9a	177.996	3.6358	0.320766	5.59158e-31	3.82478e-29
Apol9b	119.509	2.88207	0.33587	1.77472e-19	7.51806e-18
Rac2	1497.33	1.36416	0.1841	4.64556e-15	1.45644e-13
Mfng	130.189	-2.23759	1.03606	0.000142063	0.00114586
Tmem184b	1319.67	1.59031	0.107035	7.4552e-52	8.99234e-50
Apobec3	416.74	1.9348	0.170059	3.38693e-32	2.4549e-30
Syngr1	1482.08	-1.04512	0.134992	1.47793e-15	4.85506e-14
Mgat3	239.437	-1.23011	0.254007	7.0372e-08	1.0431e-06
Atf4	1191.56	1.0205	0.132639	2.30672e-15	7.4843e-14
Smim45	121.508	3.22409	0.393311	7.62294e-18	2.93781e-16
Nfam1	342.575	-1.321	0.345811	3.92384e-06	4.44449e-05
A4galt	15.2594	2.74758	1.13599	6.28575e-05	0.000550866
Tspo	2780.2	2.14991	0.0992148	2.96475e-106	9.00885e-104
Pnpla3	8.22581	1.0039	1.26453	0.00903182	0.0401101
Parvg	134.715	-1.41008	0.404488	9.8064e-06	0.000101351
Shisal1	169.915	-1.08383	0.322731	3.38208e-05	0.000313616
Arhgap8	25.4902	1.73692	1.1931	0.00102693	0.00640098
Amigo2	76.9726	2.47366	0.480929	1.98799e-09	3.69991e-08
Rnd1	644.358	3.55355	0.212318	4.58502e-64	7.79009e-62
Lmbr1l	70.3214	-1.05498	0.416236	0.000344151	0.00249561
Fmnl3	234.89	-1.07061	0.289391	1.14482e-05	0.000116255
Racgap1	611.651	-1.2546	0.183092	4.49487e-13	1.20175e-11
Lima1	695.449	1.03062	0.139483	2.2747e-14	6.79443e-13
Slc11a2	733.303	1.49624	0.152481	1.88726e-24	1.01087e-22
Acvr1b	189.658	1.1688	0.233204	3.80985e-08	5.8846e-07
Gpr84	29.4976	2.05372	0.656429	1.07482e-05	0.000109995
Itga5	638.591	1.13983	0.222902	2.51381e-08	3.98004e-07
Nlrc3	84.2499	-1.40217	0.604118	0.000258196	0.00193721
Rbfox1	450.645	5.32796	1.61942	4.99468e-06	5.53743e-05
Ciita	10.8917	1.61748	1.06865	0.00104658	0.00650807
Socs1	124.792	3.85641	0.363472	1.99522e-27	1.2315e-25
Shisa9	254.696	-1.74907	0.275658	1.98944e-12	5.06203e-11
Mcm4	583.111	-1.16363	0.154206	4.30238e-15	1.35422e-13
Cebpd	2242.3	1.35902	0.130003	5.2686e-27	3.20189e-25
Ypel1	316.607	-1.63764	0.325453	6.26022e-09	1.08701e-07
Sdf2l1	654.442	1.46127	0.156724	2.5277e-22	1.22516e-20
ENSMUSG00000000325	1878.53	-1.00313	0.266585	1.02543e-05	0.000105624
Cdc45	120.112	-1.08343	0.306759	1.95328e-05	0.000188769
Klhl6	197.967	-1.44696	0.376342	2.45858e-06	2.87338e-05
Eef1akmt4	62.9666	2.02344	0.314624	8.07914e-13	2.11355e-11
Igf2bp2	154.611	1.35407	0.238207	4.91269e-10	9.63094e-09
Rtp4	1829.02	2.52613	0.100936	4.23773e-140	2.39144e-137
Cldn1	32.5724	2.39271	0.508218	1.67997e-08	2.73661e-07
Il1rap	380.347	1.35154	0.173276	2.42169e-16	8.3731e-15
Fgf12	182.599	-1.06133	0.340829	7.32808e-05	0.000632737
Apod	33.0871	1.59554	0.599021	7.61783e-05	0.000654526
Itgb5	1867.37	-1.12552	0.163877	7.02394e-13	1.84976e-11
Parp14	718.553	3.46848	0.386575	1.33743e-20	6.02071e-19
Dtx3l	791.786	2.98644	0.159428	7.84669e-80	1.82332e-77
Parp9	1146.91	3.06047	0.175473	1.30394e-69	2.36822e-67
Cd86	252.656	1.32393	0.268007	3.08212e-08	4.82185e-07
Hcls1	715.632	1.72655	0.195358	8.30725e-21	3.79372e-19
Fstl1	2983.1	1.17932	0.118359	2.04739e-24	1.09293e-22
Tagln3	702.903	-1.02578	0.170829	2.49746e-10	5.09181e-09
Cip2a	124.029	-1.19619	0.277185	8.29693e-07	1.05301e-05
Cd47	3470.94	1.87772	0.0780718	5.03967e-130	2.212e-127
Alcam	406.267	1.01769	0.205067	6.99754e-08	1.03862e-06
Nfkbiz	583.746	3.34176	0.244113	5.57158e-44	5.79188e-42
Nrip1	473.497	1.01452	0.207978	1.05192e-07	1.5249e-06
Usp25	1183.19	1.15084	0.154817	1.06512e-14	3.24903e-13
Mir155hg	29.1226	2.50696	0.836145	1.36761e-05	0.000136339
Olig1	1255.5	-1.33726	0.159479	2.12775e-18	8.42622e-17
Ifnar2	631.836	1.18569	0.145844	3.7963e-17	1.39501e-15
Ifngr2	1368.91	1.05184	0.0944786	1.41238e-29	9.37688e-28
Sh3bgr	18.0075	-1.0798	0.723974	0.00281393	0.015227
B3galt5	30.1406	-2.5768	1.13333	9.33037e-05	0.000788391
Pcp4	177.586	2.33951	1.4372	0.000444115	0.00311472
Bace2	1215.16	-1.09013	0.181293	2.01769e-10	4.18942e-09
Mx1	573.464	8.59438	0.499743	1.77136e-68	3.14485e-66
Tagap	102.196	4.01641	0.537864	5.18332e-15	1.61542e-13
Sod2	2044.28	2.76839	0.148586	3.56102e-79	7.92503e-77
Dact2	6.19365	1.64751	2.00742	0.00293206	0.0157637
Smoc2	9.88245	1.85412	1.21075	0.00078224	0.00507605
Thbs2	535.29	2.04659	0.201271	1.73786e-26	1.00955e-24
9030025P20Rik	9.56692	-1.00026	0.975174	0.00694202	0.0323667
Dll1	108.565	1.67796	0.412356	5.42096e-07	7.09077e-06
Fpr1	474.432	3.04725	0.267449	1.2817e-31	9.04112e-30
Fpr2	51.5083	7.71437	1.52857	2.83622e-09	5.16303e-08
Baiap3	13.7699	2.12527	2.13343	0.0014815	0.00885706
Sox8	192.546	-1.03845	0.302721	2.94287e-05	0.000275802
Rgs11	82.2276	-1.43404	0.436081	1.75229e-05	0.000170808
Hmga1	224.389	1.82148	0.214669	1.54014e-19	6.55948e-18
Pde9a	102.056	-1.03483	0.497886	0.0010198	0.00635906
Sik1	117.701	1.03779	0.338234	8.74653e-05	0.000743832
Zfp101	75.0682	-2.0517	0.550998	1.29771e-06	1.59697e-05
Adamts10	127.729	-1.09541	0.377931	0.000124123	0.00101662
Angptl4	95.4248	2.73967	0.358726	3.06243e-16	1.05423e-14
Daxx	594.526	1.88901	0.16977	5.91725e-31	4.03011e-29
Tapbp	4024.96	1.90804	0.0917184	2.49858e-98	7.17819e-96
H2-K1	10146.9	2.14781	0.202339	1.73758e-28	1.09384e-26
Psmb9	484.085	3.31572	0.177255	2.16238e-79	4.8811e-77
Tap1	1184.85	3.45536	0.152741	1.57696e-114	5.79476e-112
Psmb8	1574.27	3.57925	0.17571	2.12234e-93	5.7819e-91
Tap2	579.535	2.37756	0.162945	3.18543e-50	3.75619e-48
H2-Ab1	53.7058	1.6534	0.422686	1.09703e-06	1.36489e-05
H2-Aa	20.7997	1.66701	0.701292	0.000141897	0.00114511
Cfb	12.3092	4.51019	1.20817	2.12534e-06	2.52314e-05
C2	26.5343	3.00758	0.628438	1.98338e-08	3.20116e-07
Lst1	164.945	1.62125	0.430032	2.06089e-06	2.45582e-05
Tnf	145.355	4.84813	0.389547	1.22818e-36	1.04336e-34
H2-D1	22310.4	1.56161	0.106758	2.54299e-50	3.02119e-48
ENSMUSG00000079505	19.0634	2.21282	0.785341	2.53194e-05	0.000240139
H2-Q4	28.6315	2.29603	0.782889	1.74097e-05	0.000169914
H2-Q6	483.42	4.95381	0.297615	2.69345e-63	4.52758e-61
H2-Q7	271.547	3.77455	0.298634	9.61478e-38	8.68133e-36
Ier3	837.6	2.40439	0.218306	3.18068e-30	2.14778e-28
Nrm	68.8348	-1.31985	0.301159	4.17571e-07	5.54456e-06
H2-T24	189.813	2.24943	0.241465	9.00086e-23	4.43061e-21
H2-T23	2348.75	4.10121	0.107242	0	0
H2-T22	1099.53	3.95772	0.142547	1.13575e-170	1.12163e-167
Trim26	470.75	1.18456	0.218626	4.39773e-09	7.8518e-08
Ubd	9.84666	6.50931	2.31524	6.25726e-06	6.81398e-05
H2-M3	280.48	2.46855	0.201314	1.60475e-36	1.34876e-34
H2-M2	27.4774	5.28446	0.75887	1.63281e-13	4.5583e-12
Cyp39a1	393.84	-1.26009	0.194366	5.3382e-12	1.30168e-10
Enpp4	922.619	1.93196	0.130126	4.51644e-52	5.57533e-50
Clic5	53.543	9.85348	1.48256	8.16826e-14	2.34241e-12
Nfkbie	290.809	4.38615	0.280848	5.55832e-56	7.7723e-54
Slc29a1	363.929	1.00824	0.162696	8.02499e-11	1.75384e-09
A530064D06Rik	9.32707	1.13043	1.49489	0.00718712	0.0334011
B430306N03Rik	68.2165	2.26857	0.734867	1.09396e-05	0.000111809
Trem2	1961.95	-1.68457	0.172571	1.5307e-24	8.22673e-23
Lrfn2	39.1462	1.11999	1.49988	0.00736848	0.0341035
Sgo1	79.1075	-1.30621	0.399337	2.57149e-05	0.00024316
Tnfsf9	95.314	1.21383	0.34804	1.65954e-05	0.000162973
C3	10158	2.69925	0.392488	7.28162e-14	2.09958e-12
Pdzph1	20.3447	1.28961	0.61884	0.000554667	0.00378915
Arhgap28	34.5064	1.14041	0.741651	0.0022537	0.0125656
Ndc80	96.4927	-1.40799	0.304844	1.05522e-07	1.52774e-06
Galnt14	75.825	1.03203	0.559591	0.00165764	0.0097189
Ehd3	280.17	1.24142	0.206098	1.0713e-10	2.30308e-09
Xdh	450.257	3.53534	0.300872	4.05485e-33	3.00801e-31
Rasgrp3	167.868	-1.62739	0.484207	8.86096e-06	9.29695e-05
Eif2ak2	536.707	1.46476	0.203959	1.57743e-14	4.77489e-13
Map3k8	281.924	2.22109	0.262151	1.68966e-19	7.17696e-18
Ttc39c	197.298	1.24189	0.193236	8.38071e-12	2.01252e-10
Cabyr	16.4814	-1.37655	1.09621	0.00238745	0.0132134
Aqp4	4852.13	1.21791	0.118367	6.10982e-26	3.49787e-24
Mocos	232.15	1.89181	0.232266	2.51008e-18	9.91543e-17
Celf4	1254.59	-1.11741	0.26503	1.53516e-06	1.86736e-05
Gypc	136.51	3.11852	0.327882	5.53512e-23	2.74171e-21
Tslp	4.89499	2.81309	2.8261	0.000633495	0.00423966
Kif20a	222.978	-1.04139	0.24174	1.23622e-06	1.52725e-05
Cd14	1793.8	1.7256	0.449591	1.26246e-06	1.55723e-05
Fgf1	178.409	-1.35272	0.235311	3.39713e-10	6.87299e-09
Kctd16	26.8228	-1.46692	1.72023	0.00381969	0.0197174
Dcp2	117.013	1.89891	0.31746	1.56971e-11	3.68042e-10
Cdo1	195.36	1.00241	0.220402	4.75051e-07	6.25003e-06
Prr16	13.3594	2.4988	1.39675	0.000289207	0.0021404
Lox	649.307	1.05945	0.48281	0.000747729	0.00489686
Lmnb1	275.017	-2.48923	0.274013	1.07418e-21	5.02162e-20
Gm4951	529.608	3.95451	0.441664	2.46797e-20	1.10159e-18
Gm4841	26.2029	5.59398	1.05658	3.44844e-09	6.20601e-08
F830016B08Rik	108.464	5.04658	0.503949	9.18649e-25	5.00537e-23
Iigp1	1168.56	5.94527	0.208816	9.08492e-180	1.19626e-176
Smim3	177.174	1.30899	0.24067	2.3906e-09	4.40254e-08
Cd74	129.935	1.59814	0.397263	7.98416e-07	1.01576e-05
Ptpn2	493.716	1.56252	0.136955	5.24531e-32	3.76733e-30
Myo5b	113.279	-1.48692	0.864771	0.000824032	0.00530368
Lipg	118.77	1.4556	0.369366	1.65569e-06	2.00012e-05
Slc14a1	88.8525	-1.71532	0.351603	1.13013e-08	1.88368e-07
Tcirg1	1809.98	2.00655	0.0999472	7.57991e-92	1.96345e-89
Unc93b1	2750.69	1.32744	0.0988038	1.65755e-42	1.66821e-40
Rela	925.165	1.28958	0.108018	4.01469e-34	3.07942e-32
Tigd3	51.8641	-1.14495	1.73974	0.00684424	0.0320053
Cdc42ep2	73.0893	1.42178	0.589526	0.000200283	0.00155665
Cdca5	89.4614	-1.1155	0.354125	5.88852e-05	0.000519222
Batf2	9.22356	5.78514	1.95468	7.62689e-06	8.12627e-05
Plaat3	601.557	1.58373	0.204449	1.30176e-16	4.60159e-15
Rab3il1	577.839	-1.61757	0.269209	2.45664e-11	5.64205e-10
Slc15a3	392.656	1.90017	0.233502	2.64667e-18	1.04289e-16
AW112010	192.532	6.36156	0.441192	8.9532e-49	1.03262e-46
Ms4a4a	89.9313	2.95533	0.577424	3.75365e-09	6.73994e-08
Ms4a4c	183.604	9.28835	1.4635	7.30623e-13	1.92089e-11
Ms4a6c	893.558	2.58678	0.168321	3.81115e-55	5.14701e-53
Ms4a6b	1027.7	2.81671	0.196711	3.45512e-48	3.84467e-46
Ms4a4d	17.5152	4.05679	3.30855	0.000171412	0.00135424
Ms4a6d	2729.04	1.9906	0.163252	2.10174e-36	1.75712e-34
Mpeg1	1359.33	1.30447	0.220595	1.58075e-10	3.32148e-09
Pcsk5	116.691	1.35757	0.393815	1.28511e-05	0.000128927
Aldh1a7	42.2803	-1.04809	0.57702	0.00168058	0.00983511
Jak2	593.375	1.25628	0.186309	9.48464e-13	2.46492e-11
Cd274	604.304	4.73253	0.25601	2.5265e-77	5.46866e-75
Papss2	153.598	-1.22512	0.233924	9.91083e-09	1.66243e-07
Acta2	7616.46	-1.39929	0.480772	5.82482e-05	0.000514466
Ch25h	306.071	2.32872	0.215028	2.14257e-29	1.40476e-27
Ifit2	7556.19	4.85069	0.122781	0	0
Ifit3	6731.71	3.84582	0.140928	5.15482e-165	4.28691e-162
Ifit1bl1	110.25	3.91256	0.627148	2.0543e-11	4.74561e-10
Ifit3b	2137.62	3.97861	0.176489	1.5153e-113	5.44164e-111
Ifit1bl2	31.1869	1.23707	0.767226	0.00159561	0.00941458
Ifit1	6456.75	5.03528	0.102822	0	0
Kif20b	90.6598	-1.33411	0.279266	6.55991e-08	9.7786e-07
Marchf5	1503.38	1.35571	0.337902	1.70429e-06	2.05569e-05
Kif11	261.017	-1.08869	0.259529	1.78113e-06	2.13695e-05
Hells	138.576	-1.61818	0.244244	4.40815e-13	1.18056e-11
Arhgap19	373.579	-1.05424	0.248704	1.59789e-06	1.935e-05
Golga7b	405.873	2.06028	0.990217	0.000192695	0.00150335
Nfkb2	305.733	2.55908	0.732103	2.75916e-06	3.1963e-05
Psd	365.044	1.3118	0.310929	8.55934e-07	1.08284e-05
Acsl5	754.626	1.07434	0.140865	3.28641e-15	1.04695e-13
Casp7	194.457	1.23744	0.247729	3.2585e-08	5.06767e-07
LGTV	298.512	6.55287	3.01544	1.3274e-05	0.00013258

## Sheet: Microglia_LGTV
Gene	baseMean	log2FoldChange	lfcSE	pvalue	padj
Eml2	81.3284	-1.35011	0.96282	1.24e-06	0.000995265
Mcu	294.465	1.20195	0.268188	1.87e-09	5.26e-06

## Sheet: Microglia_TBEV
Gene	baseMean	log2FoldChange	lfcSE	pvalue	padj
Eya1	55.5963	1.53994	0.636151	4.95e-05	0.000849453
Gsta3	53.3382	1.22936	0.668263	0.0002961	0.00371965
Mitd1	251.556	1.09056	0.21827	5.42e-09	2.51e-07
Stat1	5398.21	1.75947	0.121809	1.29e-48	9.97e-46
Adam23	175.469	1.04456	0.326374	9.6e-06	0.000206144
Map2	2553.13	1.20753	0.205626	9.17e-11	5.75e-09
Htr2b	327.501	-1.24321	0.198534	1.11e-11	8.21e-10
B3gnt7	27.9333	-1.6331	0.82111	8.38e-05	0.00133241
Gpc1	307.914	1.45242	0.269291	2.36e-09	1.16e-07
Sned1	70.0801	1.59152	0.362976	1.91e-07	6.34e-06
Zcchc2	138.666	1.00889	0.314382	9.2e-06	0.000198336
Map3k19	37.3562	1.1645	1.01488	0.000669845	0.00715217
Brinp3	175.534	2.48861	2.10001	3.68e-05	0.0006605
Rgs8	121.609	-2.27509	1.02654	1.59e-05	0.000320611
Rgs16	373.9	-1.64101	0.286131	3.51e-10	2.01e-08
Tor3a	3727.48	1.64944	0.120904	1.63e-43	9.96e-41
Cryzl2	128.749	-1.40162	0.317167	1.72e-07	5.71e-06
Rgs4	402.45	-2.37505	0.468544	5.96e-10	3.25e-08
Ifi206	332.876	1.69979	0.186159	3.68e-21	6.74e-19
Ifi213	117.742	1.789	0.24774	1.67e-14	1.72e-12
Ifi209	671.181	1.96118	0.147518	4.12e-42	2.24e-39
Ifi208	223.322	2.46413	0.221425	5.5e-32	1.83e-29
Ifi204	1111.41	1.28765	0.130596	4.94e-24	1.03e-21
Mndal	168.565	1.19856	0.235694	5.6e-09	2.56e-07
Ifi211	204.244	1.03345	0.257068	4.01e-07	1.24e-05
Ifi203	268.609	1.54815	0.25534	6.29e-11	4.06e-09
Ifi205	264.219	2.53949	0.317735	7.27e-19	1.1e-16
Spta1	29.2632	4.33456	1.34282	3.37e-07	1.06e-05
Aida	393.905	1.2017	0.142008	1.07e-18	1.58e-16
Nek2	190.61	-1.02483	0.514614	0.000351882	0.00429167
Cd34	83.8066	-1.26364	0.369122	5.19e-06	0.000120694
Il15ra	85.7781	1.80172	0.320591	4.13e-10	2.35e-08
Paxx	231.342	-1.04572	0.279716	1.3e-06	3.58e-05
Strbp	1514.05	1.71691	0.176468	1.18e-23	2.43e-21
Ifih1	1480.04	1.98279	0.110264	4.02e-74	9.83e-71
Cobll1	201.783	1.67131	0.269827	2.33e-11	1.6e-09
Cers6	503.597	1.05092	0.219828	1.33e-08	5.75e-07
Lrp2	294.703	1.73504	0.275862	1.07e-11	7.94e-10
Erich2	97.1941	-1.43563	0.390569	2.39e-06	6.14e-05
Gad1	755.077	-1.12081	0.182577	1.17e-11	8.51e-10
Frzb	48.4633	1.33029	0.781466	0.000274405	0.00350371
Slc43a3	256.166	-1.15752	0.30111	1.05e-06	2.99e-05
Trp53i11	357.387	1.10538	0.217409	3.73e-09	1.78e-07
Cat	2455.41	1.13538	0.151273	1.28e-15	1.43e-13
Bdnf	116.705	-1.57988	0.417314	1.51e-06	4.09e-05
Knl1	83.2229	-1.38729	0.651475	0.000121213	0.00183112
Map1a	276.289	1.12079	0.337398	6.61e-06	0.000149847
Il1b	70.9858	-3.06857	1.1427	2.39e-06	6.14e-05
Srxn1	3003.2	1.30098	0.268003	2.32e-08	9.49e-07
Acss2	521.504	1.52183	0.171876	7.26e-20	1.22e-17
Gss	530.443	1.24114	0.136089	4.35e-21	7.86e-19
Samhd1	912.511	1.21944	0.120246	2.11e-25	4.69e-23
Snhg11	989.365	1.15897	0.255628	6.25e-08	2.35e-06
Ube2c	270.997	-1.23322	0.376263	8.16e-06	0.000179864
Slc13a3	337.454	-1.33165	0.279357	3.67e-08	1.44e-06
Znfx1	1677.41	1.48094	0.142277	2.31e-26	5.73e-24
Zbp1	611.432	1.55387	0.139691	8.88e-30	2.89e-27
Ogfr	1068.39	1.11598	0.109494	5.47e-26	1.27e-23
Eef1a2	128.241	1.42367	0.398379	3.29e-06	8.13e-05
Helz2	190.251	1.6689	0.217454	8.88e-16	1.02e-13
Gpr34	76.0605	-3.42951	0.597466	9.12e-12	6.82e-10
Maoa	677.558	1.74975	0.136576	6.89e-39	3.06e-36
Timp1	274.707	-1.39065	0.27573	1.18e-08	5.12e-07
Pgrmc1	3752.85	1.24193	0.0868336	1.87e-47	1.3e-44
Srpk3	27.4733	-2.11664	0.700006	3.61e-06	8.78e-05
Plxna3	391.085	1.30778	0.210898	2.1e-11	1.46e-09
G6pdx	2204.01	1.39187	0.114587	6.95e-35	2.49e-32
Heph	71.6296	1.95478	0.568712	1.81e-06	4.78e-05
Ar	23.1682	1.64134	1.04071	0.000140963	0.00206239
Phka1	195.16	1.34712	0.230208	1.77e-10	1.06e-08
Brwd3	63.4779	1.07163	0.50577	0.0002376	0.00313521
Zfp711	200.097	1.84788	1.00197	6.4e-05	0.00105854
Nap1l3	196.02	1.05633	0.630348	0.000620432	0.00676248
Gprasp2	447.976	1.10005	0.195198	1.93e-10	1.15e-08
Ptchd1	100.758	1.3912	0.312748	1.52e-07	5.17e-06
Tmsb4x	42138.8	-1.1396	0.143475	4.62e-17	5.99e-15
Cetn4	105.993	-1.19169	0.362526	7.78e-06	0.000172728
Slc7a11	581.697	1.22737	0.258492	3.02e-08	1.21e-06
Tm4sf1	951.367	-2.16498	0.17444	9.73e-38	3.96e-35
Ptx3	4372.14	-1.9315	0.284309	1.7e-13	1.61e-11
Serpini1	758.249	1.03428	0.44626	0.000151293	0.00217022
Nes	1768.07	1.58415	0.18004	1.05e-19	1.69e-17
Adar	744.223	1.11561	0.168663	5.61e-13	4.95e-11
ENSMUSG00000084846	17.5835	1.60118	1.10802	0.000175533	0.00245546
Gstm1	7284.86	1.37231	0.105252	8.86e-40	4.19e-37
Gclm	2882.67	1.72591	0.166803	2.21e-26	5.6e-24
Synpo2	132.238	1.26752	0.294256	2.18e-07	7.14e-06
Gbp5	275.646	1.93464	0.330619	6.37e-11	4.1e-09
Gbp7	1392.67	2.32501	0.17906	2.05e-41	1.07e-38
Gbp3	2328.46	2.03702	0.138696	8.14e-51	7.46e-48
Gbp2	4295.02	2.03989	0.139941	4.03e-50	3.48e-47
Ifi44	1499.09	2.87861	0.299426	2.04e-25	4.6e-23
Tmem67	377.345	1.05431	0.166435	2.23e-12	1.83e-10
Runx1t1	459.769	1.01793	0.392047	6.92e-05	0.00112462
Ddx58	1368.28	1.60279	0.130666	1.14e-35	4.3e-33
Tdrd7	964.395	1.26919	0.107654	3.88e-33	1.36e-30
Tmeff1	686.648	-1.00972	0.29882	4.95e-06	0.000115991
Grin3a	179.125	1.85624	0.444568	2.31e-07	7.55e-06
Adamtsl1	162.287	1.23718	0.304642	5.37e-07	1.61e-05
Ifnb1	119.494	7.53233	1.66762	1.77e-09	8.96e-08
Ifna2	22.3365	3.10475	2.39283	1.48e-05	0.000301558
Ifna4	41.8785	5.07015	2.12849	8.41e-07	2.45e-05
Cachd1	524.252	1.01999	0.163099	2.97e-12	2.41e-10
Prkaa2	264.914	1.37547	0.350413	1.04e-06	2.97e-05
Prdx1	15510.7	1.35814	0.148868	6.47e-21	1.16e-18
Slc6a9	135.859	2.38648	0.434349	5.43e-11	3.52e-09
Slc2a1	1322.17	1.15341	0.106952	1.55e-28	4.54e-26
Mycl	209.2	1.47417	0.70804	0.000106781	0.00164434
Pou3f1	139.672	3.29904	0.560612	3.08e-12	2.48e-10
Cdca8	287.248	-1.3134	0.297667	1.57e-07	5.29e-06
Cd52	1646.51	-1.1257	0.110463	6.09e-26	1.4e-23
Mthfr	333.705	1.40489	0.150954	1.26e-21	2.38e-19
Fbxo2	1456.62	1.0539	0.14589	5.24e-15	5.57e-13
Pgd	1917.16	1.00064	0.122707	2.51e-18	3.54e-16
Mmp23	26.4408	-1.11531	1.01702	0.000782431	0.00808917
Isg15	1045.12	2.3878	0.188772	1.02e-39	4.67e-37
Perm1	46.8381	1.05469	0.475183	0.000190244	0.00263609
Il6	64.2668	1.87639	0.931701	4.66e-05	0.000808172
Cenpa	273.394	-1.20048	0.366564	8.12e-06	0.00017963
Ppp2r2c	506.965	1.14143	0.98221	0.000724921	0.00764718
Cd38	353.548	-1.56273	0.243372	7.12e-12	5.41e-10
Sel1l3	225.5	-1.0524	0.388718	4.82e-05	0.000830946
Nfxl1	294.65	1.52787	0.184467	9.67e-18	1.32e-15
Dck	721.845	1.2436	0.113641	5.21e-29	1.59e-26
Pf4	188.304	-1.0803	0.31055	3.65e-06	8.84e-05
Btc	15.9244	1.44175	1.47325	0.00027086	0.00346719
Cxcl10	3943	5.5529	0.199622	5.58e-173	4.09e-169
Mapk10	778.143	1.54914	0.126715	2.19e-35	8.03e-33
Gbp9	675.104	1.70755	0.201806	1.33e-18	1.95e-16
Gbp4	430.701	2.75831	0.21107	1.09e-42	6.16e-40
Gbp10	154.631	2.34252	0.544017	2.66e-08	1.08e-06
Gbp6	778.564	1.2358	0.415886	2.05e-05	0.000399872
Tmem119	404.279	-1.29728	0.160839	4.53e-17	5.93e-15
Oasl2	3653.06	1.12851	0.158373	1.9e-14	1.95e-12
Oasl1	332.045	2.50375	0.236508	1.75e-29	5.46e-27
Oas2	268.679	1.33817	0.206484	4.19e-12	3.34e-10
Oas3	705.187	1.72555	0.140624	6.97e-36	2.69e-33
Trafd1	1538.02	1.29159	0.0864294	1.89e-51	1.84e-48
Tpst1	763.542	1.00926	0.139507	3.43e-15	3.67e-13
Mafk	553.799	1.09578	0.159676	9.23e-14	8.9e-12
Rasl11a	358.514	-1.6056	0.225615	6.44e-14	6.34e-12
Samd9l	666.506	1.82778	0.248514	5.29e-15	5.57e-13
Peg10	43.7809	2.20354	2.06054	5.53e-05	0.000939069
Thsd7a	119.271	1.36002	0.658949	0.000145452	0.00210289
Mest	1241.56	1.29577	0.157449	1.2e-17	1.63e-15
Copg2	163.435	1.01629	0.485481	0.000279603	0.00355505
Lrguk	40.9686	1.34416	0.842515	0.000299103	0.00375094
Parp12	1300.04	1.31838	0.16586	1.23e-16	1.52e-14
Nod1	175.945	1.22857	0.301534	5.02e-07	1.51e-05
Ppm1k	217.145	1.37205	0.216714	1.15e-11	8.43e-10
Herc6	1424.71	1.83503	0.104141	5.83e-71	1.16e-67
Fam13a	184.927	1.37814	0.260393	3.53e-09	1.69e-07
Mxd1	363.724	1.58116	0.160309	4.92e-24	1.03e-21
Chl1	1178.35	-1.49064	0.219517	6.93e-13	6.02e-11
Cxcl12	222.169	-1.49453	0.262252	4.93e-10	2.76e-08
Usp18	2250.98	2.05797	0.162901	1.23e-38	5.32e-36
Cdca3	249.15	-1.0726	0.439402	0.000102872	0.00158748
Rad51ap1	74.7813	-1.4056	0.812724	0.000215376	0.00290977
Parp11	677.699	1.16841	0.19517	3.85e-11	2.53e-09
Cd69	258.905	1.27438	0.852954	0.000405537	0.00477524
Etnk1	1188.83	1.40236	0.165126	1.74e-18	2.5e-16
Bicd1	342.975	1.13729	0.222745	3.88e-09	1.83e-07
Npas1	34.1751	1.22062	0.960637	0.000550775	0.00616569
Numbl	306.885	1.03805	0.308059	5.23e-06	0.000121078
Blvrb	816.574	1.11198	0.152667	5.41e-15	5.66e-13
Chst8	53.0154	-1.74089	0.836099	5.62e-05	0.000950371
Vstm2b	72.6393	-1.07423	0.843905	0.000902209	0.00907782
Siglece	78.1858	-1.16736	0.648692	0.000372446	0.00448452
Ppp1r15a	628.044	1.17638	0.176033	5.41e-13	4.81e-11
St8sia2	1113.27	1.36053	0.41424	7.97e-06	0.000176512
Isg20	236.124	1.98129	0.216693	8.2e-22	1.58e-19
Inppl1	275.598	1.02405	0.342624	1.98e-05	0.000388865
Trim34a	173.06	1.26522	0.237238	2.12e-09	1.05e-07
Trim30c	31.5605	2.02164	0.891475	2.25e-05	0.00042974
Crym	500.281	-1.41092	0.283983	1.71e-08	7.17e-07
Nupr1	257.187	-1.12632	0.310469	2.24e-06	5.81e-05
Jakmip3	40.7341	1.60221	1.18027	0.000186788	0.00259667
Slc25a22	906.176	1.77082	0.139956	4.79e-38	2.01e-35
Lsp1	133.607	-1.50732	0.297644	1.17e-08	5.1e-07
Osbpl5	711.274	1.11691	0.222332	5.33e-09	2.47e-07
Adgb	45.4865	-1.09714	0.512702	0.00021583	0.00290977
Pde7b	40.7515	1.10928	0.617719	0.000436051	0.00504937
Arg1	41.9013	-3.76055	1.12011	3.12e-07	9.81e-06
Lama2	48.344	1.36164	0.74988	0.000215903	0.00290977
Zup1	464.988	1.31028	0.159558	1.46e-17	1.95e-15
Calhm6	98.9315	1.07361	0.518779	0.000266178	0.00343804
Wasf1	567.156	1.49406	0.42145	3.43e-06	8.42e-05
Zfp365	318.52	1.22896	0.211898	1.53e-10	9.29e-09
Cirbp	749.26	-1.07015	0.151791	2.06e-14	2.1e-12
Txnrd1	4470.58	1.41596	0.100326	3.88e-46	2.47e-43
Anks1b	169.994	1.77312	0.526326	3.45e-06	8.45e-05
Socs2	112.129	-1.29779	0.662122	0.000203011	0.00277366
Slc6a15	640.287	1.08377	0.274268	5.94e-07	1.78e-05
Nav3	367.179	-1.90799	0.639918	6.51e-06	0.000148126
Stat2	1518.77	1.29903	0.148668	1.69e-19	2.63e-17
Nek5	98.9845	1.33084	0.363146	2.45e-06	6.29e-05
Gsr	1257.94	1.06011	0.135186	5.2e-17	6.68e-15
Tlr3	851.276	1.61527	0.156418	4.05e-26	9.74e-24
Ddx60	410.553	1.46068	0.171983	1.76e-18	2.51e-16
Calr3	45.6102	1.11676	0.484486	0.000139375	0.00204827
Il15	119.924	1.2747	0.319392	7.44e-07	2.19e-05
Syce2	95.104	-1.88951	0.411427	4.13e-08	1.61e-06
Lpcat2	654.01	-1.05441	0.135842	9.23e-17	1.15e-14
Nlrc5	276.807	1.15681	0.261807	1.03e-07	3.64e-06
Ndrg4	2407.84	1.09349	0.145704	9.15e-16	1.04e-13
Nqo1	358.183	1.08388	0.323256	5.76e-06	0.000131721
Mlkl	183.788	2.08746	0.268859	5.54e-17	7.07e-15
Crispld2	125.25	-1.20731	0.3434	3.68e-06	8.89e-05
Trim67	1016.87	1.94799	0.456283	1.22e-07	4.25e-06
Nr1d2	674.026	1.22428	0.185425	1.21e-12	1.04e-10
Dlg5	243.698	1.27562	0.28348	1.01e-07	3.6e-06
Itih3	339.798	-1.23672	0.409317	1.78e-05	0.000355194
Galnt15	36.5011	-2.30747	1.33176	3.39e-05	0.000611634
Rnase4	897.005	-1.25397	0.118987	4.23e-27	1.11e-24
Rnase1	30.4748	-2.47203	2.18661	3.61e-05	0.000650828
Tgm1	108.997	-1.75196	0.473212	1.42e-06	3.87e-05
Phf11a	84.0181	1.31825	0.345204	1.45e-06	3.93e-05
Phf11b	295.157	1.68333	0.152046	1.07e-29	3.41e-27
Phf11d	790.437	1.74732	0.164045	8.12e-28	2.25e-25
Setdb2	160.38	1.86169	0.260985	2.25e-14	2.28e-12
Esd	3738.55	1.07114	0.135689	3.79e-17	5.01e-15
Tnfsf11	15.3284	-1.05003	0.912352	0.00100191	0.00985771
Cnmd	77.4393	-2.49108	0.58336	2.08e-08	8.52e-07
Pcdh8	255.787	1.46643	0.960038	0.00022856	0.00304886
Pcdh17	296.643	2.40884	0.42258	1.48e-11	1.05e-09
Acod1	888.126	1.62759	0.236849	3.34e-13	3.04e-11
Gpr183	17.1892	-1.77907	0.897391	6.04e-05	0.00101027
Tmtc4	285.55	-1.18204	0.23824	9.52e-09	4.22e-07
Mmp13	372.28	1.29532	0.294083	1.56e-07	5.28e-06
Mmp12	3557.87	1.2035	0.28523	2.68e-07	8.57e-06
Cep126	46.1322	1.3471	1.09179	0.000380336	0.0045479
Ldlr	633.023	1.00167	0.170677	2.87e-11	1.94e-09
Spc24	161.358	-1.56636	0.487649	7.85e-06	0.000174038
Elavl3	702.182	1.03687	0.951746	0.00103622	0.0101206
Ets1	277.288	-1.25945	0.277764	8.41e-08	3.05e-06
Chek1	62.5665	-1.97487	0.836817	2.08e-05	0.000403011
Nectin1	66.2137	-1.10718	0.802797	0.000758872	0.00792473
Pml	614.385	1.60928	0.165152	1.47e-23	3e-21
Ccnb2	312.199	-1.66835	0.306019	1.49e-09	7.63e-08
Pygo1	227.831	1.28023	0.318301	6.69e-07	1.99e-05
Gclc	2019.05	1.10205	0.102716	1.73e-28	4.96e-26
Gsta4	1288.07	2.85271	0.183812	5.45e-58	6.14e-55
Tpbg	236.967	1.21675	0.271424	9.32e-08	3.33e-06
Me1	944.361	1.13569	0.160858	3.18e-14	3.19e-12
Bcl2a1a	49.4504	-1.03364	0.524764	0.000363339	0.00439848
Plscr2	508.398	1.35661	0.229405	1.28e-10	7.88e-09
Parp3	687.243	1.24822	0.143971	2.42e-19	3.69e-17
Uba7	700.102	1.34741	0.124408	2.54e-28	7.16e-26
Prss46	70.8242	-1.13297	0.365713	1.4e-05	0.000286339
Ccrl2	143.656	1.28868	0.281423	7.47e-08	2.77e-06
Stac	48.0393	-1.00281	0.664781	0.000941023	0.00939101
Cx3cr1	2299.43	-1.23914	0.218485	3.25e-10	1.9e-08
Aftph	668.858	1.07152	0.190623	1.78e-10	1.07e-08
Pnpt1	752.656	1.02467	0.13872	1.26e-15	1.42e-13
Havcr2	211.676	-1.33985	0.337976	8.85e-07	2.56e-05
Irgm1	3032.74	1.6011	0.150785	1.96e-27	5.32e-25
Tgtp1	110.671	4.8383	0.650719	4.43e-16	5.41e-14
Tgtp2	183.003	3.56409	0.423096	9.32e-20	1.52e-17
Ifi47	1053.94	2.17733	0.133296	2.21e-62	2.95e-59
Fstl4	70.1919	-1.17097	1.54639	0.000372589	0.00448452
Irf1	950.093	1.51038	0.142264	2.46e-27	6.57e-25
Igtp	1725.79	2.25743	0.184934	6.34e-37	2.51e-34
Irgm2	990.061	2.02232	0.115198	6.34e-71	1.16e-67
Arhgap44	295.866	1.27601	0.224018	3.3e-10	1.9e-08
Tekt1	92.0684	-1.67683	0.634768	2.34e-05	0.000444291
Nos2	62.857	2.94815	1.02871	1.68e-06	4.51e-05
Slfn5	336.879	1.37672	0.21805	1.29e-11	9.25e-10
Slfn9	415.367	2.19333	0.245028	1.22e-21	2.33e-19
Slfn8	507.905	1.66118	0.195982	1.38e-18	2.01e-16
Wfdc17	1746.34	-1.05558	0.16996	4.9e-12	3.84e-10
Hlf	37.1848	1.17732	1.53713	0.000376564	0.00451754
Socs7	315.485	1.02369	0.237397	1.1e-07	3.86e-06
Hap1	268.49	2.4135	0.322992	7.9e-17	9.9e-15
Dhx58	551.584	1.03386	0.117118	1.07e-20	1.87e-18
Ifi35	610.487	1.06304	0.121505	2.84e-20	4.84e-18
Fam171a2	59.4816	1.33945	0.846688	0.000307514	0.00383346
Prkca	391.246	1.30212	0.169132	8.02e-16	9.41e-14
Cd300lf	118.077	-1.40518	0.28281	1.7e-08	7.13e-07
Cdr2l	171.321	1.46734	0.36043	6.4e-07	1.91e-05
Birc5	203.882	-1.44329	0.390565	2.24e-06	5.81e-05
Rnf213	1567.62	1.62336	0.164014	3.1e-24	6.68e-22
Akr1c14	902.027	1.74316	0.237343	8.18e-15	8.51e-13
Nid1	135.75	1.63734	0.355521	7.6e-08	2.77e-06
Mboat1	200.615	-1.69966	0.304123	6.75e-10	3.62e-08
Wnk2	198.819	-1.26005	0.691373	0.000280688	0.00356576
Tgfbi	1006.89	-1.89306	0.139777	2.12e-43	1.24e-40
Ctla2a	201.424	-1.09501	0.248644	8.99e-08	3.22e-06
Tent4a	182.473	1.23476	0.290625	2.57e-07	8.29e-06
Trip13	91.3097	-1.00867	0.530397	0.000447509	0.00517388
Vcan	229.264	1.08097	0.754137	0.000792784	0.0081674
Map1b	16559	1.4109	0.106027	2.56e-41	1.29e-38
Kcns3	30.644	1.17882	0.954738	0.00063644	0.00688576
Ntsr2	87.0137	-1.36229	0.446884	1.54e-05	0.000313706
Rsad2	5766.6	3.79482	0.170681	2.43e-111	8.92e-108
Cmpk2	4742.16	4.34683	0.131235	2.07e-242	3.03e-238
ENSMUSG00000096954	107.08	1.60857	0.34623	6.72e-08	2.51e-06
Cdhr3	20.2173	-1.85941	0.798753	2.82e-05	0.000523696
Etv1	229.296	-1.06469	0.241701	8.13e-08	2.96e-06
Dbpht2	385.832	1.4798	0.703986	0.000101835	0.00157812
Max	126.751	1.47085	0.309932	4.75e-08	1.84e-06
Arel1	649.053	1.09981	0.147449	1.36e-15	1.51e-13
Flrt2	385.799	1.33654	0.216948	2.92e-11	1.96e-09
Asb2	30.6924	-2.89183	0.595726	6.95e-10	3.72e-08
Aspg	20.6411	-1.05357	0.804881	0.00095572	0.00951179
Ighm	19.4864	-1.46218	1.04016	0.000255644	0.00331952
Vipr2	79.7755	1.73655	0.572238	8.62e-06	0.000188589
Ptger4	143.738	-1.45344	0.264111	1.35e-09	6.99e-08
Dab2	1500.44	-1.17701	0.153832	5.82e-16	6.89e-14
Rai14	324.639	-1.08968	0.175139	5.73e-12	4.47e-10
Ctnnd2	1108.32	1.05858	0.205286	2.07e-09	1.03e-07
Sema5a	118.812	-1.34124	0.401935	6.86e-06	0.000154554
Angpt1	386.544	1.09303	0.272509	4.76e-07	1.45e-05
Tmem74	57.4138	-1.02948	0.685942	0.000872381	0.00881399
Sla	542.037	-1.26723	0.199221	6.8e-12	5.19e-10
Adgrb1	152.908	1.52516	0.990261	0.000193997	0.00267797
Ly6a	112.928	1.43292	0.600409	6.68e-05	0.00109535
Parp10	573.746	1.39821	0.199917	1.66e-13	1.59e-11
Apol9a	177.996	1.94449	0.328385	4.04e-11	2.63e-09
Apol9b	119.509	1.83022	0.346019	2.09e-09	1.04e-07
Parvg	134.715	-1.04175	0.349162	2.01e-05	0.00039424
Socs1	124.792	1.94113	0.359053	7.23e-10	3.86e-08
Tmem191c	160.084	-1.23544	0.332125	1.87e-06	4.93e-05
Ephb3	84.6794	1.19875	0.486088	8.31e-05	0.00132277
Parp14	718.553	1.14834	0.435572	5.57e-05	0.000943207
Dtx3l	791.786	1.56174	0.149614	1.46e-26	3.75e-24
Parp9	1146.91	1.03994	0.183324	1.12e-10	6.94e-09
Lsamp	459.014	1.04453	0.519048	0.000321967	0.00398316
Gap43	2927.03	-1.1017	0.210704	1.75e-09	8.88e-08
Gbe1	712.202	2.01512	0.133416	1.83e-53	1.92e-50
Mx1	573.464	3.04523	0.217079	4.31e-48	3.16e-45
Dll1	108.565	1.61631	0.533449	1.13e-05	0.000236373
Lix1	495.103	2.54501	0.180083	8.51e-49	6.93e-46
Sox8	192.546	1.31154	0.34931	1.79e-06	4.75e-05
Anks1	193.253	1.01002	0.282285	2.32e-06	6.01e-05
Daxx	594.526	1.62369	0.159898	2.33e-25	5.09e-23
Ier3	837.6	-1.03735	0.241998	1.27e-07	4.41e-06
H2-T22	1099.53	1.15261	0.139957	4.88e-18	6.81e-16
Enpp4	922.619	1.28572	0.131986	1.56e-23	3.14e-21
Clic5	53.543	3.76149	0.951612	4.99e-08	1.93e-06
B430306N03Rik	68.2165	1.24434	0.568754	0.000147429	0.0021231
Tnfaip8l1	68.0795	-1.01861	0.532837	0.000428025	0.00498399
Tubb4a	1490.26	1.57919	0.165696	1.26e-22	2.47e-20
Ndc80	96.4927	-1.24201	0.491647	6.77e-05	0.00110849
Heatr5b	256.95	1.05552	0.271256	7.16e-07	2.11e-05
Eif2ak2	536.707	1.06455	0.216127	6.89e-09	3.1e-07
Zfp521	242.999	1.08488	0.29699	1.92e-06	5.04e-05
Pcdhac2	221.389	1.68466	0.353761	3.65e-08	1.44e-06
Pcdhb7	70.7253	1.23686	0.956077	0.000519009	0.00587543
Fgf1	178.409	1.23661	0.238556	4.01e-09	1.89e-07
Gm4951	529.608	1.70968	0.455475	1.34e-06	3.68e-05
Gm4841	26.2029	2.07318	1.3595	6.33e-05	0.00105157
F830016B08Rik	108.464	1.60088	0.506393	8.41e-06	0.000185159
Iigp1	1168.56	3.07337	0.197228	4.49e-58	5.48e-55
Dipk1c	29.0364	3.80468	1.26029	7.12e-07	2.1e-05
Cdca5	89.4614	-1.02439	0.466126	0.000211302	0.00286823
Ms4a4c	183.604	1.64344	0.290307	5.22e-10	2.89e-08
Aldh1a1	1899.76	1.07611	0.220221	8.78e-09	3.91e-07
Gda	86.4783	-1.0369	0.442073	0.000139718	0.00204827
Cd274	604.304	1.46532	0.220712	1.87e-12	1.55e-10
Il33	88.2124	-1.90035	0.462023	2.52e-07	8.18e-06
Ch25h	306.071	-1.26326	0.202363	1.37e-11	9.78e-10
Ifit2	7556.19	2.63537	0.120525	1.16e-109	3.41e-106
Ifit3	6731.71	2.41336	0.140512	2.86e-69	4.65e-66
Ifit1bl1	110.25	3.65109	0.651462	2.81e-11	1.91e-09
Ifit3b	2137.62	2.96139	0.175593	2.31e-67	3.39e-64
Ifit1	6456.75	2.6496	0.0995973	1.21e-159	5.91e-156
Kif20b	90.6598	-1.20365	0.439923	4.06e-05	0.000714076
Pcgf5	317.341	1.26957	0.256831	1.42e-08	6.05e-07
Ccnj	112.283	1.13181	0.371981	1.67e-05	0.000335835
Scd2	8467.94	1.28523	0.109786	1.1e-32	3.74e-30
Scd1	1496.03	1.27243	0.155274	1.45e-17	1.94e-15
