# Supplementary material for: Transcriptional Response to Tick-Borne Flavivirus Infection in Neurons, Astrocytes and Microglia In Vivo and In Vitro
Source: Viruses. 2024 Aug 19;16(8):1327. doi: 10.3390/v16081327 (PMC11359927; doi:10.3390/v16081327)
Supplement: Supplementary file 1 [file viruses-16-01327-s001.zip › Table S2. Enriched Hallmark gene sets among DEGs LGTV and TBEV in vitro.xlsx]

## Sheet: Neuron_TBEV
Term	Overlap	P.value	Adjusted.P.value	Old.P.value	Old.Adjusted.P.value	Odds.Ratio	Combined.Score
Interferon Gamma Response	69/200	2.53624028906799e-64	1.16667053297128e-62	0	0	28.124402315242	4118.39019228309
Interferon Alpha Response	43/97	7.78376998518016e-46	1.79026709659144e-44	0	0	39.8413580246914	4138.19729334046
Unfolded Protein Response	34/113	1.23693751656237e-29	1.89663752539564e-28	0	0	21.020652898068	1399.18361645055
TNF-alpha Signaling via NF-kB	36/200	7.14229165962841e-23	8.21363540857267e-22	0	0	10.728451188794	547.080454467977
mTORC1 Signaling	28/200	4.13896716582647e-15	3.80784979256035e-14	0	0	7.79586563307494	258.186051568761
Apoptosis	22/161	6.24515861100889e-12	4.78795493510682e-11	0	0	7.4815942866145	193.019256360421
Inflammatory Response	24/200	1.15756250346733e-11	6.65598439493714e-11	0	0	6.4651033563014	162.805005419378
p53 Pathway	24/200	1.15756250346733e-11	6.65598439493714e-11	0	0	6.4651033563014	162.805005419378
Hypoxia	19/200	7.8177929027834e-08	3.99576081697818e-07	0	0	4.91544559212107	80.4377204575167
IL-6/JAK/STAT3 Signaling	12/87	3.72689743148613e-07	1.61703459645957e-06	0	0	7.40788598574822	109.65537713736
Allograft Rejection	18/200	3.86682186109898e-07	1.61703459645957e-06	0	0	4.61975374023567	68.2137255123093
Epithelial Mesenchymal Transition	16/200	7.87382595477494e-06	3.0182999493304e-05	0	0	4.04191429465124	47.5004412632322
UV Response Up	12/158	0.000174110889836574	0.000616084687114032	0	0	3.79155956138353	32.8190501206535
Xenobiotic Metabolism	12/200	0.00143620369935993	0.00471895501218263	0	0	2.93814120382069	19.2323435627469
Glycolysis	11/200	0.00434958737153831	0.0133387346060508	0	0	2.67255949246471	14.5325080553656
PI3K/AKT/mTOR Signaling	7/105	0.00785585832827341	0.0225855926937861	0	0	3.26441985244802	15.8209969138884
IL-2/STAT5 Signaling	10/199	0.011690179347043	0.0292379071663922	0	0	2.42385580447046	10.7837494091517
Complement	10/200	0.012076526873075	0.0292379071663922	0	0	2.41097424412094	10.6480475893688
KRAS Signaling Up	10/200	0.012076526873075	0.0292379071663922	0	0	2.41097424412094	10.6480475893688

## Sheet: Neuron_LGTV
Term	Overlap	P.value	Adjusted.P.value	Old.P.value	Old.Adjusted.P.value	Odds.Ratio	Combined.Score
Interferon Gamma Response	51/200	1.58987894429949e-72	3.97469736074872e-71	0	0	103.922044398554	17180.6489445723
Interferon Alpha Response	39/97	7.0400317657713e-64	8.80003970721412e-63	0	0	173.133452754142	25175.9990321249
Allograft Rejection	12/200	1.99056088316716e-09	1.65880073597263e-08	0	0	12.088379705401	242.1888667316
TNF-alpha Signaling via NF-kB	11/200	2.39012508672424e-08	1.19506254336212e-07	0	0	10.9168556311413	191.583557074264
Inflammatory Response	11/200	2.39012508672424e-08	1.19506254336212e-07	0	0	10.9168556311413	191.583557074264
IL-6/JAK/STAT3 Signaling	6/87	1.15127238184616e-05	4.79696825769234e-05	0	0	13.3353535353535	151.650410057021
Apoptosis	7/161	4.29815396406445e-05	0.000153505498716587	0	0	8.22768974145121	82.7272798767665
Unfolded Protein Response	6/113	5.09759708970954e-05	0.000159299909053423	0	0	10.081733220051	99.649425864823
p53 Pathway	6/200	0.0011064390722725	0.00307344186742362	0	0	5.5360824742268	37.6819458234701
IL-2/STAT5 Signaling	5/199	0.00610403885260472	0.0152600971315118	0	0	4.57183988111823	23.3109183073555

## Sheet: Astrocyte_TBEV
Term	Overlap	P.value	Adjusted.P.value	Old.P.value	Old.Adjusted.P.value	Odds.Ratio	Combined.Score
Interferon Gamma Response	121/200	1.28493657267448e-114	6.42468286337242e-113	0	0	40.0116178255592	10492.8063547034
Interferon Alpha Response	68/97	5.74498373638536e-71	1.43624593409634e-69	0	0	57.2581142379002	9260.65338940325
TNF-alpha Signaling via NF-kB	82/200	2.73876091246377e-59	4.56460152077295e-58	0	0	17.1975711357475	2319.00673587618
Inflammatory Response	79/200	1.27304421020409e-55	1.59130526275511e-54	0	0	16.0922793645356	2034.07648771113
Allograft Rejection	50/200	7.37459706129882e-25	7.37459706129882e-24	0	0	7.9063670411985	439.329824615707
IL-6/JAK/STAT3 Signaling	30/87	8.68451736853126e-20	7.23709780710939e-19	0	0	12.2392461055196	537.182470247488
IL-2/STAT5 Signaling	36/199	1.50861921179588e-13	1.07758515128277e-12	0	0	5.14506379615341	151.894690098693
Apoptosis	31/161	1.34249640397995e-12	8.3906025248747e-12	0	0	5.53085365853659	151.194127094894
Complement	34/200	4.46828344081188e-12	2.48237968933993e-11	0	0	4.75897715709841	124.371188968583
KRAS Signaling Up	28/200	2.99024229854016e-08	1.49512114927008e-07	0	0	3.75368052219616	65.0337399613344
p53 Pathway	27/200	1.13074218351407e-07	5.13973719779123e-07	0	0	3.59414108535833	57.4890825262871
Epithelial Mesenchymal Transition	25/200	1.42312987295148e-06	5.92970780396449e-06	0	0	3.28156347284677	44.1785469721351
UV Response Up	21/158	3.66742252772878e-06	1.41054712604953e-05	0	0	3.51114237973793	43.9455333428513
Apical Junction	24/200	4.72516074675526e-06	1.68755740955545e-05	0	0	3.12844893921073	38.3629460464269
Hypoxia	23/200	1.49847608851931e-05	4.99492029506437e-05	0	0	2.9774011299435	33.0743914187499
mTORC1 Signaling	20/200	0.00035754169867647	0.00111731780836397	0	0	2.53630164460489	20.1287456452898
Cholesterol Homeostasis	9/74	0.00406963688013223	0.011969520235683	0	0	3.13824228028504	17.2735178732511
TGF-beta Signaling	7/54	0.00764427967377404	0.0212341102049279	0	0	3.37082787133206	16.4287330114966
PI3K/AKT/mTOR Signaling	10/105	0.0139780240004391	0.0367842736853661	0	0	2.3848801552037	10.1840795496325
Coagulation	12/138	0.0148523059727289	0.0371307649318223	0	0	2.1593734037119	9.09009858566569
Angiogenesis	5/36	0.0174034016735403	0.0414366706512864	0	0	3.64485624952337	14.7656392218454
Bile Acid Metabolism	10/112	0.0211001369687481	0.0479548567471547	0	0	2.22039588724907	8.56734367993628

## Sheet: Microglia_TBEV
Term	Overlap	P.value	Adjusted.P.value	Old.P.value	Old.Adjusted.P.value	Odds.Ratio	Combined.Score
Interferon Gamma Response	47/200	3.21132682709537e-45	1.38087053565101e-43	0	0	27.3398692810458	2800.95990194944
Interferon Alpha Response	33/97	7.54317530747019e-38	1.62178269110609e-36	0	0	43.3411458333333	3704.69670719829
Reactive Oxygen Species Pathway	8/49	2.55142343859177e-07	3.65704026198154e-06	0	0	14.8352952255391	225.221207195829
TNF-alpha Signaling via NF-kB	12/200	1.65913132130065e-05	0.000142685293631856	0	0	4.89236545682103	53.8484627680485
Inflammatory Response	12/200	1.65913132130065e-05	0.000142685293631856	0	0	4.89236545682103	53.8484627680485
Xenobiotic Metabolism	11/200	8.21085788106535e-05	0.000588444814809684	0	0	4.44328703703704	41.8000808590206
IL-6/JAK/STAT3 Signaling	7/87	0.00016435184550464	0.00100958990809993	0	0	6.61399038461538	57.6310120208498
mTORC1 Signaling	10/200	0.000370565283144473	0.00199178839690154	0	0	4.0022527134958	31.6197212237289
Hypoxia	8/200	0.00556065914375664	0.0233571967964037	0	0	3.14366151866152	16.3220120341953
heme Metabolism	8/200	0.00556065914375664	0.0233571967964037	0	0	3.14366151866152	16.3220120341953
Apoptosis	7/161	0.00597509685489397	0.0233571967964037	0	0	3.4229020979021	17.5257891927503
PI3K/AKT/mTOR Signaling	5/105	0.0133757815236233	0.0479298837929835	0	0	3.74675572519084	16.1646640300666

## Sheet: Microglia_LGTV
Term	Overlap	P.value	Adjusted.P.value	Old.P.value	Old.Adjusted.P.value	Odds.Ratio	Combined.Score
