# Supplementary material for: Transcriptional Response to Tick-Borne Flavivirus Infection in Neurons, Astrocytes and Microglia In Vivo and In Vitro
Source: Viruses. 2024 Aug 19;16(8):1327. doi: 10.3390/v16081327 (PMC11359927; doi:10.3390/v16081327)
Supplement: Supplementary file 1 [file viruses-16-01327-s001.zip › Table S3. DEGs in vivo LGTV.xlsx]

## Sheet: Neurons
Gene	baseMean	log2FoldChange	lfcSE	pvalue	padj
Tcea1	19.6436	1.11413	0.20637	2.22e-10	5.93e-09
Sulf1	12.4192	1.20475	0.17114	9.31e-15	4.37e-13
Neurl3	11.5493	2.1148	0.773546	2.75e-05	0.000282706
Arid5a	20.2348	2.03267	0.456644	8.31e-08	1.43e-06
Mitd1	28.5171	2.78879	0.191808	3.89e-49	1.1e-46
Mrpl30	17.8016	1.26523	0.188352	1.15e-13	4.82e-12
Il1r2	3.93157	4.70924	2.00072	0.000114071	0.000989788
Stat1	152.308	4.95188	0.207949	8.87e-126	2.13e-122
Stk17b	12.6345	1.32894	0.526765	5.4e-05	0.000518006
Hspe1	27.4106	1.19875	0.197268	5.25e-12	1.76e-10
Cflar	59.4537	1.78267	0.25886	9.12e-14	3.87e-12
Casp8	16.263	2.7868	0.568029	2.4e-08	4.57e-07
Ikzf2	35.4177	1.20516	0.313445	4.91e-07	7.3e-06
Rpl37a	166.407	1.27529	0.310218	1.69e-07	2.75e-06
Igfbp5	38.2411	1.79927	0.349835	2.9e-09	6.5e-08
Slc11a1	13.3029	3.843	0.698374	3.61e-09	7.98e-08
A530032D15Rik	6.85442	1.13441	0.711979	0.000973001	0.00633772
A530040E14Rik	3.67471	2.58887	1.73312	0.000656501	0.00454125
Sp110	20.6979	8.96858	1.42229	2.03e-11	6.24e-10
Sp100	46.8157	6.73197	0.880188	4.5e-15	2.2e-13
Cops9	25.6393	1.10775	0.197255	6.3e-11	1.79e-09
Ankmy1	3.33259	2.04561	0.365267	3.15e-10	8.17e-09
Dbi	92.0787	1.9329	0.22515	1.59e-19	1.14e-17
Mcm6	3.01356	2.63445	0.493864	2.45e-09	5.54e-08
Cxcr4	7.03932	2.9004	0.570768	1.18e-08	2.39e-07
Rab7b	4.09969	1.39392	1.83743	0.00660546	0.0312576
Rab29	2.92971	2.43728	0.81729	1.59e-05	0.000173601
Nuak2	3.6533	1.9237	0.809888	7.01e-05	0.000649582
Shisa4	64.5151	-1.36099	0.129624	1.51e-27	1.76e-25
Gm38399	3.20674	1.58302	0.973919	0.000563024	0.00396902
Igfn1	1.92095	-1.0467	0.665012	0.00120607	0.00762802
Ptprc	120.782	4.69418	0.352883	7.04e-41	1.49e-38
Rgs1	14.3167	5.15629	0.799919	2.92e-11	8.81e-10
Pla2g4a	11.5765	2.34391	0.51421	7.07e-08	1.23e-06
Fam129a	3.00257	1.81727	1.06608	0.000415304	0.00304899
Tor1aip1	55.6663	1.33141	0.263826	2.47e-09	5.58e-08
Tor3a	38.262	2.81238	0.278768	3.29e-25	3.41e-23
Gm38039	7.74049	1.05895	0.225254	9e-09	1.86e-07
4930523C07Rik	8.75182	4.31097	0.663301	1.43e-11	4.53e-10
Ccdc190	2.98989	1.15992	0.782645	0.00123946	0.00778853
Fcgr2b	21.4057	5.26051	0.766038	1.79e-12	6.43e-11
Fcgr3	14.5224	1.9194	0.52529	1.54e-06	2.08e-05
Fcer1g	154.207	5.2926	0.271978	8.8e-85	8.45e-82
Arhgap30	26.2717	3.7298	0.528466	1.97e-13	7.95e-12
Cd48	7.43941	5.65907	1.62992	1.37e-05	0.000151666
Cd84	45.3675	2.10068	0.398465	1.92e-09	4.39e-08
Slamf6	9.05117	3.62887	0.770059	1.33e-07	2.2e-06
Slamf9	3.15185	3.39896	1.63665	0.000181996	0.00149108
Tagln2	23.1874	4.28476	0.818604	2.05e-08	3.95e-07
Slamf8	5.66115	3.86119	0.746892	2.02e-08	3.9e-07
Mndal	57.2285	4.97637	0.343284	4.42e-48	1.2e-45
Ifi203	101.994	6.30674	0.322233	7.66e-86	7.87e-83
1700047M11Rik	24.4142	-1.00321	0.988659	0.00490708	0.024442
Aida	24.3359	1.16264	0.418526	2.78e-05	0.000284994
Cenpf	3.35436	1.05042	1.08875	0.00513872	0.0253676
Traf3ip3	4.49068	2.57603	0.854643	1.56e-05	0.000171046
Cd34	18.8313	-1.1235	0.336364	3.79e-06	4.72e-05
Phyh	13.3739	1.22746	0.250526	4.06e-09	8.85e-08
4930551O13Rik	2.30912	2.12307	0.412392	3.67e-09	8.11e-08
Nudt5	36.9206	1.24659	0.221421	8.72e-11	2.44e-09
Il15ra	32.4494	2.26162	0.229339	1.49e-24	1.48e-22
Vim	79.3175	4.66171	0.385268	3.2e-34	4.91e-32
Gm10848	12.2442	1.7164	0.390318	8.04e-08	1.39e-06
Gm13269	2.5999	1.78266	0.325598	5.19e-10	1.3e-08
Psd4	2.88362	1.40469	0.853783	0.000606391	0.00423738
Pnpla7	21.1967	1.09467	0.278917	3.49e-07	5.35e-06
Notch1	29.5492	1.45354	0.372415	4.63e-07	6.93e-06
Ass1	16.3935	1.40445	0.368765	6.43e-07	9.37e-06
Traf1	18.4	5.79669	1.27678	6.81e-07	9.89e-06
Ggta1	4.9402	2.19925	0.797853	2.65e-05	0.000273584
Rpl35	52.7651	1.51603	0.242753	5.01e-12	1.69e-10
Rbm43	6.89729	2.34926	0.521313	8.85e-08	1.52e-06
Nmi	23.4335	6.99407	0.748122	1.83e-21	1.5e-19
Ermn	41.4839	2.08377	0.317465	9.2e-13	3.41e-11
Acvr1c	3.98392	-1.29016	0.28072	1.99e-08	3.85e-07
Cd302	11.1025	1.32601	0.320465	1.59e-07	2.6e-06
Ifih1	50.629	5.89576	0.391208	8.17e-52	2.73e-49
Nfe2l2	19.0256	2.71355	0.541256	1.33e-08	2.67e-07
Serping1	23.5894	6.73674	0.653742	1.56e-25	1.66e-23
Ube2l6	14.0527	4.91915	0.466918	1.89e-26	2.18e-24
Slc43a3	1.66567	1.23982	1.20676	0.00351914	0.0185493
Spi1	19.3494	6.13623	1.03009	5.93e-10	1.48e-08
Nr1h3	8.2063	1.55636	0.501929	8.22e-06	9.49e-05
A330069E16Rik	7.58957	2.22177	0.389905	2.14e-10	5.73e-09
Creb3l1	1.40373	2.7257	0.865885	1.18e-05	0.000132572
Cd82	11.0289	2.57361	0.569257	1.04e-07	1.76e-06
Mir670hg	3.52517	1.16401	1.10869	0.00360256	0.0188715
Cd44	37.4748	2.60351	0.452996	2.49e-10	6.55e-09
Lmo2	12.4399	1.41388	0.249801	1.21e-10	3.34e-09
Dnajc24	6.74384	1.33549	0.221135	1.1e-11	3.57e-10
Thbs1	23.3868	5.03393	0.643306	1.46e-15	7.44e-14
Chac1	1.1944	2.35273	0.490398	2.48e-08	4.7e-07
B2m	533.286	5.02309	0.303197	4.28e-62	2.2e-59
Atp8b4	10.8334	3.38962	2.65984	0.000998828	0.0064708
Hdc	7.29983	2.60338	2.24941	0.0015104	0.00920112
Dusp2	6.49977	1.53379	0.452523	3.14e-06	3.99e-05
Il1a	3.30613	3.89831	2.31909	0.000412949	0.00303441
Cpxm1	2.46761	-1.22189	0.899076	0.00154943	0.0093872
Slc4a11	0.998584	2.87481	0.697401	6.58e-07	9.56e-06
Siglec1	10.2412	6.17059	1.48919	2.5e-06	3.26e-05
Smim26	7.56793	1.0198	0.310978	5.62e-06	6.74e-05
Rin2	21.2754	1.40323	0.27058	1.44e-09	3.36e-08
Cst7	1.7237	2.98775	0.907433	9.34e-06	0.00010659
Trib3	1.1328	1.97435	0.97471	0.000175442	0.00144479
Id1	18.7699	2.51959	0.578147	1.92e-07	3.1e-06
Hck	23.7008	6.28089	0.872314	1.52e-13	6.2e-12
Chmp4b	41.1286	1.34846	0.399814	3.18e-06	4.03e-05
Eif2s2	86.233	1.22483	0.077036	6.41e-59	2.89e-56
Romo1	13.4261	1.47763	0.174729	4.97e-19	3.42e-17
Scand1	18.4221	1.06533	0.174453	2.91e-12	1.01e-10
Samhd1	148.807	2.18939	0.353305	1.07e-11	3.46e-10
Rbl1	4.84676	1.40561	0.695272	0.000218818	0.00174994
Tgm2	38.4386	6.46195	0.852989	8.69e-15	4.09e-13
Sdc4	61.8372	3.41453	0.260395	2.94e-40	5.95e-38
Cd40	12.7858	5.65465	0.868431	1.97e-11	6.07e-10
Znfx1	46.867	1.66483	0.201676	2.84e-18	1.83e-16
Rnf114	21.9725	1.98517	0.229978	1.08e-19	7.82e-18
Cebpb	77.852	2.46525	0.223789	1.11e-29	1.43e-27
Zfp217	5.77937	1.5385	0.6635	8.74e-05	0.000784916
Ctsz	108.854	2.29097	0.259449	2.57e-20	1.93e-18
Atp5e	43.9886	1.06935	0.356831	1.48e-05	0.000162391
Rps21	198.47	1.7801	0.142568	1.66e-37	2.91e-35
Ogfr	21.3661	1.30076	0.209326	3.39e-12	1.16e-10
Helz2	23.1972	3.78368	0.371956	3.87e-25	3.98e-23
Cybb	47.8964	4.6898	0.58461	2.7e-16	1.46e-14
Timp1	15.1519	2.98019	0.744927	1.1e-06	1.53e-05
Il13ra1	13.1019	3.46852	0.537491	9.05e-12	2.99e-10
Rpl39	133.985	1.84537	0.215955	2.25e-19	1.58e-17
Ndufa1	17.0661	1.29406	0.292464	4.38e-08	7.93e-07
Cdr1	3.18103	1.93221	0.249603	1.7e-16	9.43e-15
5430427O19Rik	2.70464	1.77548	1.45461	0.00151236	0.00920525
Msn	54.0737	3.57834	0.375658	1.91e-22	1.69e-20
F630028O10Rik	9.60856	6.69183	1.56752	1.57e-06	2.12e-05
Slc7a3	6.57125	1.9029	0.303107	5.21e-12	1.75e-10
Il2rg	18.37	6.18979	1.04428	6.99e-10	1.72e-08
Rps4x	76.8566	1.21307	0.196337	2.96e-12	1.03e-10
Lpar4	2.72355	-1.29587	1.72487	0.00718634	0.0333164
Itm2a	15.6823	-1.36812	1.00066	0.00129593	0.00807571
Hmgn5	3.90821	1.52835	0.505946	1.06e-05	0.00011966
Apool	3.8286	1.17325	0.466635	6.5e-05	0.000608705
Btk	5.97607	3.69997	1.46889	7.59e-05	0.000696905
Rpl36a	47.1781	1.0296	0.23995	6.96e-08	1.22e-06
Armcx6	2.22029	1.49682	0.447703	3.63e-06	4.54e-05
Tceal9	17.0054	1.1112	0.174379	5.82e-13	2.24e-11
Tsc22d3	20.251	1.12537	0.275841	1.75e-07	2.83e-06
Sat1	178.196	1.60529	0.249759	1.79e-12	6.43e-11
Tmsb4x	379.355	1.02388	0.273744	8.46e-07	1.21e-05
Tlr7	7.77399	1.67762	0.684141	5.76e-05	0.000549812
Cp	58.9324	3.09171	0.38798	1.04e-16	5.87e-15
Tnfsf10	17.6721	5.06501	0.659325	4.48e-15	2.19e-13
Gm11549	2.48176	1.09841	0.314118	2.09e-06	2.77e-05
Slc7a11	113.907	1.8137	0.25501	1.87e-14	8.57e-13
Ndufc1	19.4031	1.11846	0.154161	1.27e-15	6.57e-14
Tm4sf1	29.264	2.88231	0.440471	2.64e-12	9.24e-11
Tiparp	24.6469	1.34265	0.329753	2.14e-07	3.4e-06
Ctso	20.6545	1.6121	0.222181	6.59e-15	3.15e-13
Fcrls	19.7245	-4.15027	2.05888	0.000214448	0.00171785
Nes	7.78345	2.18542	1.26801	0.000374242	0.0027942
Rps27	182.386	1.30393	0.122381	2.21e-28	2.77e-26
Npr1	1.46236	4.04383	0.728068	3.25e-09	7.23e-08
S100a1	26.4612	1.41825	0.241022	3.47e-11	1.03e-09
S100a13	21.9468	2.10594	0.345478	1.84e-11	5.72e-10
S100a16	25.7465	2.28583	0.216482	1.19e-27	1.4e-25
S100a4	15.5138	4.5153	0.832179	8.93e-09	1.85e-07
S100a6	82.9666	3.27751	0.369381	5.91e-20	4.34e-18
S100a11	37.7825	4.29969	0.472637	2.05e-20	1.56e-18
S100a10	30.7764	2.04699	0.194211	1.06e-27	1.27e-25
Psmb4	25.586	1.06109	0.237967	3e-08	5.62e-07
A730011C13Rik	4.55836	3.06902	0.48634	1.46e-11	4.62e-10
Tnfaip8l2	4.7907	2.92503	0.928942	1.32e-05	0.000146421
Ctss	234.478	4.63988	0.441043	2.01e-26	2.29e-24
Mcl1	81.9078	1.20006	0.176286	4.57e-14	2.05e-12
Fcgr1	49.5193	5.36143	0.512945	4.78e-26	5.25e-24
Txnip	24.8895	4.26613	0.540054	5.61e-16	2.98e-14
Ptpn22	3.23781	1.00951	0.602618	0.00101376	0.0065518
Rhoc	14.7852	2.62649	0.525316	1.29e-08	2.6e-07
I830077J02Rik	7.62214	3.31763	0.799426	8.8e-07	1.25e-05
Cd53	34.7213	4.83904	0.541657	1.2e-19	8.7e-18
Csf1	25.7324	1.69549	0.318792	1.1e-09	2.63e-08
Vcam1	61.5047	2.99841	0.481381	2.25e-11	6.85e-10
Dpyd	12.6964	1.46851	0.312938	1.72e-08	3.39e-07
Cnn3	22.8921	2.40197	0.30429	8.04e-17	4.59e-15
1810037I17Rik	35.0807	1.07795	0.135642	5.03e-18	3.18e-16
Alpk1	7.17936	1.47173	0.424418	2.34e-06	3.06e-05
Tifa	10.0025	2.57317	0.490603	3.63e-09	8.02e-08
Rpl34	119.652	1.4215	0.166227	1.99e-19	1.41e-17
Emcn	10.1034	1.54321	0.834704	0.000318317	0.00242443
Ddit4l	2.88967	-2.28381	0.445986	4.94e-09	1.06e-07
Dapp1	14.4905	1.99616	0.484686	3.05e-07	4.73e-06
Pdlim5	17.1729	1.43176	0.278966	2e-09	4.56e-08
Gbp5	100.799	5.86183	0.684959	3.42e-18	2.18e-16
Gbp7	124.49	7.92696	0.460985	3.93e-67	2.26e-64
Gbp3	68.0089	9.5924	0.896903	6.18e-28	7.47e-26
Gbp2	121.446	9.32269	1.06704	1.53e-19	1.1e-17
Cyr61	11.6008	2.08271	0.713298	1.62e-05	0.000176674
Gng5	50.4076	1.79003	0.257239	5.54e-14	2.44e-12
Ifi44	134.659	12.9415	1.41512	7.04e-22	5.86e-20
Lyn	39.3521	2.25398	0.23146	4.97e-24	4.74e-22
Gm26857	5.26509	1.83797	0.786245	7.76e-05	0.000710975
Rps20	143.669	1.41628	0.110904	5.79e-39	1.08e-36
Nsmaf	28.652	1.10126	0.39889	3.21e-05	0.00032496
Gem	3.02981	2.7223	0.713583	1.65e-06	2.22e-05
Ripk2	8.09159	1.24986	0.228792	2.24e-10	5.96e-09
Pou3f2	18.0989	-1.12828	0.337967	3.8e-06	4.73e-05
Ddx58	67.2103	3.7573	0.279663	5.75e-42	1.29e-39
Tdrd7	16.1716	1.10128	0.198675	9.5e-11	2.65e-09
Trim14	4.81283	5.08648	0.729827	8.54e-13	3.19e-11
Sec61b	16.1637	1.19693	0.233257	1.15e-09	2.72e-08
Tmeff1	10.2231	-1.02859	0.235808	4.96e-08	8.9e-07
Cavin4	4.1255	-2.1785	0.490848	9.99e-08	1.69e-06
Abca1	45.4046	1.59834	0.23179	8.21e-14	3.55e-12
Txn1	75.0689	2.03961	0.210304	5.7e-24	5.36e-22
Tnc	6.14715	1.88799	0.780372	6.22e-05	0.000586182
Plin2	34.4614	4.97417	0.52376	6.72e-22	5.63e-20
Jun	42.8267	1.60759	0.257989	6.07e-12	2.03e-10
E130102H24Rik	62.4583	2.67693	0.12034	6.76e-111	1.08e-107
Prdx1	59.303	1.43442	0.205214	3.4e-14	1.54e-12
Svbp	14.4931	1.64407	0.341981	1.26e-08	2.53e-07
Kcnq4	1.64375	1.82822	0.456781	4.17e-07	6.3e-06
Lck	3.57184	3.87659	0.479935	9.67e-17	5.5e-15
Sdc3	47.5854	1.01043	0.164694	2.36e-12	8.36e-11
Gm26716	1.41852	2.16106	1.0219	0.000139464	0.00118721
Laptm5	45.3468	2.57747	0.452241	3.17e-10	8.19e-09
Gm17300	2.20246	1.0167	0.63722	0.0012198	0.00770467
Phactr4	21.6655	1.52794	0.367044	1.78e-07	2.87e-06
Sesn2	4.46988	1.1703	0.359437	5.03e-06	6.12e-05
Ptafr	36.4027	6.04671	0.749967	2.09e-16	1.15e-14
Themis2	11.3637	7.37064	1.4516	4.87e-08	8.74e-07
Cd52	103.162	6.35366	0.460764	8.17e-44	1.99e-41
Runx3	11.2466	2.72315	1.0458	4.7e-05	0.000458424
Clic4	94.5701	3.25924	0.342828	1.64e-22	1.46e-20
Rpl11	97.4877	1.19415	0.200824	1.14e-11	3.69e-10
Id3	49.489	2.39064	0.282789	7.85e-19	5.28e-17
C1qb	47.7336	1.90995	0.264539	8.7e-15	4.09e-13
C1qa	39.8982	1.25861	0.40351	7.91e-06	9.16e-05
Arhgef19	3.24499	-1.10528	1.58962	0.00980173	0.0426916
Tmem51	2.55318	1.06768	0.872077	0.00270459	0.0149224
Pdpn	15.0153	3.4408	0.444784	9.46e-16	4.93e-14
Tnfrsf1b	24.1468	5.51939	0.849702	2.19e-11	6.7e-10
Plod1	16.1044	1.35609	0.465662	1.54e-05	0.000169132
Spsb1	9.57533	2.52812	0.359206	5.9e-14	2.6e-12
Isg15	274.377	7.22016	0.410847	7.55e-70	4.94e-67
AW011738	11.991	3.70931	0.355021	2.05e-26	2.32e-24
Crot	37.0435	1.2571	0.168797	6.42e-16	3.4e-14
Grm3	17.3671	-1.02282	0.173256	1.02e-11	3.33e-10
Gsap	37.5576	2.47259	0.348075	3.45e-14	1.55e-12
Fgl2	39.9049	5.45867	0.537838	1.1e-24	1.1e-22
Lrrc17	2.09633	2.17553	0.32285	3.09e-13	1.22e-11
Tomm7	30.905	1.56457	0.250158	5.05e-12	1.7e-10
Fosl2	14.2277	1.21946	0.239675	1.52e-09	3.52e-08
Sh3bp2	10.1922	2.38137	0.622649	1.21e-06	1.67e-05
Sh3tc1	2.35464	3.98214	2.36658	0.000408127	0.00300357
Slc2a9	1.80989	1.30271	0.731213	0.00046709	0.00335852
Cd38	17.9888	1.9319	0.417199	3.54e-08	6.51e-07
Lap3	24.3114	2.33334	0.192755	2.85e-35	4.66e-33
9630001P10Rik	2.12982	-1.15692	0.574454	0.000300617	0.00230794
Sod3	5.27082	3.18583	0.920761	6.7e-06	7.9e-05
Nwd2	7.35033	-1.09647	0.256271	7.04e-08	1.23e-06
Tbc1d1	24.1013	1.35364	0.183915	1.92e-15	9.72e-14
Tlr6	1.79307	3.43867	2.47502	0.000783486	0.00526776
Rbm47	9.79448	2.8659	1.10557	5.08e-05	0.000491784
Gm15478	2.31185	1.09199	0.441515	8.45e-05	0.000763982
Txk	3.59847	1.52933	0.868511	0.000406103	0.00299633
Kdr	14.7928	2.36862	0.642271	1.88e-06	2.51e-05
Btc	0.940713	2.84585	1.10041	5.12e-05	0.000494854
Cxcl9	73.3611	8.43322	1.41001	2.04e-10	5.48e-09
Art3	4.09762	1.82449	1.30147	0.000916458	0.00602031
Mrps18c	10.2625	1.0809	0.512637	0.000263435	0.00205425
Aff1	18.3099	1.0833	0.189034	3.05e-11	9.14e-10
Spp1	29.1053	2.61283	0.507706	6.23e-09	1.32e-07
Gbp9	25.364	5.85151	0.514424	1.77e-30	2.43e-28
Gbp4	80.2038	8.54983	1.02584	7.39e-18	4.55e-16
Atp5k	39.6441	1.65363	0.228682	7.95e-15	3.78e-13
Idua	7.07	1.14567	0.25121	1.88e-08	3.67e-07
Cmklr1	4.85182	3.4919	1.51352	0.000113411	0.000985244
Selplg	36.7543	1.31432	0.402664	4.68e-06	5.72e-05
Oasl2	158.68	11.0372	1.40597	1.09e-16	6.15e-15
Rplp0	68.0623	1.19687	0.29098	1.55e-07	2.55e-06
Hspb8	5.87757	3.94997	0.521133	5.22e-15	2.52e-13
Oas1c	1.31753	1.21657	1.0031	0.00225189	0.012838
Trafd1	60.0834	1.23551	0.269245	1.87e-08	3.65e-07
Abcb9	5.32431	-1.04937	0.224582	1.04e-08	2.14e-07
Ubc	92.2395	1.19358	0.177669	8.15e-14	3.54e-12
Psph	6.49859	1.46464	0.338654	8.54e-08	1.47e-06
Chchd2	64.2573	1.13899	0.122407	4.98e-23	4.51e-21
Ncf1	13.1658	2.32972	0.705868	6.11e-06	7.26e-05
Limk1	4.87217	-1.00621	0.302985	4.93e-06	6.02e-05
Hspb1	23.5068	5.42674	0.580232	2.76e-21	2.24e-19
Rasa4	21.6372	2.22057	0.273982	1.15e-17	7e-16
Plod3	23.2233	1.36531	0.183251	1.03e-15	5.38e-14
Serpine1	10.2146	2.67018	0.60164	1.62e-07	2.64e-06
Trim56	31.3723	5.81193	0.377107	4.51e-54	1.71e-51
Tsc22d4	82.7653	1.03377	0.201793	9.76e-10	2.35e-08
Pilra	4.24256	1.74468	1.42029	0.00149703	0.00915066
Gpr146	9.55003	1.23421	0.277876	3.71e-08	6.79e-07
Micall2	1.96674	1.22739	1.71806	0.00839168	0.0375622
Mafk	5.94122	1.5153	0.48291	7.26e-06	8.5e-05
Arpc1b	54.3292	1.20642	0.178806	7.12e-14	3.11e-12
Flt1	60.0415	1.06017	0.534506	0.000393991	0.00291594
Alox5ap	17.5016	2.61043	0.371579	7.18e-14	3.12e-12
Samd9l	136.527	6.80932	0.28237	4.07e-129	1.17e-125
Gng11	24.6694	2.60052	0.529389	1.9e-08	3.7e-07
Mdfic	14.7655	3.71233	0.634109	4.51e-10	1.14e-08
Cped1	14.1007	2.74374	0.576657	4.49e-08	8.11e-07
Ndufa5	25.8597	1.02991	0.211583	3.86e-09	8.49e-08
Irf5	11.0348	1.6891	0.520273	5.3e-06	6.4e-05
Tmem140	17.3815	2.59494	0.367294	5.31e-14	2.37e-12
Zc3hav1	29.8884	6.43881	0.449019	3.32e-47	8.84e-45
Tbxas1	6.58868	1.39167	0.81296	0.000514133	0.00366383
Parp12	56.0531	5.00683	0.282424	9.09e-71	6.23e-68
4930599N23Rik	3.79025	3.69031	0.789258	1.64e-07	2.66e-06
Clec5a	4.78638	3.72673	1.15213	1.59e-05	0.000173409
Gm26625	8.66562	1.42925	0.3564	2.98e-07	4.64e-06
Rarres2	12.9838	3.41101	0.450748	3.35e-15	1.65e-13
Gimap8	2.84947	1.06035	1.31655	0.00757493	0.0346712
Tmem176b	22.5632	1.63451	0.325989	4.73e-09	1.02e-07
Tmem176a	18.6571	2.26571	0.406131	4.37e-10	1.11e-08
Gpnmb	25.7387	2.82576	0.996087	2.77e-05	0.000284446
Gsdme	58.323	1.03807	0.300168	2.66e-06	3.46e-05
Nod1	14.3229	5.00611	0.695541	1.66e-13	6.74e-12
Herc6	125.04	2.77125	0.228923	5.3e-35	8.38e-33
Gadd45a	4.91774	1.60166	0.446377	1.62e-06	2.18e-05
Vamp8	23.2584	2.99732	0.349917	6.51e-19	4.42e-17
Capg	26.2514	5.83187	0.848925	1.74e-12	6.3e-11
Tmsb10	102.726	1.11975	0.42845	5.11e-05	0.00049392
Hk2	57.884	3.40705	0.378259	2.02e-20	1.54e-18
Dok1	4.66903	2.0991	1.76153	0.00150593	0.00918162
Dqx1	1.3595	1.17736	1.08528	0.00324933	0.0174153
Mthfd2	7.75439	1.21242	0.305101	2.87e-07	4.48e-06
Anxa4	9.56556	1.46709	0.563332	3.9e-05	0.000387506
Cpne9	4.03489	-1.01672	0.326212	1.06e-05	0.000119119
Rpl32	109.352	1.35374	0.168908	1.32e-17	7.92e-16
Bid	3.09507	1.57204	0.344487	3.47e-08	6.41e-07
Gm15856	4.2398	2.55108	0.353312	1.64e-14	7.59e-13
Usp18	67.8729	9.37364	0.880491	1.17e-27	1.39e-25
A2m	12.3597	5.42995	0.909611	5.77e-10	1.44e-08
Apobec1	25.2349	5.24762	0.688876	7.56e-15	3.61e-13
C3ar1	14.6495	2.15555	0.455415	2.73e-08	5.14e-07
Clec4a3	17.2813	6.05205	1.03595	1.18e-09	2.79e-08
C1ra	8.13911	4.52573	0.349638	7.31e-39	1.35e-36
C1s1	7.1611	3.4411	0.461636	8.15e-15	3.86e-13
Ptpn6	12.2556	2.49771	0.544627	7.34e-08	1.28e-06
Spsb2	4.40849	1.33516	0.609776	0.00014476	0.00122722
Ltbr	6.06116	1.7051	0.679375	4.87e-05	0.000473663
Tnfrsf1a	17.6521	3.83512	0.564973	1.42e-12	5.14e-11
Cd9	79.3277	1.01896	0.418112	0.000111234	0.000969843
Ccnd2	50.7114	1.17466	0.179823	2.59e-13	1.03e-11
Parp11	36.047	1.59032	0.241459	6.39e-13	2.43e-11
Clec2d	109.115	6.73417	0.513362	6.18e-40	1.22e-37
2310001H17Rik	5.20914	3.31244	0.488772	8.99e-13	3.35e-11
Klrk1	13.5084	3.049	0.463065	2.44e-12	8.6e-11
Klra2	12.7619	3.57149	0.635666	1.49e-09	3.45e-08
Etv6	24.1187	1.21674	0.281977	6.45e-08	1.14e-06
Mgp	20.1829	1.7311	0.6167	2.07e-05	0.000218542
Arhgdib	16.1594	2.31364	0.434203	1.77e-09	4.07e-08
Mgst1	13.4949	3.62853	0.453799	1.46e-16	8.24e-15
Itpr2	45.5711	1.2546	0.303911	1.53e-07	2.52e-06
Tarm1	6.67631	2.04611	1.41796	0.000781058	0.00526331
Ndufa3	31.0798	1.4003	0.162845	1.25e-19	9.02e-18
Pirb	48.9522	3.64507	0.35924	4.37e-25	4.46e-23
Pira2	6.42754	4.09847	1.32225	2.47e-05	0.000255978
Rps5	96.0842	1.49075	0.285636	1.44e-09	3.36e-08
Rnf225	2.09312	2.3095	0.557979	3.68e-07	5.62e-06
Selenow	131.668	1.25624	0.220342	6.01e-11	1.72e-09
C5ar1	7.23793	6.50881	1.51794	1.53e-06	2.07e-05
Mill2	6.04162	4.09756	0.606027	2.14e-12	7.6e-11
Bcl3	10.2611	3.29069	1.08635	2.14e-05	0.000224574
Plaur	10.7527	3.61696	0.84791	7.49e-07	1.08e-05
Rps19	127.911	1.1388	0.155329	7.95e-16	4.16e-14
Tgfb1	13.3589	2.22836	0.631838	2.86e-06	3.68e-05
Axl	18.6461	3.09637	0.439156	1.06e-13	4.48e-12
Sertad1	5.24856	1.70891	0.60103	1.85e-05	0.000197939
Rps16	109.495	1.06864	0.181071	1.05e-11	3.43e-10
Zfp36	20.4123	4.52632	0.65174	8.17e-13	3.06e-11
Gmfg	9.93983	4.28857	0.814334	1.75e-08	3.44e-07
Ryr1	2.27792	-1.14612	0.71188	0.000913951	0.0060102
Tyrobp	69.9332	4.19263	0.454733	6.11e-21	4.8e-19
Hcst	1.29632	2.34145	1.86754	0.00122928	0.00774758
Cox6b1	42.2072	1.08851	0.187486	1.96e-11	6.03e-10
Fxyd1	18.0352	1.20212	0.249769	5.94e-09	1.26e-07
Slc7a10	19.0187	-1.30772	0.669407	0.000290292	0.00223895
1600014C10Rik	11.0238	1.57574	0.304132	1.96e-09	4.48e-08
Klk6	12.6076	1.58517	1.30747	0.00167618	0.0100177
Atf5	10.8496	2.07466	0.223165	2.77e-22	2.39e-20
Rras	7.43859	2.33877	0.322704	1.03e-14	4.78e-13
Flt3l	9.78163	2.49325	0.321243	2.59e-16	1.41e-14
Ftl1	247.111	1.71043	0.376319	4.28e-08	7.79e-07
Plekha4	10.1301	3.01741	0.301142	8.25e-25	8.3e-23
Rpl18	78.572	1.13241	0.269308	9.94e-08	1.69e-06
Emp3	21.4212	6.248	1.05155	6.34e-10	1.56e-08
Saa3	170.16	2.9747	0.31494	2.19e-22	1.92e-20
Atp10a	5.96502	1.60148	0.428541	9.53e-07	1.34e-05
AU020206	15.7726	3.04366	0.682142	2.14e-07	3.4e-06
Anpep	4.05375	2.50591	2.22588	0.0016628	0.00996918
Fes	7.77534	1.60251	0.848778	0.000277523	0.00215245
Rps17	50.0403	1.1894	0.132553	1.51e-21	1.25e-19
Stard5	8.69439	2.37893	0.209137	1.7e-31	2.44e-29
Ctsc	63.3	3.32643	0.383789	3.83e-19	2.65e-17
Gm26522	14.5405	2.6922	0.450452	7.28e-11	2.04e-09
Sytl2	32.2366	-1.17741	0.257773	1.89e-08	3.68e-07
Gab2	7.45514	1.08388	0.268655	2.16e-07	3.43e-06
Ucp2	16.9169	4.09362	0.643494	2.93e-11	8.83e-10
Rhog	12.6665	1.55357	0.454648	2.87e-06	3.69e-05
Trim21	13.3284	6.09529	0.665612	1.52e-20	1.17e-18
Hbb-bs	130.727	1.4621	1.32249	0.00239894	0.0135157
Trim34a	30.079	8.59265	0.840399	1.47e-25	1.58e-23
Trim5	7.9207	4.46837	2.01739	0.000147369	0.00124713
Trim12a	65.2959	6.56847	0.36224	4.51e-74	3.61e-71
Trim12c	21.8466	4.46294	0.434693	2.58e-25	2.71e-23
Trim30c	9.35871	7.83723	1.53232	3.33e-08	6.18e-07
Trim30a	92.436	9.87373	0.869249	3.37e-31	4.81e-29
Trim30d	40.4406	10.3062	1.42443	1.7e-14	7.84e-13
Gm4070	16.8775	6.31841	1.45645	1.34e-06	1.83e-05
Rps15a	111.226	1.03271	0.263456	3.81e-07	5.79e-06
Itpripl2	8.48583	2.03591	0.757582	3.06e-05	0.000310887
Igsf6	14.5126	1.05035	0.474083	0.000204942	0.00165383
Nsmce1	4.22962	1.33718	0.424934	7.04e-06	8.27e-05
Il21r	7.37989	2.6409	1.1485	9.55e-05	0.000847648
Nupr1	43.6767	4.14373	0.331498	1.63e-36	2.69e-34
Bola2	13.9289	1.2943	0.220585	2.63e-11	7.97e-10
AI467606	1.39378	1.19102	1.43362	0.00621699	0.0297237
Itgal	9.5969	3.51396	0.755641	1.55e-07	2.55e-06
Itgam	19.9574	3.33722	0.586146	7.7e-10	1.88e-08
Cox6a2	2.06952	1.42565	0.532457	3.17e-05	0.000321817
Bag3	2.69927	1.14612	0.883252	0.00200272	0.0116623
Bnip3	16.1803	1.48438	0.235302	3.22e-12	1.11e-10
Pgghg	2.61954	3.06407	0.617493	2.49e-08	4.71e-07
Ifitm2	39.5095	3.78701	0.364719	4.38e-26	4.85e-24
Ifitm1	22.3189	5.0106	0.956801	2.9e-08	5.45e-07
Ifitm3	395.418	7.87553	0.426988	8.17e-77	6.92e-74
Rnh1	27.3097	1.07471	0.290741	9.45e-07	1.33e-05
Irf7	131.293	8.0831	0.533196	8.27e-53	2.9e-50
Rplp2	95.2602	1.41626	0.149472	4.92e-23	4.48e-21
Lsp1	7.75622	1.58461	0.97853	0.000571537	0.00402508
Bc1	14.8173	1.65136	0.199356	2.25e-18	1.47e-16
Rab32	8.32649	1.64538	0.801241	0.000174473	0.00143763
Nhsl1	14.5145	1.36418	0.27264	3.29e-09	7.32e-08
Tnfaip3	17.0977	1.46056	0.605316	6.91e-05	0.000642698
Gm26740	12.0434	1.30444	0.872282	0.000991362	0.00643112
Arg1	5.2787	1.13543	1.06378	0.00357206	0.0187663
Rspo3	9.7153	1.03194	0.231135	2.99e-08	5.61e-07
Zufsp	93.4804	1.35403	0.365797	9.39e-07	1.33e-05
Fam26f	17.8967	4.69475	0.727887	2.45e-11	7.47e-10
Crybg1	5.08464	4.17182	0.63741	9.57e-12	3.15e-10
Ascc3	142.836	1.37661	0.166157	1.61e-18	1.07e-16
Lilr4b	45.6912	7.22176	1.09098	6.21e-12	2.07e-10
Lilrb4a	24.4656	5.34786	0.789981	3.52e-12	1.2e-10
Gm46224	8.6643	4.43056	0.88677	7e-08	1.22e-06
Fabp7	11.3462	1.20052	0.297526	2.19e-07	3.48e-06
Tspan15	12.8178	1.51601	0.293805	2.01e-09	4.58e-08
Srgn	116.11	6.62943	0.624337	5.97e-27	6.93e-25
A930033H14Rik	3.31838	-1.07879	0.475956	0.000165242	0.00137973
Slc16a9	4.12123	1.00541	0.957466	0.0045073	0.0227658
Snrpd3	11.8899	1.1234	0.191026	1.34e-11	4.29e-10
Mif	46.9982	1.89446	0.272061	5.44e-14	2.42e-12
Itgb2	28.4485	4.35056	0.541849	2.11e-16	1.16e-14
Icosl	4.82279	4.37288	0.876071	6.91e-08	1.21e-06
Cstb	73.547	2.98629	0.524139	5.13e-10	1.29e-08
Slc1a6	1.90267	1.25813	0.398419	6.9e-06	8.11e-05
Cnn2	5.63394	2.4383	1.08892	0.000105856	0.000930282
Uqcr11	26.4485	1.01339	0.155997	2.17e-13	8.71e-12
Gadd45b	20.0985	1.87501	0.545342	3.08e-06	3.93e-05
Apba3	6.59827	1.41481	0.301253	1.56e-08	3.09e-07
Aldh1l2	4.91525	1.10657	0.314291	1.89e-06	2.51e-05
Dram1	6.34544	1.01462	0.553582	0.000662538	0.00458081
Snrpf	30.7112	1.38478	0.1151	5.21e-35	8.38e-33
Lyz2	137.993	5.73985	0.569171	2.06e-24	2.01e-22
Rassf3	4.66585	-1.08241	0.402167	4.2e-05	0.000412352
Ddit3	19.3206	2.10277	0.176131	1.5e-34	2.31e-32
Shmt2	2.7149	1.24544	0.545007	0.000120211	0.00103681
Naca	46.9137	1.05906	0.200441	3.99e-10	1.02e-08
Rbms2	4.69658	1.08852	0.440924	8.63e-05	0.000777989
Stat2	122.723	2.90995	0.136603	7.29e-102	9.55e-99
Esyt1	16.7809	1.04741	0.249296	1.04e-07	1.75e-06
Rpl41	168.318	1.48858	0.152591	3.74e-24	3.62e-22
Rps26	86.6359	1.47815	0.156351	6.7e-23	6.03e-21
Cd63	85.7514	2.03317	0.185088	8.4e-30	1.11e-27
Tespa1	2.49499	1.89356	0.420122	5.85e-08	1.04e-06
Cd209c	1.00855	-2.48257	2.18364	0.00162431	0.00977895
Gm26909	20.065	1.45776	0.129814	6.82e-31	9.63e-29
Sfrp1	3.863	1.1225	0.744414	0.00123386	0.00777307
Eif4ebp1	8.99562	2.57196	0.348198	4.99e-15	2.43e-13
Gm26632	4.84164	1.30901	1.75768	0.00725745	0.0335812
Ppp1r3b	4.54461	1.95703	1.02416	0.000236387	0.00186455
Pdgfrl	3.87228	1.45194	0.796752	0.000363599	0.00272321
Cyp4v3	3.09665	1.09711	0.636508	0.000741452	0.00504166
Tlr3	37.3194	4.75232	0.419015	2.52e-30	3.39e-28
Irf2	81.4356	1.37916	0.134915	2.83e-26	3.19e-24
Hpgd	4.60313	1.54465	0.880135	0.000408576	0.00300534
Sap30	6.53601	2.4407	0.441518	7e-10	1.72e-08
Hmgb2	16.241	2.09585	0.370496	2.4e-10	6.35e-09
Ddx60	103.834	8.12327	0.521243	1.15e-55	4.61e-53
Npy1r	5.96178	-1.08394	0.288806	7.37e-07	1.06e-05
Lrrc25	6.14596	4.6851	1.15733	2.81e-06	3.62e-05
Bst2	249.176	8.60658	0.427168	2.75e-91	3.04e-88
Cyp4f18	11.3613	1.44606	0.459964	7.08e-06	8.31e-05
Klf2	22.5776	1.82186	0.69969	3.73e-05	0.000372911
Gm17435	7.55418	1.26028	0.267559	1.1e-08	2.24e-07
Hmox1	22.9169	4.4603	0.50349	1.97e-19	1.4e-17
Il15	7.11792	1.5989	1.49081	0.00243639	0.0136946
Ndufb7	23.3704	1.05811	0.159456	8.68e-14	3.73e-12
Adgre5	13.1338	1.27657	0.796192	0.000773086	0.00522223
Gm42031	3.1065	1.54392	0.88865	0.000428378	0.00311908
Mt3	106.705	1.37075	0.178062	1.65e-16	9.25e-15
Mt2	126.619	4.07261	0.308624	1.92e-40	4e-38
Mt1	375.839	3.14715	0.334577	3.81e-22	3.24e-20
Nlrc5	45.2301	8.47631	0.531372	2.88e-58	1.26e-55
Cdh5	18.8233	2.26818	1.42519	0.0005202	0.0037034
B3gnt9	3.76823	1.07152	0.307633	2.28e-06	2.99e-05
Psmb10	51.281	3.14778	0.206498	1.49e-53	5.5e-51
Lcat	7.11615	1.57913	0.424661	1.01e-06	1.41e-05
Dpep2	4.64597	2.18976	1.12706	0.000215351	0.00172413
Gm10629	2.389	1.01016	0.297185	3.58e-06	4.48e-05
Hp	28.2308	5.45085	0.737449	4.22e-14	1.9e-12
Mlkl	12.0943	6.46567	1.45269	8.89e-07	1.27e-05
Crispld2	2.39836	1.10099	0.877174	0.00237912	0.0134198
Irf8	34.2138	4.12074	0.482879	2.65e-18	1.73e-16
Gm42047	8.16115	2.57149	1.05595	6.76e-05	0.000629471
Zfpm1	6.53473	1.4467	0.31496	2.61e-08	4.92e-07
Cyba	101.264	5.62619	0.377065	8.27e-51	2.59e-48
Fam107a	20.2511	1.53478	0.288576	9.29e-10	2.25e-08
Gm2237	1.92659	1.0161	0.747881	0.00216954	0.0124524
Rtraf	15.4876	1.11543	0.189412	1.25e-11	4.02e-10
Rps24	234.448	1.47231	0.223394	5.3e-13	2.05e-11
Zcchc24	20.3457	1.35141	0.420999	5.65e-06	6.76e-05
Stab1	22.6612	1.27302	0.733504	0.000547388	0.00387017
Galnt15	5.27354	4.1634	0.709219	6.09e-10	1.51e-08
AC160336.1	244.711	1.83392	0.227216	1.21e-17	7.3e-16
Gch1	8.9994	5.5748	1.07076	3.74e-08	6.83e-07
Lgals3	85.2327	6.72004	0.697152	1.27e-22	1.13e-20
Pnp	52.7379	3.22104	0.387544	7.18e-18	4.44e-16
Rpgrip1	18.6831	1.20268	0.166207	2.25e-15	1.12e-13
Slc7a7	2.99481	2.36118	0.932603	5.02e-05	0.000485834
Mmp14	26.0077	1.80771	0.295563	1.36e-11	4.32e-10
Cmtm5	23.3707	-1.14596	0.564633	0.000292884	0.00225699
Psme1	82.1118	3.97805	0.281085	3.47e-46	9.08e-44
Psme2	37.6932	2.72186	0.206392	5.34e-41	1.15e-38
Irf9	30.2548	2.85975	0.224186	1.73e-38	3.11e-36
Parp4	9.2085	2.70042	0.370854	1.27e-14	5.92e-13
Phf11d	62.9335	9.35923	0.844648	1.01e-29	1.32e-27
Phf11c	5.65574	2.60342	0.496694	3.82e-09	8.4e-08
Setdb2	11.2545	2.99507	0.669232	1.93e-07	3.11e-06
Spata13	9.98007	1.53672	0.369289	1.8e-07	2.91e-06
Loxl2	3.37437	1.31895	0.344362	5.57e-07	8.21e-06
Fndc3a	61.2024	1.26706	0.193997	3.96e-13	1.55e-11
Cysltr2	2.72818	4.3803	2.22161	0.000230134	0.00182422
Esd	32.474	1.02065	0.315159	6.57e-06	7.76e-05
Rubcnl	1.70103	1.52962	0.690429	0.000117472	0.00101685
Lcp1	30.5378	1.90715	0.349191	6.06e-10	1.5e-08
Rgcc	13.4436	1.78309	0.371942	1.51e-08	3.01e-07
Elf1	23.8688	1.12002	0.524281	0.000225176	0.00179083
Gm10076	15.9715	1.63412	0.196901	1.98e-18	1.31e-16
Gm49179	24.3223	1.41166	0.173335	5.69e-18	3.58e-16
Gm26870	9.5082	1.40982	0.437669	5.44e-06	6.55e-05
Casp1	6.11389	3.45559	0.493647	2.24e-13	8.95e-12
Casp4	26.3514	4.70655	0.57286	5.6e-17	3.24e-15
Casp12	8.12459	3.5186	0.532294	3.42e-12	1.17e-10
Birc3	12.5879	1.96915	0.620859	7.43e-06	8.69e-05
Olfm2	8.14545	-1.07769	0.24278	3.29e-08	6.11e-07
A230050P20Rik	27.3472	1.2374	0.131037	2.78e-23	2.55e-21
Icam1	24.6774	2.88364	0.49406	2.07e-10	5.55e-09
AB124611	7.45401	4.17266	0.95653	7.9e-07	1.13e-05
Gm26511	1.19418	1.11609	0.661966	0.000790032	0.0052994
Bbs9	6.44726	1.41085	0.244342	6.37e-11	1.8e-09
Fli1	9.88894	1.19733	0.976057	0.0022265	0.0127184
Robo4	6.41252	2.65377	1.49414	0.000331451	0.0025125
Robo3	11.151	1.91042	0.300403	3.12e-12	1.08e-10
Olfr889	1.49573	1.10919	1.08051	0.00408479	0.0209713
Vwa5a	14.9581	4.6417	0.315993	2.36e-49	7.08e-47
Olfr920	1.41397	3.30848	0.502538	3.27e-12	1.13e-10
Rps25	70.4731	1.04558	0.15811	9.95e-14	4.2e-12
Il10ra	11.7094	2.52396	0.492296	6.21e-09	1.32e-07
Exph5	2.18506	-1.41546	0.285615	4.61e-09	9.95e-08
Wdr61	12.2539	1.06517	0.164475	2.6e-13	1.03e-11
Pml	25.7125	2.16192	0.270782	2.88e-17	1.71e-15
Uaca	8.25048	1.57858	0.506394	7.82e-06	9.11e-05
Rplp1	212.085	1.15052	0.196806	1.8e-11	5.59e-10
Uchl4	19.3424	1.29624	0.13432	5.62e-24	5.32e-22
Plekho2	10.7604	2.56328	0.61139	3.8e-07	5.79e-06
Car12	4.81336	1.93821	0.330289	6.36e-11	1.8e-09
Rps27l	17.6354	2.53107	0.235642	2.46e-28	3.06e-26
Anxa2	35.5055	5.15024	0.605973	5.86e-18	3.67e-16
Aldh1a2	5.68766	1.42058	1.49016	0.0037357	0.0194839
Gm17477	11.2544	1.28864	0.166309	7.79e-17	4.47e-15
Fam46a	34.1249	1.94397	0.337103	1.15e-10	3.18e-09
Ctsh	35.9508	3.45315	0.3956	2.55e-19	1.78e-17
Plscr1	4.2045	2.23252	1.09658	0.000170789	0.00141538
Plscr2	10.9818	3.8042	1.03533	5.4e-06	6.51e-05
Amotl2	11.2107	1.7539	0.374217	2.39e-08	4.56e-07
Trf	128.049	1.42523	0.306416	1.95e-08	3.77e-07
Parp3	46.5704	5.44933	0.321697	8.23e-65	4.39e-62
Uba7	29.5884	7.25279	0.638674	1.29e-30	1.79e-28
Gpx1	39.3649	2.59884	0.195534	1.16e-41	2.57e-39
Shisa5	50.7542	1.13347	0.271677	1.15e-07	1.94e-06
Ccrl2	31.5411	7.93157	1.51889	1.86e-08	3.64e-07
Rps27rt	8.04543	1.42701	0.259046	2.84e-10	7.38e-09
Myd88	11.2753	3.96867	0.391332	6.36e-25	6.44e-23
Cx3cr1	43.2442	-1.09629	0.809159	0.00188402	0.0110687
Csrnp1	10.6742	1.35615	0.595278	0.000109882	0.000958638
Eif1b	29.7763	1.34204	0.165024	4.88e-18	3.09e-16
Gm26797	16.935	4.03379	0.23186	1.8e-68	1.13e-65
Ccr5	66.0042	1.24798	0.21161	1.87e-11	5.78e-10
Uqcr10	28.1123	1.01523	0.155624	1.8e-13	7.31e-12
Myo1g	3.91735	6.73098	1.5073	8.01e-07	1.14e-05
Igfbp3	6.2131	1.44471	0.516355	2.17e-05	0.000227328
Ikzf1	9.81606	2.77837	0.616559	1.37e-07	2.27e-06
Sec61g	58.6017	1.23484	0.153686	6.03e-18	3.76e-16
Plek	35.5446	1.50084	0.407556	1.1e-06	1.52e-05
Gm12027	5.86794	-1.29459	0.197797	4.08e-13	1.6e-11
Pnpt1	28.747	1.92517	0.34276	2.64e-10	6.91e-09
Rps27a	149.942	1.22963	0.197782	2.49e-12	8.76e-11
Lcp2	13.3596	3.17484	0.712733	2.5e-07	3.94e-06
Dock2	19.4845	3.70835	0.618391	1.95e-10	5.26e-09
Pttg1	18.7416	1.87095	0.249908	1.19e-15	6.18e-14
Havcr2	11.2733	3.30158	0.754394	3.8e-07	5.79e-06
Irgm1	97.499	5.30016	0.320263	5.82e-62	2.79e-59
Psme2b	4.44093	3.66722	2.21227	0.000440376	0.00319195
9930111J21Rik2	36.9488	3.1923	0.615579	9.68e-09	1.99e-07
Ifi47	46.7742	9.86042	1.46406	7.4e-13	2.8e-11
Flt4	2.37847	2.59084	2.34092	0.00171266	0.0101959
Uqcrq	34.1735	1.16056	0.150081	4.2e-17	2.49e-15
Irf1	59.9356	4.545	0.267274	2.3e-65	1.27e-62
Gm17334	2.1702	3.36629	0.751727	2.72e-07	4.27e-06
Gm12216	20.6716	2.51255	0.396806	6.61e-12	2.19e-10
Pdlim4	12.4092	2.85127	0.429849	1.41e-12	5.14e-11
Hint1	43.2795	1.45418	0.160273	2.2e-21	1.8e-19
Sparc	69.1534	1.04704	0.512243	0.000341529	0.00258074
Atox1	33.8905	1.12146	0.305693	1.02e-06	1.43e-05
Igtp	67.5704	6.5506	0.400367	9.31e-61	4.32e-58
Irgm2	27.7085	6.16969	0.617653	4.86e-24	4.66e-22
Hist3h2a	11.531	1.26491	0.195346	5.64e-13	2.18e-11
Nlrp3	9.82464	1.38654	2.28359	0.00972456	0.042497
Ubb	134.878	1.1689	0.285844	1.7e-07	2.76e-06
Rpl26	143.119	1.09468	0.25558	6.89e-08	1.21e-06
Cd68	22.1	1.82039	0.328717	3.8e-10	9.72e-09
Gabarap	52.5234	1.31731	0.150686	2.61e-20	1.95e-18
Cxcl16	24.7978	5.39094	0.692053	2.01e-15	1.01e-13
Txndc17	15.2891	1.01339	0.160637	7.62e-13	2.88e-11
Xaf1	81.8336	3.93111	0.237985	5.1e-62	2.53e-59
Rflnb	4.30648	-1.87087	1.36239	0.000975437	0.00634497
Gm26780	1.70677	1.4657	1.17787	0.00165331	0.00992766
Nos2	37.1354	8.66811	1.44853	1.77e-10	4.79e-09
Lgals9	32.6505	7.17578	1.04366	1.1e-12	4.07e-11
Adap2	31.5184	1.47249	0.551107	3.17e-05	0.000321817
Adap2os	31.399	3.09935	0.462013	1.13e-12	4.18e-11
Rnf135	6.06612	1.02655	0.467448	0.000229708	0.00182185
Rhbdl3	2.5497	1.24089	0.45843	3.24e-05	0.000327801
Slfn5	78.5791	3.51839	0.540398	6.56e-12	2.18e-10
Slfn9	17.3545	7.78688	1.43593	6.9e-09	1.46e-07
Slfn8	52.5638	6.8109	0.664776	2.8e-25	2.92e-23
Slfn2	80.2469	6.06295	0.452669	2.01e-41	4.37e-39
Ccl9	5.42221	5.20701	1.80189	4.32e-05	0.000422892
Ccl4	97.1337	10.1283	1.46702	2e-13	8.06e-12
2023-09-04	58.6938	-1.12098	0.210105	3.21e-10	8.28e-09
Trim25	25.6979	5.48221	0.524787	5.04e-26	5.5e-24
Mrpl27	10.7001	1.01035	0.20629	3.37e-09	7.49e-08
Abi3	7.67111	1.1333	0.790889	0.00146216	0.00896414
Gngt2	16.8154	4.83845	0.794748	2.49e-10	6.55e-09
Rpl19	146.725	1.06927	0.196098	1.53e-10	4.18e-09
A830036E02Rik	14.0142	-1.29342	0.198211	4.61e-13	1.8e-11
Hap1	32.8983	2.24925	0.410172	7.23e-10	1.77e-08
Dhx58	13.4335	3.35865	0.396547	2.18e-18	1.43e-16
Stat3	44.0261	2.38382	0.291003	7e-18	4.34e-16
Rpl27	47.7127	1.25186	0.140052	3.16e-21	2.54e-19
Ifi35	37.7145	5.61983	0.371961	4.89e-52	1.68e-49
Tmem106a	14.1969	3.80517	0.53369	1.27e-13	5.24e-12
Grn	97.1706	2.31576	0.266064	8.13e-20	5.94e-18
Fzd2	9.13516	-1.14048	1.2586	0.00533345	0.0261407
Gfap	89.3556	3.72259	0.296347	4.99e-37	8.65e-35
Nmt1	38.3849	1.00686	0.111416	3.35e-22	2.87e-20
Map3k14	8.07085	1.99684	0.354825	2.61e-10	6.85e-09
Crhr1	1.82902	-1.32015	0.448054	1.4e-05	0.000154535
Ace	2.44565	1.03048	0.477915	0.000256149	0.00200069
Milr1	8.78621	1.49993	0.348293	9.59e-08	1.63e-06
Cdc42ep4	7.8447	1.05209	0.599376	0.000747434	0.00507754
Rpl38	150.933	2.1253	0.166882	7.83e-39	1.43e-36
Btbd17	7.57587	-1.42038	0.926236	0.000802764	0.00537729
Cd300c2	11.2845	3.46652	0.644671	4.86e-09	1.05e-07
Cd300lf	30.1647	3.30167	0.552537	1.46e-10	3.99e-09
Slc9a3r1	7.56482	1.37406	0.476413	1.68e-05	0.000182135
Grin2c	12.1518	-2.38615	2.17058	0.00182036	0.0107703
H3f3b	256.016	1.22649	0.212632	3.69e-11	1.09e-09
Trim47	5.92882	2.71967	0.807626	6.43e-06	7.61e-05
Sphk1	4.17317	1.56025	0.907898	0.000445966	0.00322759
Syngr2	15.4796	3.29675	0.562184	2.79e-10	7.28e-09
Socs3	35.6001	2.96824	0.276903	5.3e-28	6.47e-26
Lgals3bp	76.2244	6.19609	0.358775	2.34e-67	1.4e-64
Rnf213	130.279	7.71252	0.325649	8.19e-125	1.68e-121
Dcxr	1.88723	1.3744	1.22679	0.00245307	0.0137722
Slc16a3	18.015	1.52807	0.401745	7.13e-07	1.03e-05
Lgals8	36.6484	2.10294	0.240676	4.63e-20	3.44e-18
Nid1	7.99751	3.22413	2.30254	0.000787721	0.00528882
Gm32036	18.1999	1.93919	0.24008	1.15e-17	7e-16
Olfr1369-ps1	2.10429	1.64013	0.865078	0.000267024	0.00207886
C230035I16Rik	2.15998	3.69535	0.629452	4.04e-10	1.03e-08
Hist1h4h	4.71666	3.13619	0.609738	1.12e-08	2.29e-07
Hist1h1d	0.932712	1.21849	0.925591	0.00173226	0.0102989
Hist1h4d	3.47911	1.96402	0.396383	8.24e-09	1.72e-07
Hist1h2bc	18.8245	2.12451	0.310833	1.52e-13	6.2e-12
Hfe	2.63679	1.88357	0.787121	6.68e-05	0.000622163
Hist1h1c	10.2201	1.11069	0.226511	3.24e-09	7.22e-08
Dcdc2a	4.56153	1.21295	0.463414	4.45e-05	0.000435054
Serpinb6b	2.25593	2.76767	1.39093	0.000202516	0.00163868
Serpinb9	8.24775	2.63598	0.438619	5.59e-11	1.6e-09
Ripk1	19.1714	1.13167	0.236009	5.79e-09	1.23e-07
Tubb2b	27.1174	1.67712	0.321422	1.81e-09	4.17e-08
Psmg4	6.17184	1.14549	0.477297	9.71e-05	0.00086078
F13a1	14.4062	4.93064	1.16712	1.77e-06	2.37e-05
Rnf144b	2.10373	-1.11799	0.687223	0.000918376	0.00602829
Ninj1	19.1573	1.82804	0.33188	4.48e-10	1.14e-08
Card19	12.5092	1.37152	0.316871	7.49e-08	1.3e-06
Gadd45g	21.5777	1.88539	0.35194	1.04e-09	2.48e-08
Nfil3	4.046	2.19758	0.525109	2.8e-07	4.38e-06
Hk3	9.08592	3.40558	0.73245	1.41e-07	2.32e-06
Tgfbi	72.7501	5.55944	0.489341	2.19e-30	2.97e-28
Idnk	18.5645	1.82466	0.203624	5.73e-21	4.53e-19
Golm1	10.5128	1.42849	0.39759	1.47e-06	1.99e-05
Ctla2a	58.4784	4.69126	0.69938	4.5e-12	1.53e-10
Erap1	14.0462	2.99343	0.308935	2.13e-23	1.96e-21
Vcan	77.7884	1.1293	0.603688	0.000470307	0.00337659
Rps23	144.811	1.32437	0.222165	1.69e-11	5.29e-10
Gm48597	1.55336	-1.08772	0.520992	0.000275949	0.0021414
Naip2	8.23888	4.04735	0.733635	3.99e-09	8.72e-08
Naip6	3.05026	1.95306	1.7482	0.00190434	0.0111525
Cd180	18.1434	2.22865	0.653372	4.12e-06	5.08e-05
Adamts6	15.2455	4.07445	0.311966	1.15e-39	2.17e-37
Gpx8	3.10887	1.07292	0.888085	0.00278579	0.0152826
Parp8	26.6449	1.14604	0.287715	2.68e-07	4.21e-06
Rsad2	364.253	11.5064	1.12699	4.14e-26	4.62e-24
Cmpk2	49.2041	3.06544	0.490862	2.19e-11	6.7e-10
Pik3cg	7.89842	2.24681	0.679309	5.7e-06	6.81e-05
Nampt	39.0378	1.17331	0.3016	4.02e-07	6.09e-06
Gdap10	34.6144	1.41444	0.139153	5.66e-26	6.12e-24
Nfkbia	73.2938	2.4236	0.363578	6.71e-13	2.55e-11
Rps29	305.898	2.36928	0.177058	2.43e-42	5.63e-40
Rpl36al	29.5303	1.30938	0.268072	5.24e-09	1.12e-07
Arf6	6.31951	1.06882	0.351203	1.25e-05	0.000138741
Gm10457	1.57665	1.79819	1.22705	0.000781361	0.00526331
Rhoj	15.468	2.94878	0.437804	7.97e-13	3e-11
Zfp36l1	48.48	1.48786	0.419201	1.76e-06	2.36e-05
Smoc1	4.73176	1.15207	0.640006	0.000547794	0.00387113
Rgs6	9.82198	-1.04077	0.183402	4.1e-11	1.2e-09
Npc2	155.62	2.60862	0.363201	2.33e-14	1.06e-12
Pgf	4.52452	1.15571	0.877964	0.00188586	0.0110687
Fos	11.4067	1.13393	0.26233	5.79e-08	1.03e-06
Gm26764	12.2863	2.00773	0.402819	7.42e-09	1.56e-07
Slirp	19.2184	1.57119	0.144625	3.95e-29	5.07e-27
Serpina3n	55.983	4.20269	0.28888	1.42e-48	3.92e-46
Tnfaip2	32.1649	5.48385	0.686615	4.19e-16	2.24e-14
Pld4	19.5514	1.79554	0.981077	0.000300928	0.00230909
Crip1	16.8747	3.37459	0.776383	4.55e-07	6.82e-06
Rpl37	194.379	1.89636	0.164863	2.25e-32	3.27e-30
Fyb	49.0184	2.80137	0.676546	5.75e-07	8.47e-06
Gm2245	5.71454	1.00638	1.04561	0.00551232	0.02688
Osmr	18.6471	3.37337	0.614181	2.41e-09	5.45e-08
Il7r	28.1871	3.90714	0.507243	1.95e-15	9.84e-14
Cox6c	104.636	1.11514	0.173038	3.67e-13	1.44e-11
Polr2k	12.1447	1.1642	0.206052	5.96e-11	1.7e-09
Angpt1	5.41358	1.76387	0.501873	2.26e-06	2.96e-05
Gm17473	1.7987	2.99604	1.00192	2.05e-05	0.000216863
Kcnv1	6.07023	-1.48235	0.185183	2.02e-17	1.21e-15
Mtbp	2.23404	1.51731	0.615344	5.77e-05	0.000551209
Gm27153	1.11772	-1.17356	0.750337	0.000984879	0.00639483
Ly6e	239.867	1.34232	0.15868	3.3e-19	2.3e-17
Ly6a	174.97	6.49432	0.467218	1.66e-44	4.13e-42
Ly6c1	63.05	2.57421	0.761593	5.64e-06	6.76e-05
Ly6c2	261.696	9.56252	1.21207	1.68e-16	9.39e-15
AC119264.1	1.80655	1.62282	1.42707	0.00201738	0.0117382
Gsdmd	12.5826	5.08972	0.617392	4.99e-17	2.91e-15
Parp10	19.5762	5.55512	0.423869	1.05e-39	2.01e-37
Oplah	3.28272	-1.47192	0.717613	0.000191983	0.00156135
Ncf4	8.33648	6.844	1.45479	3.1e-07	4.8e-06
Csf2rb2	7.60395	3.95582	0.747813	1.2e-08	2.43e-07
Csf2rb	20.5957	3.96102	0.758533	1.7e-08	3.36e-07
Rac2	8.52899	3.84717	0.781046	6.31e-08	1.11e-06
Lgals1	21.2606	2.73537	0.341102	4.58e-17	2.7e-15
AL589670.1	2.97071	1.23337	0.44615	2.7e-05	0.00027797
Polr2f	9.51325	1.06326	0.279666	6.11e-07	8.93e-06
Maff	3.34971	2.78605	0.463526	6.65e-11	1.88e-09
AC113595.1	3.53973	2.0007	1.77768	0.00184006	0.0108653
Apobec3	40.7015	3.04092	0.339985	2.43e-20	1.83e-18
1500009C09Rik	7.6385	1.16555	0.315898	9.25e-07	1.31e-05
Tspo	87.7237	6.72001	0.441388	5.83e-53	2.1e-50
Scube1	4.2266	-1.06985	0.398264	4.38e-05	0.000428559
Gm26798	27.796	1.39418	0.124493	8.53e-31	1.19e-28
Bin2	5.90189	1.2029	0.787416	0.00103569	0.0066706
Itgb7	5.37632	2.93595	0.924245	1.23e-05	0.000137405
Gpr84	6.53663	3.79887	0.811705	1.76e-07	2.85e-06
Nckap1l	11.9044	2.32208	0.45009	4.24e-09	9.23e-08
Carhsp1	15.8472	1.33983	0.302976	4.75e-08	8.55e-07
Socs1	24.4824	5.12016	0.42755	1.63e-33	2.39e-31
Litaf	28.8132	1.8184	0.265943	1.28e-13	5.29e-12
Nde1	9.62802	1.10154	0.507866	0.000211699	0.00170151
Cebpd	51.3317	3.12864	0.330778	2.28e-22	1.99e-20
Spidr	17.8445	3.06586	0.357785	6.82e-19	4.61e-17
Rtp4	42.2642	6.3805	0.453031	1.31e-45	3.36e-43
Bcl6	10.9137	1.48605	0.390309	6.84e-07	9.92e-06
Hes1	11.9046	1.43005	0.18152	4.94e-17	2.89e-15
Tmem44	11.9204	-1.25738	0.299317	1.12e-07	1.89e-06
AC130815.2	1.90689	1.33429	0.501693	3.51e-05	0.000353089
Apod	430.865	4.18308	0.319057	6.51e-40	1.27e-37
Rpl35a	165.288	1.45235	0.123145	1.01e-33	1.5e-31
Parp14	143.681	8.49065	0.58132	2.65e-49	7.8e-47
Dtx3l	27.3371	3.89877	0.311416	1.02e-36	1.72e-34
Parp9	39.3721	5.50837	0.365555	9.14e-52	2.99e-49
Cd86	13.0152	3.06786	1.09221	3.28e-05	0.000331089
Slc15a2	12.0013	1.53876	0.354486	8.66e-08	1.49e-06
Hcls1	12.3184	3.92852	0.721317	5.25e-09	1.12e-07
Pla1a	4.50154	4.84617	2.0018	0.000100765	0.000890982
Cd200r4	4.32239	2.3145	0.547828	2.66e-07	4.19e-06
Nectin3	12.4549	-1.45745	0.163348	8.54e-21	6.65e-19
Nfkbiz	18.4371	1.43691	0.389182	1.02e-06	1.43e-05
Rpl24	122.551	1.32592	0.279202	1.04e-08	2.13e-07
Samsn1	22.6078	4.95429	0.649454	6.59e-15	3.15e-13
Mir155hg	11.0319	2.25212	0.715051	9.09e-06	0.00010416
Adamts1	25.0075	1.91158	0.309625	1e-11	3.28e-10
Il10rb	17.6083	1.31151	0.364448	1.36e-06	1.87e-05
Runx1	17.67	1.22104	1.19608	0.003646	0.0190782
B230307C23Rik	31.7884	1.41518	0.119196	3.74e-34	5.67e-32
Ezr	24.2037	2.04371	0.387838	1.85e-09	4.24e-08
Tagap	4.60419	1.09998	1.29743	0.00648671	0.0307665
Rnaset2a	8.22803	1.94363	0.450385	1.35e-07	2.23e-06
Dll1	5.52462	1.66224	0.410111	3.05e-07	4.73e-06
Fpr1	4.36116	1.72487	1.59413	0.00225132	0.012838
Tnfrsf12a	10.0276	2.15901	0.362349	4.44e-11	1.29e-09
Elob	45.5328	1.29036	0.120514	1.17e-28	1.49e-26
Msrb1	32.2604	2.42631	0.285854	6.17e-19	4.21e-17
Rps10	110.17	1.30704	0.146368	4.74e-21	3.77e-19
Fkbp5	17.0035	2.01925	0.227691	1.35e-20	1.04e-18
Cdkn1a	43.2175	2.85064	0.336994	1.38e-18	9.22e-17
Pim1	23.4984	1.66463	0.427453	5.57e-07	8.21e-06
Myo1f	12.4519	3.36257	0.69572	6.1e-08	1.08e-06
Angptl4	10.8439	4.83623	0.827244	1.04e-09	2.48e-08
Rps28	98.5994	1.95722	0.220153	1.08e-20	8.35e-19
Ndufa7	26.7182	1.07763	0.179538	5.73e-12	1.92e-10
Daxx	33.4537	2.50254	0.300739	2.82e-18	1.83e-16
Tapbp	83.7136	3.62432	0.233904	5.07e-55	1.97e-52
Gm19412	1.16747	1.31758	0.72539	0.000418184	0.00306505
H2-K1	641.302	7.91283	0.286237	4.56e-169	1.64e-165
Col11a2	16.3233	4.96592	0.211319	1.49e-122	2.68e-119
Psmb9	45.6368	7.90492	0.651622	9.88e-35	1.55e-32
Tap1	86.4737	7.31483	0.340969	7.94e-103	1.14e-99
Psmb8	91.0639	8.14945	0.54507	1.87e-51	5.99e-49
Tap2	48.6691	4.42307	0.326676	2.5e-42	5.71e-40
H2-Ab1	16.81	4.57411	0.673465	2.4e-12	8.48e-11
H2-Eb1	14.6855	4.37136	0.725141	2.79e-10	7.29e-09
Gpsm3	5.09845	2.3049	0.783597	1.67e-05	0.00018128
C4b	111.493	2.78116	0.250999	8.26e-30	1.1e-27
Cfb	23.6502	6.243	0.854586	7.1e-14	3.1e-12
C2	4.34644	1.3599	1.03515	0.00149954	0.00916209
Hspa1b	1.87811	1.0379	1.37721	0.00891336	0.0395158
Hspa1a	2.25009	2.12619	1.31987	0.000500594	0.00357621
Clic1	44.8474	4.17266	0.331524	5.62e-37	9.63e-35
Aif1	17.9211	3.15486	0.399549	1.98e-16	1.1e-14
Lst1	36.4536	4.0408	0.290809	1.38e-44	3.49e-42
H2-D1	539.061	5.29763	0.180018	8.87e-191	6.38e-187
H2-Q4	82.396	8.63911	0.592457	3.5e-49	1.01e-46
H2-Q7	158.929	7.87915	0.444404	3.48e-71	2.64e-68
Ier3	31.4265	1.12172	0.38623	1.89e-05	0.000202086
Ppp1r18	8.79856	1.87197	0.544203	3.06e-06	3.91e-05
H2-T24	22.7685	1.55582	0.194241	2.09e-17	1.25e-15
H2-T23	164.288	4.63374	0.159146	7.42e-187	3.56e-183
H2-T22	89.1505	3.97361	0.134863	1.7e-191	2.45e-187
H2-M3	18.9532	3.85606	0.280412	8.47e-44	2.03e-41
Olfr99	1.95147	1.70543	1.38405	0.0015042	0.0091789
AY036118	400.693	1.39222	0.103567	8.02e-43	1.89e-40
Cenpq	5.08604	1.00339	0.365724	4.19e-05	0.000411733
Pla2g7	84.9071	1.45803	0.331399	6.17e-08	1.09e-06
Clic5	14.1008	1.89573	0.687452	2.44e-05	0.000253335
Nfkbie	8.48213	3.8003	0.704809	6.22e-09	1.32e-07
Ccnd3	18.056	1.26459	0.284188	3.74e-08	6.83e-07
B430306N03Rik	9.06006	3.646	1.00605	5.66e-06	6.77e-05
Efhb	2.22974	5.4912	1.05135	3.42e-08	6.33e-07
Rpl36	89.3542	1.34028	0.181044	1.33e-15	6.8e-14
Dennd1c	6.02915	1.21521	0.987619	0.00215795	0.0124009
Tnfsf9	3.19197	2.02818	0.954555	0.000135478	0.00115533
Trip10	2.80311	1.31974	0.94243	0.00124659	0.00781565
Vav1	9.3024	4.82828	0.898705	1.37e-08	2.74e-07
Adgre1	6.07467	1.39717	0.958588	0.000998725	0.0064708
Tgif1	11.0552	4.82011	0.898472	1.42e-08	2.83e-07
Myl12a	19.4397	1.64877	0.415581	4.19e-07	6.32e-06
Emilin2	8.62212	2.06039	0.661668	9.19e-06	0.000104933
Xdh	21.3044	5.02929	0.880201	2.34e-09	5.32e-08
Ltbp1	9.17996	1.96491	0.469538	2.3e-07	3.65e-06
Eif2ak2	57.8411	6.28215	0.324302	3.89e-84	3.5e-81
Cyp1b1	9.27725	1.53861	1.11707	0.00111035	0.00709432
Slc8a1	16.2775	1.05236	0.143061	4.76e-16	2.54e-14
Crem	10.9927	1.72134	0.236915	6.2e-15	2.99e-13
Map3k8	11.8033	2.22645	0.397041	3.58e-10	9.19e-09
Aqp4	60.861	1.46091	0.345625	1.28e-07	2.13e-06
Spata24	1.68904	-1.59619	1.08023	0.000824761	0.00550379
Tmem173	8.72171	2.38483	0.71075	5.37e-06	6.48e-05
Cd14	21.1929	3.33367	0.537429	3.81e-11	1.12e-09
Ndufa2	31.8572	1.29498	0.140901	4.2e-22	3.56e-20
Dcp2	21.7179	1.06981	0.264517	2.09e-07	3.33e-06
Eif1a	12.4336	1.23511	0.199313	2.89e-12	1.01e-10
Tnfaip8	16.9067	1.82096	0.452502	3.82e-07	5.81e-06
Gm4951	123.937	10.1382	0.77674	2.78e-40	5.71e-38
Gm4841	12.5498	6.92927	0.74514	3e-21	2.42e-19
F830016B08Rik	138.678	12.0728	1.43036	5.26e-19	3.6e-17
Iigp1	261.957	10.7126	0.732969	7.82e-50	2.4e-47
Smim3	5.47165	5.23394	0.800108	1.59e-11	5.02e-10
Rps14	141.345	1.13091	0.181044	1.4e-12	5.13e-11
Lipg	8.3395	2.29255	0.527337	1.61e-07	2.63e-06
Slc14a1	6.25837	1.32554	0.661775	0.000248188	0.00194665
Cbln2	1.96078	-1.2011	0.573559	0.000223206	0.00177811
Tcirg1	36.0592	1.28385	0.246467	9.59e-10	2.31e-08
Unc93b1	38.8923	1.94491	0.374321	2.48e-09	5.6e-08
Nudt8.1	3.17704	-1.03674	0.332431	1e-05	0.000113905
Ctsw	2.25207	6.0466	1.65964	9.18e-06	0.000104892
Neat1	403.043	2.18662	0.644385	4.23e-06	5.22e-05
Pola2	5.45314	1.69216	0.341191	6.47e-09	1.37e-07
Fau	209.286	1.48342	0.187788	4.66e-17	2.74e-15
Ccdc88b	6.53665	1.40831	0.865715	0.00063472	0.00440965
Prdx5	105.534	1.33546	0.399032	3.48e-06	4.37e-05
Fermt3	7.50187	1.84469	0.761232	6.15e-05	0.00058134
Pla2g16	34.1574	2.57547	0.323196	5.59e-17	3.24e-15
Ahnak	47.9629	2.57511	0.359265	2.48e-14	1.13e-12
Tmem258	15.5959	1.35778	0.23655	6.69e-11	1.89e-09
Slc15a3	31.6233	1.76092	0.298235	4.68e-11	1.36e-09
AW112010	128.138	8.65783	0.849473	1.98e-25	2.1e-23
Ms4a7	22.2772	5.7646	1.00492	2.24e-09	5.09e-08
Ms4a4b	36.4494	7.09847	1.01898	6.02e-13	2.31e-11
Ms4a6c	94.8579	4.69408	0.297622	1.57e-56	6.45e-54
Gm8369	5.25205	2.49483	0.489347	6.93e-09	1.46e-07
Ms4a6b	67.3913	5.50574	0.4329	1.61e-37	2.86e-35
Ms4a6d	60.0693	6.65419	0.660165	1.63e-24	1.61e-22
Mpeg1	62.452	4.27059	0.325258	5.43e-40	1.08e-37
Lpxn	5.73293	2.97838	0.815689	3.36e-06	4.24e-05
Ostf1	19.9957	2.11104	0.305403	8.78e-14	3.76e-12
Tmem252	19.6739	3.88215	1.36385	4e-05	0.00039532
Dock8	8.66986	2.01679	1.11618	0.00030676	0.00235008
Cd274	68.1844	6.09396	0.381369	5.46e-58	2.31e-55
Il33	19.7623	2.36672	0.384799	1.73e-11	5.39e-10
Rpl9-ps6	4.57936	1.48103	0.348413	1.18e-07	1.98e-06
Fas	9.98382	6.34875	1.5193	2.21e-06	2.9e-05
Ifit2	146.155	5.68712	0.470685	4.33e-34	6.49e-32
Ifit3	193.161	7.88623	0.445546	5.87e-71	4.22e-68
Ifit1bl1	22.823	2.3546	0.472749	1.05e-08	2.16e-07
Ifit3b	57.0267	6.00891	0.490604	5.29e-35	8.38e-33
Ifit1	177.897	9.13555	0.435757	1.04e-98	1.24e-95
March5	33.9933	1.0317	0.308514	4.25e-06	5.24e-05
Plce1	19.8722	1.90951	0.51796	1.37e-06	1.87e-05
Blnk	7.16555	2.55691	0.522074	1.94e-08	3.77e-07
Pik3ap1	3.93615	5.68262	1.84336	2.95e-05	0.000301041
Nfkb2	7.02473	1.26142	0.964566	0.00168239	0.0100448
Usmg5	38.3317	1.58478	0.235611	2.54e-13	1.01e-11
Dusp5	2.95616	1.03974	0.750092	0.00193774	0.0113251
Tcf7l2	55.3561	1.35642	0.461152	1.4e-05	0.000154915
Casp7	3.4229	1.45527	0.916235	0.000675786	0.00465229
Gfra1	10.9994	1.13791	0.300607	6.25e-07	9.12e-06
mt-Co1	1349.93	1.08153	0.160645	4.7e-14	2.1e-12
mt-Atp8	41.8271	1.54263	0.22562	1.16e-13	4.85e-12
mt-Nd4l	84.5486	1.12702	0.223061	1.51e-09	3.5e-08
mt-Nd5	122.749	1.0655	0.273764	4.12e-07	6.24e-06
mt-Nd6	18.5152	1.10631	0.373452	1.57e-05	0.000172038
Cd28	2.06217	2.32402	1.53313	0.000627998	0.0043735
Gpr35	4.49876	3.72889	1.09434	1.04e-05	0.000117924
Sell	19.1652	8.29616	1.46534	1.43e-09	3.34e-08
Slamf7	32.6858	9.20546	1.43602	9.12e-12	3.01e-10
Ifi209	62.8674	7.34545	0.863332	3.06e-18	1.96e-16
Atf3	17.8148	7.45943	1.41567	1.79e-08	3.52e-07
Il2ra	3.13166	6.3889	1.55879	2.78e-06	3.59e-05
Cytip	4.45775	6.46278	1.52486	1.81e-06	2.41e-05
AA467197	102.98	7.29177	0.770198	5.18e-22	4.36e-20
Gm14005	3.45451	6.12655	1.65012	7.77e-06	9.05e-05
Il1b	19.5351	4.3528	2.97269	0.000556332	0.00392954
Elf4	4.43615	4.37843	2.0546	0.000172138	0.00142491
Tlr13	6.83115	5.95151	1.66967	1.1e-05	0.000124131
Car13	3.94128	5.36913	1.87373	4.48e-05	0.000437507
Ptx3	34.3296	7.20755	1.07069	2.93e-12	1.02e-10
Mcub	2.65015	1.16817	0.921477	0.00208943	0.0120793
Glipr2	13.357	5.48555	0.693571	7.81e-16	4.1e-14
Hpse	5.11902	2.46831	0.729136	5.19e-06	6.28e-05
Gbp6	33.0003	8.68046	1.42273	8.58e-11	2.4e-09
Gimap4	4.58518	5.69779	1.69095	1.69e-05	0.000182891
Gm15987	2.87527	1.18699	1.76516	0.00975856	0.0425968
Emp1	7.61255	1.21269	1.04986	0.00261473	0.0144877
Isg20	40.6257	6.66191	0.663617	2.46e-24	2.39e-22
Trim30b	14.4244	7.28374	1.5242	1.98e-07	3.19e-06
Stx11	7.07372	4.88233	1.13608	1.37e-06	1.87e-05
Prf1	4.77401	7.65274	1.4399	1.3e-08	2.62e-07
Arhgap9	2.4552	5.07791	1.93272	6.94e-05	0.000644305
Rab20	8.04453	7.03248	1.49379	2.9e-07	4.53e-06
Tgm1	5.85081	6.92784	1.4766	3.2e-07	4.93e-06
Cd3d	3.25822	4.42796	1.01642	9.31e-07	1.32e-05
Jaml	6.82358	4.54655	0.733083	1.08e-10	3.01e-09
Bcl2a1b	13.6527	8.29832	1.42753	5.94e-10	1.48e-08
Ccr1	17.0376	6.11248	1.48794	2.79e-06	3.6e-05
Ccr2	25.3438	5.39536	0.877305	1.94e-10	5.24e-09
Upp1	11.472	4.55941	0.638657	2.11e-13	8.5e-12
Gm12185	6.46555	6.24643	1.53817	3.15e-06	4e-05
Ccl5	245.247	11.9004	1.72827	9.06e-14	3.86e-12
Mir142hg	1.86261	2.54104	2.2837	0.00170582	0.0101636
Rhbdf2	6.52505	4.72411	1.91733	9.37e-05	0.000833266
Aoah	9.99051	4.23679	0.962119	7.08e-07	1.02e-05
Ctla2b	1.07449	1.64365	2.08789	0.00532388	0.0261026
Gm21188	10.0368	7.23815	1.43809	6.34e-08	1.12e-06
Sdc1	5.53963	3.43125	1.33434	6.36e-05	0.000596321
Exoc3l4	1.67382	3.23362	1.07041	2.12e-05	0.000223325
Tuba1c	5.8947	4.14757	2.07825	0.000222757	0.00177634
Smagp	1.10176	1.67917	1.73578	0.00315894	0.0170375
Eef1akmt4	1.22344	4.75947	1.29532	7.89e-06	9.15e-05
Mx1	109.591	12.8911	1.48907	5.64e-20	4.16e-18
Fpr2	10.5986	4.34771	0.851855	4.02e-08	7.34e-07
H2-Aa	14.4338	3.87627	0.818039	1.47e-07	2.42e-06
H2-Q10	3.7502	7.54472	1.45477	2.65e-08	4.99e-07
C3	36.8516	7.7293	1.43183	8.09e-09	1.69e-07
Cd74	38.1535	5.80001	0.626946	6.84e-21	5.35e-19
Tubb6	3.95369	2.02604	2.12302	0.00291409	0.0159076
Ptprcap	1.47845	1.7543	1.22378	0.00086303	0.00571976
Fosl1	1.41939	3.31445	2.5021	0.000914833	0.00601325
Ms4a8a	9.45709	7.3334	1.43507	4.21e-08	7.67e-07
Gm47242	2.46988	3.86651	1.23269	2.11e-05	0.000221952
Ch25h	15.019	5.3797	1.23866	1.32e-06	1.82e-05
Fcgr4	13.644	7.97701	1.42571	2.44e-09	5.52e-08
Ifi204	102.484	9.75038	1.44005	6.14e-13	2.34e-11
Lcn2	47.0776	9.97344	1.51383	1.87e-12	6.71e-11
Slc28a2	16.7979	7.55167	1.46161	2.91e-08	5.46e-07
Tlr2	17.1524	6.04749	0.952963	5.47e-11	1.57e-09
Fgr	11.5892	7.13593	1.46446	1.38e-07	2.28e-06
Cxcl10	677.885	13.6515	1.48043	2.55e-22	2.21e-20
Gbp8	7.05658	6.69072	1.62311	2.46e-06	3.21e-05
Hcar2	4.97296	5.92285	1.83767	2.21e-05	0.000231473
Gimap5	3.07491	1.94754	2.17217	0.00348983	0.0184083
Itgax	3.45042	6.3556	1.53895	2.55e-06	3.32e-05
Ifitm6	7.84256	6.83855	1.48858	4.83e-07	7.2e-06
Msr1	13.0811	7.69584	1.42864	8.73e-09	1.81e-07
Epsti1	16.2503	6.9762	1.42584	1.33e-07	2.2e-06
Ccl12	42.7985	8.24068	0.762559	3.67e-28	4.52e-26
Ccl3	28.9987	8.88835	1.5784	1.25e-09	2.94e-08
Ifi27l2a	317.216	10.6962	1.0993	7.42e-24	6.94e-22
Serpina3g	7.33403	6.83932	1.50764	6.02e-07	8.82e-06
H2-Q6	45.7366	8.75393	1.40057	3.25e-11	9.71e-10
Treml2	4.32597	6.44082	1.67951	5.56e-06	6.67e-05
Il18rap	2.49721	4.074	2.32855	0.000356112	0.00268109
Ifi207	40.4864	9.091	1.46469	3.57e-11	1.06e-09
Ifi211	34.793	9.26765	1.42005	4.13e-12	1.41e-10
Ifi205	43.0973	9.03507	1.44306	2.61e-11	7.92e-10
Il1rn	82.8516	10.0555	1.48297	4.88e-13	1.9e-11
Slpi	141.454	8.18371	2.68498	1.5e-05	0.000164365
Zbp1	55.0851	10.2936	1.41958	1.53e-14	7.07e-13
Sirpb1c	5.21139	6.31906	1.52615	2.48e-06	3.24e-05
S100a9	39.3882	5.069	3.83322	0.000465842	0.0033529
Chil3	76.9844	9.95996	1.518	2.26e-12	8.01e-11
Steap4	2.29007	1.67714	2.52673	0.00689371	0.032261
Cxcl1	5.38002	5.464	2.32095	0.000105308	0.000926594
Cxcl2	25.9131	3.89635	3.60901	0.00106933	0.00685962
Plac8	158.113	11.2133	1.45562	3.16e-16	1.7e-14
Gbp10	4.60429	6.76904	1.47183	4.82e-07	7.19e-06
Gm13822	4.53293	6.44018	1.57175	2.77e-06	3.57e-05
Oasl1	39.8513	9.14636	1.4355	1.21e-11	3.89e-10
Oas2	37.3115	10.7774	1.42818	1.31e-15	6.76e-14
Oas3	18.4356	7.85378	1.42353	4e-09	8.73e-08
Oas1a	10.4815	8.94066	1.42814	2.76e-11	8.34e-10
Tnip3	1.61807	3.40519	2.4829	0.000817351	0.00546229
Clec4a1	7.36857	7.47567	1.44311	2.81e-08	5.27e-07
Clec4n	2.63118	5.7724	1.68692	1.51e-05	0.000165953
Clec4d	16.3476	7.6806	1.49205	3.03e-08	5.66e-07
Clec4e	59.8783	9.5956	1.45068	1.92e-12	6.85e-11
Cd69	12.8674	2.01443	3.08	0.00491068	0.0244455
Plbd1	10.0111	7.14685	1.46835	1.41e-07	2.32e-06
F10	21.5711	5.50425	0.899811	2.39e-10	6.32e-09
9330175E14Rik	5.6646	9.10192	1.45946	2.94e-11	8.84e-10
Phf11b	35.1994	9.25356	1.42362	4.95e-12	1.68e-10
Acod1	43.3547	9.19444	1.4834	3.56e-11	1.06e-09
Mmp8	3.73336	3.28625	2.54744	0.000988625	0.00641626
Bcl2a1d	4.75843	6.91942	1.47735	3.31e-07	5.09e-06
Lif	4.48553	2.84991	2.25355	0.00112276	0.00716726
Il12b	14.8185	3.95418	3.70476	0.0010326	0.00665366
Tgtp1	13.1455	7.90891	1.43238	3.8e-09	8.38e-08
Tgtp2	23.7997	8.33046	1.42579	4.91e-10	1.24e-08
Scimp	10.3455	7.07014	1.50667	3.05e-07	4.73e-06
Ccl2	187.314	11.5326	1.52317	7.46e-16	3.94e-14
Ccl7	49.1315	10.2135	1.44249	5.49e-14	2.43e-12
Slfn1	33.3263	8.82412	1.42243	4.2e-11	1.23e-09
Slfn4	202.966	11.1557	1.43983	2.3e-16	1.26e-14
Wfdc17	30.2047	7.60967	1.51058	5.36e-08	9.6e-07
Gpr141	28.8911	8.43814	1.47472	9.41e-10	2.27e-08
Gzma	20.9154	10.1491	1.5266	1.14e-12	4.21e-11
Gpr65	5.63911	6.89918	1.47732	3.52e-07	5.38e-06
Gm19951	4.46886	4.52547	2.27877	0.000221494	0.00176856
Serpina3f	5.3073	5.04171	1.97811	7.98e-05	0.000726803
Ly6i	52.1077	9.30581	1.52007	5.4e-11	1.55e-09
Apol9a	9.49687	7.9688	1.44562	3.88e-09	8.52e-08
Apol10b	3.31379	5.7969	1.75168	1.9e-05	0.000202323
Apol9b	3.42965	6.34323	1.5509	2.87e-06	3.68e-05
Mefv	9.31379	6.81402	1.52309	7.62e-07	1.09e-05
Tnf	12.6024	7.9236	1.6074	7.8e-08	1.35e-06
Ubd	15.9972	6.45924	1.61013	3.51e-06	4.4e-05
Batf2	9.24773	7.24549	1.46064	8.9e-08	1.52e-06
Ms4a4a	4.42607	5.09786	2.02916	8.47e-05	0.000765243
Ms4a4c	113.801	10.6432	1.4208	2.14e-15	1.07e-13
Ms4a4d	2.9645	3.40285	2.35373	0.000699798	0.0047901
LGTV	6.83841	7.69189	3.86512	6.31e-05	0.00059279
Ifi213	79.7037	10.0689	1.43556	9.52e-14	4.03e-12
Ifi206	29.0432	8.27545	1.44552	1e-09	2.41e-08
Ifi214	15.2038	8.57689	1.44164	2.29e-10	6.09e-09
Ifi208	20.3821	8.18163	1.43658	1.25e-09	2.94e-08
Gm37468	2.60539	3.64861	2.40109	0.000583585	0.0040979
Stra6l	2.19088	3.85874	2.5521	0.0005746	0.0040427
Oas1g	8.92157	8.8093	1.41842	4.05e-11	1.19e-09
Nkg7	5.73578	8.26264	1.42967	7.37e-10	1.8e-08
Ifng	1.92385	7.10509	1.48561	2.07e-07	3.31e-06
Gm15056	62.1203	10.0258	1.48337	5.76e-13	2.22e-11
Gzmb	28.5023	9.00339	2.34668	2.22e-06	2.91e-05
Cd3g	1.71684	5.83403	1.72764	1.65e-05	0.000179129
BC147527	3.50451	5.88694	1.66703	1.19e-05	0.000133103

## Sheet: Astrocytes
Gene	baseMean	log2FoldChange	lfcSE	pvalue	padj
Snhg6	13.3679	1.83382	0.426642	4.1502e-07	8.60774e-06
Cspp1	92.4786	-1.01786	0.190311	2.47244e-08	6.60026e-07
Prex2	52.1909	-1.36394	0.327149	4.11713e-06	6.91314e-05
Sulf1	12.4192	4.76482	0.891932	4.45179e-09	1.39246e-07
Rpl7	64.6713	1.37564	0.26665	3.62262e-08	9.41329e-07
Paqr8	15.3999	-2.04434	0.385239	1.00282e-09	3.62606e-08
Fam135a	15.7999	-1.10631	0.390845	0.000970173	0.00776366
Adgrb3	65.8531	-1.23932	0.208046	5.07349e-10	1.91559e-08
Phf3	68.6665	-1.01292	0.201836	1.45712e-07	3.35849e-06
Ptp4a1	21.7137	1.11308	0.429022	0.00186621	0.0133337
Dst	231.625	1.1234	0.189175	6.82304e-10	2.5273e-08
Neurl3	11.5493	2.89885	1.97306	0.0008393	0.00688982
Arid5a	20.2348	1.13365	0.444566	0.0019885	0.0140564
Mitd1	28.5171	1.69114	0.359032	1.25972e-07	2.9382e-06
Mrpl30	17.8016	2.15253	0.534564	2.76749e-07	5.9475e-06
Chst10	6.39268	-2.0853	0.60409	3.71942e-06	6.29952e-05
Rpl31	51.33	1.29582	0.249132	3.41144e-08	8.88143e-07
Il1r1	4.35488	2.64443	0.90513	7.73819e-06	0.000122121
Pou3f3	36.354	-1.86756	0.213964	8.7594e-20	1.30134e-17
Nck2	3.61817	1.50896	0.829785	0.00256484	0.0171473
Kdelc1	3.93884	-1.28032	0.696147	0.00539332	0.0309928
Dnah7b	8.7208	-1.29071	0.457628	0.000604531	0.00528308
Tmeff2	35.5821	1.22882	0.746049	0.00850953	0.0439685
Cavin2	5.30644	1.61936	1.56897	0.00745339	0.0398324
Stat1	152.308	4.94723	0.387716	8.42275e-38	1.15122e-34
Hibch	9.66044	-1.13562	0.455274	0.00228518	0.0157033
Hspe1	27.4106	1.53395	0.313792	9.48071e-08	2.28225e-06
Gm10561	4.5626	-1.56209	0.520342	0.000140098	0.00155806
Nif3l1	4.50156	1.2098	0.67221	0.00737124	0.0395409
Ndufb3	22.8097	1.18778	0.331243	6.36534e-05	0.000783797
Gm973	3.31368	-1.24304	0.485525	0.00140748	0.0106343
Nop58	14.8521	1.02786	0.402119	0.00256557	0.0171473
Nrp2	21.2311	1.32002	0.441357	0.000336668	0.00322918
Ino80dos	7.13058	-1.43148	0.62369	0.00135052	0.0102721
Gm20342	33.8741	-1.37628	0.315576	1.73329e-06	3.14199e-05
Eef1b2	46.0464	1.0108	0.270914	5.21591e-05	0.000665649
Adam23	37.2697	-1.67981	0.238207	1.27177e-13	8.23816e-12
Ccnyl1	6.07476	1.49203	0.744464	0.00193588	0.0137596
Kansl1l	31.5328	-1.07504	0.311647	0.000133585	0.00149292
Pecr	3.27823	-1.81186	1.57074	0.00454822	0.0272534
Rpl37a	166.407	1.44899	0.297333	1.30293e-07	3.0338e-06
Igfbp5	38.2411	-1.00115	0.354775	0.00126811	0.00972098
Arpc2	52.805	1.07134	0.343628	0.000426188	0.00394925
Atg9a	16.0216	-1.07271	0.438118	0.00304778	0.019696
Ankzf1	10.9123	-1.01964	0.489607	0.00832721	0.0431776
Slc4a3	23.0128	-1.07023	0.30423	0.000104959	0.00120858
Acsl3	86.4499	-1.04683	0.124224	9.63271e-18	1.0881e-15
Dock10	91.1011	1.07703	0.546784	0.00878162	0.0449372
Dner	15.8243	-1.8328	0.517494	8.00228e-06	0.000125574
A530040E14Rik	3.67471	2.00717	1.76064	0.00364743	0.0228056
Sp110	20.6979	4.92256	1.82036	2.9295e-05	0.000399206
Sp100	46.8157	5.69599	1.57838	3.60629e-06	6.13069e-05
Cab39	15.9718	1.02488	0.377324	0.00164586	0.0121205
Agap1	37.5339	1.22207	0.348684	7.93301e-05	0.00094946
Cops9	25.6393	2.07464	0.406964	2.54208e-09	8.3806e-08
Sned1	21.1582	-2.61088	0.594648	1.09577e-08	3.1866e-07
D1Ertd622e	32.3937	-1.04604	0.393571	0.00185179	0.0132653
Rnf152	4.43084	3.25563	2.01826	0.000499722	0.00448893
Phlpp1	22.2343	-1.06131	0.35192	0.00060711	0.00529701
Ptpn4	19.0688	-1.13647	0.344112	0.000197529	0.00206409
Dbi	92.0787	1.90691	0.262806	9.85754e-15	7.65528e-13
Celrr	2.38903	-1.67017	0.958254	0.00185476	0.0132766
Yod1	8.56436	-2.26901	1.26444	0.000532088	0.00474402
Ppp1r15b	20.6575	1.03987	0.338187	0.000525295	0.00468957
Snrpe	15.7101	1.13329	0.42142	0.0013638	0.0103558
Cyb5r1	6.07985	1.46621	0.654012	0.00132954	0.0101407
Adipor1	23.5462	1.36674	0.343835	9.14604e-06	0.000141732
Gpr37l1	52.6663	-1.17047	0.219642	2.13947e-08	5.79055e-07
Phlda3	5.19915	1.62894	0.967775	0.00232085	0.0158766
Kif21b	27.1909	-1.67396	0.56401	9.91304e-05	0.00115116
Gm19705	2.3964	1.54952	1.5561	0.00880248	0.0449597
Ptprc	120.782	5.30427	1.66592	9.83968e-06	0.000150941
Rgs1	14.3167	3.69382	2.07379	0.00028854	0.00284954
Ptgs2	14.8524	3.94199	2.06821	0.000202151	0.00210594
Arpc5	38.2575	1.42123	0.363211	1.00881e-05	0.000154579
Ncf2	13.0833	3.55731	2.02643	0.000317992	0.00309037
Glul	74.8959	-1.20384	0.18698	2.55757e-11	1.14612e-09
Ier5	22.8179	1.12739	0.426074	0.00156154	0.0115932
Xpr1	47.6457	-1.02572	0.226327	1.58701e-06	2.90767e-05
Tor1aip2	32.5465	1.74017	0.403284	6.00596e-07	1.2019e-05
Soat1	39.4675	-1.59494	0.232055	5.9731e-13	3.45934e-11
Tor3a	38.262	3.82105	0.445654	2.67236e-19	3.47864e-17
Fmo1	3.86145	-1.33044	0.708014	0.00423515	0.0257043
Rcsd1	10.0115	1.6586	1.57897	0.00681306	0.0373081
Pou2f1	31.7556	-2.02927	0.300408	1.57806e-13	1.00789e-11
Aldh9a1	5.1229	-1.72737	0.661781	0.000214553	0.00221322
Pbx1	95.6266	-1.31381	0.209028	5.76612e-11	2.47057e-09
Uap1	7.04474	1.84415	0.663873	8.7677e-05	0.00103665
Fcgr2b	21.4057	2.45579	1.802	0.00144667	0.010875
Fcgr3	14.5224	2.52488	1.89601	0.0014826	0.0110976
Fcer1g	154.207	5.02901	1.09699	1.34939e-07	3.13131e-06
Adamts4	10.0949	1.63741	1.57205	0.00714007	0.0385717
Ppox	7.24316	-1.16756	0.522104	0.0038342	0.0237884
Pfdn2	26.6351	1.01643	0.330458	0.00055032	0.00487478
B930036N10Rik	3.0426	2.35465	1.35756	0.000575249	0.00506278
Cd48	7.43941	2.44729	1.89808	0.00173702	0.012642
Cd84	45.3675	3.60162	2.02317	0.000295563	0.00291049
Dcaf8	48.9987	-1.23933	0.228708	1.16001e-08	3.35913e-07
Pea15a	22.9216	1.59306	0.308971	2.01941e-08	5.52025e-07
Atp1a2	344.236	-1.03586	0.125899	5.26409e-17	5.53458e-15
Tagln2	23.1874	3.46762	1.94852	0.000304991	0.00298397
Slamf8	5.66115	2.01136	1.7531	0.00357834	0.0224352
Aim2	10.2269	1.60909	1.56648	0.00763292	0.0404838
Mndal	57.2285	5.24205	1.68384	1.15666e-05	0.000174303
Ifi203	101.994	7.25238	1.41047	1.35094e-08	3.80715e-07
Fmn2	17.9932	-1.38065	0.286563	2.02642e-07	4.49182e-06
Itpkb	41.3108	1.01494	0.274885	6.02549e-05	0.000750059
Parp1	17.3428	1.00136	0.380465	0.0022118	0.0152836
Gm37885	2.67132	-1.64172	1.03296	0.00268433	0.0178017
Aida	24.3359	1.16934	0.430818	0.00115546	0.00898206
Slc30a10	6.49183	-5.06071	1.67463	1.40417e-05	0.000206368
Kcnk2	30.8584	-2.18353	0.376933	2.68843e-11	1.19692e-09
Rcor3	28.2292	-1.28478	0.351201	3.87235e-05	0.000512365
Hsd11b1	6.73714	-1.04962	0.511852	0.00815704	0.0425698
Cd46	10.7465	-1.05133	0.463633	0.00503463	0.0293572
Fam171a1	7.75299	1.0009	0.397635	0.00304148	0.0196646
Dhtkd1	5.09875	-1.09705	0.531704	0.0068753	0.0375886
Gm13293	4.73435	2.13598	1.33077	0.00105271	0.00832667
Pfkfb3	26.0825	1.27431	0.44682	0.000580637	0.00509707
Ankrd16	13.4675	-1.13272	0.438835	0.00183535	0.013196
Pter	2.8174	-1.79711	1.56552	0.00469254	0.027867
Vim	79.3175	4.46705	0.416668	1.87844e-27	5.97082e-25
Slc39a12	7.59836	-1.4312	0.358711	7.21099e-06	0.00011514
Cacnb2	18.2539	1.43329	0.407173	4.22285e-05	0.000553384
Gm10848	12.2442	2.82092	0.721449	9.71818e-08	2.32217e-06
Gm13269	2.5999	1.40271	1.06117	0.0075408	0.0401823
Acbd5	26.8822	-1.08227	0.316771	0.000148314	0.00162823
Nrarp	2.45875	-2.35472	1.30654	0.000472776	0.00429078
Gm38287	1.73768	-3.80229	2.20605	0.000320924	0.00311091
Tubb4b	23.0576	1.78697	0.436542	1.22008e-06	2.27195e-05
Ssna1	10.7368	1.26771	0.498859	0.00136567	0.0103642
Man1b1	9.60379	1.22055	0.50215	0.00207899	0.0145275
Traf2	3.78927	1.2456	0.848762	0.00998717	0.0496381
Bmyc	13.8077	-1.15132	0.389803	0.00059846	0.00523671
Rpl7a	53.6279	1.42923	0.310639	5.08013e-07	1.0348e-05
Col5a1	3.45923	1.7893	0.998417	0.00124274	0.00955331
Tsc1	27.2845	-1.31766	0.399177	0.000126538	0.00142464
Trub2	7.80958	-1.6717	0.891262	0.00141203	0.0106627
Phyhd1	4.56599	2.53128	1.22008	0.000173281	0.00185757
Sh3glb2	16.6863	-1.09382	0.402135	0.00138149	0.0104669
Ier5l	9.17124	2.01127	0.55204	2.46907e-06	4.32656e-05
Exosc2	7.83456	1.32236	0.450503	0.000394116	0.00369971
Swi5	29.4966	1.36984	0.288117	2.83252e-07	6.04919e-06
1110008P14Rik	10.6298	1.07754	0.527234	0.00759684	0.0403577
Rpl12	72.3674	1.40254	0.21153	5.07635e-12	2.50482e-10
Traf1	18.4	1.24831	0.859395	0.0100698	0.0499003
Ggta1	4.9402	1.78847	0.571609	3.82454e-05	0.000507771
Ndufa8	15.857	1.25566	0.424601	0.00044953	0.00411808
Lhx2	8.05537	-1.01974	0.345089	0.000806599	0.00669024
Nek6	8.40075	1.81648	0.428158	5.72174e-07	1.15176e-05
Rpl35	52.7651	1.68967	0.322742	9.28902e-09	2.75944e-07
Lypd6	3.35177	-1.20051	0.704893	0.00874077	0.0448221
Rbm43	6.89729	2.72632	1.48599	0.000324187	0.00313285
Nmi	23.4335	2.8276	0.702047	5.53423e-08	1.39819e-06
Tnfaip6	10.0643	1.6696	0.849486	0.00117931	0.00914286
Fmnl2	29.9737	1.20736	0.302029	1.2077e-05	0.000180425
Gpd2	14.2782	-1.14177	0.368193	0.000383968	0.00361936
Ermn	41.4839	1.61667	0.701852	0.000675997	0.00579281
Cd302	11.1025	1.59723	0.417117	7.71139e-06	0.000121961
Slc4a10	29.4475	1.86152	0.585145	2.38832e-05	0.000332081
Ifih1	50.629	5.11496	0.787686	1.27829e-11	5.96301e-10
Cers6	30.7618	1.51592	0.644206	0.000873068	0.00712849
Fastkd1	8.48253	-1.48515	0.611893	0.000829305	0.00683651
Dcaf17	68.5476	2.07702	0.396012	1.15149e-09	4.12004e-08
Hat1	8.86617	1.52453	0.729714	0.00146893	0.0110133
Metap1d	21.3645	-1.43252	0.345359	3.74987e-06	6.34321e-05
Itga6	32.603	-1.31543	0.294059	1.20453e-06	2.24873e-05
Fam171b	47.3662	-1.83948	0.3264	5.23494e-10	1.97111e-08
Serping1	23.5894	8.22798	1.40595	1.35581e-10	5.49887e-09
Ube2l6	14.0527	6.1514	1.52179	1.12983e-06	2.12123e-05
Timm10	5.01294	1.76504	1.54957	0.00499504	0.0292512
Spi1	19.3494	3.30249	2.00903	0.000454628	0.00416184
A330069E16Rik	7.58957	3.26697	0.699376	3.6425e-09	1.16868e-07
Pacsin3	4.5803	-1.46872	0.618192	0.000988818	0.00788056
Mdk	8.71653	1.07627	0.480415	0.00500281	0.0292841
Creb3l1	1.40373	2.02412	1.69079	0.00318647	0.0203612
Cry2	22.0388	-1.35393	0.250668	1.03009e-08	3.02779e-07
Chst1	21.572	-2.66709	0.642598	3.3657e-08	8.77909e-07
Gm13889	8.95099	1.36018	0.727046	0.00386467	0.0239448
Prr5l	20.4245	2.4887	1.13094	0.000119793	0.00135428
Fjx1	19.657	-1.5692	0.330372	1.65672e-07	3.72436e-06
Slc1a2	515.891	-1.29628	0.200923	2.0228e-11	9.24672e-10
Gm13872	2.23148	-1.65558	0.670212	0.000397874	0.00373242
Cd44	37.4748	4.52125	0.500332	3.17947e-20	4.88281e-18
Lmo2	12.4399	1.65801	1.57885	0.00682242	0.0373443
Pax6	10.5579	-1.28906	0.502823	0.00120491	0.00929913
Lgr4	8.55161	-1.46068	0.36852	7.33405e-06	0.00011656
Ccdc34	15.2104	-1.06918	0.399178	0.00165214	0.0121471
Nop10	10.5972	1.25451	0.496884	0.00148405	0.0111024
Thbs1	23.3868	1.605	1.48146	0.00705477	0.0382789
Ivd	17.8988	-1.9017	0.354527	1.68091e-09	5.83115e-08
Rmdn3	11.6177	1.03131	0.449152	0.0049637	0.0290926
Ganc	11.6734	-1.38588	0.499012	0.000499864	0.00448893
Stard9	33.7925	-1.23066	0.628206	0.00530288	0.0305564
B2m	533.286	6.29882	0.464836	1.45544e-42	2.84185e-39
Gatm	69.894	-1.17611	0.466416	0.0018992	0.0135411
Usp50	11.6126	1.18492	0.421697	0.000843752	0.00692221
Trpm7	68.3738	-1.22966	0.213424	1.65994e-09	5.78777e-08
Dusp2	6.49977	1.64441	1.57623	0.00704355	0.0382451
Sirpa	49.7513	-1.13759	0.232501	2.24397e-07	4.93097e-06
Ptpra	64.4171	-1.05048	0.192759	1.33329e-08	3.7808e-07
4930402H24Rik	61.0769	-1.96064	0.194861	1.67383e-25	4.39959e-23
Rassf2	27.9505	-1.61569	0.508496	6.71675e-05	0.000824099
Plcb1	43.9939	-1.59225	0.303025	1.20838e-08	3.4497e-07
Jag1	5.97224	-1.33705	0.866273	0.00676761	0.0371186
Esf1	40.5447	1.21079	0.234633	4.95309e-08	1.26069e-06
Macrod2	16.5153	-1.12889	0.466967	0.00282562	0.0185587
Polr3f	13.2124	-1.10843	0.538425	0.00669353	0.0368306
Smim26	7.56793	1.26044	0.543503	0.00235853	0.01607
Acss1	7.93292	-1.95546	0.487318	7.48732e-07	1.46614e-05
Sox12	3.5223	-2.30789	1.75934	0.00184955	0.0132563
Id1	18.7699	2.11061	0.424773	4.03211e-09	1.28464e-07
Dusp15	9.78216	-1.38181	1.03175	0.00778104	0.0410781
Pdrg1	9.11962	1.4093	0.536356	0.000679821	0.00581273
Hck	23.7008	2.47662	1.89548	0.00163113	0.0120333
Plagl2	6.01772	2.11761	1.32295	0.00109052	0.0085613
Chmp4b	41.1286	1.01027	0.401448	0.00297886	0.0193513
Eif2s2	86.233	1.51514	0.182931	1.53403e-17	1.71862e-15
Acss2	27.5978	-1.48488	0.323149	4.47409e-07	9.20961e-06
Gss	6.46575	-1.45842	0.623364	0.00111205	0.00870038
Eif6	12.6804	1.75803	0.572425	5.1803e-05	0.000661723
Cep250	10.4902	-1.1273	0.552483	0.00652667	0.0360285
Romo1	13.4261	1.46243	0.433898	6.41265e-05	0.000788912
Scand1	18.4221	2.03076	0.569587	3.04616e-06	5.23709e-05
Ndrg3	26.2764	-1.15296	0.367833	0.000335304	0.00322288
Samhd1	148.807	4.11613	0.401214	1.27459e-25	3.41589e-23
Gm14286	2.02881	-2.61139	1.85421	0.00115594	0.00898206
Nnat	34.7318	-1.08164	0.315955	0.000144882	0.00159698
Tgm2	38.4386	4.94066	1.81057	2.76983e-05	0.000381249
Actr5	4.42227	-1.3154	0.944569	0.00876701	0.0448833
Chd6	75.1501	-1.1238	0.19984	4.40702e-09	1.38791e-07
Ptprt	19.3089	-1.20431	0.310679	1.99214e-05	0.000281288
Sdc4	61.8372	1.89919	0.229783	3.85989e-18	4.58757e-16
Sys1	21.2693	1.28525	0.359512	5.26857e-05	0.000669246
Dbndd2	27.0293	1.05747	0.300071	0.000105219	0.00120953
Snx21	14.3677	-1.3881	0.442652	0.000174686	0.00187117
Cd40	12.7858	3.28645	2.01579	0.000473113	0.00429098
Ncoa3	21.8616	1.02766	0.409021	0.00288791	0.0188591
Znfx1	46.867	4.27515	0.49193	4.40816e-19	5.57877e-17
B4galt5	16.4179	1.78669	0.465712	3.35324e-06	5.71472e-05
Cebpb	77.852	5.00212	0.683783	4.98761e-14	3.44296e-12
Bmp7	7.23494	-2.25428	1.7536	0.0020655	0.0144405
Ctsz	108.854	1.25087	0.337673	3.52637e-05	0.000473928
Atp5e	43.9886	1.12177	0.371432	0.000521774	0.00466118
Gm4631	6.81539	-1.59388	0.748414	0.00106628	0.00840477
Gm14296	17.6402	-1.63828	0.418188	4.67985e-06	7.73448e-05
Gm26869	2.12959	-2.16704	1.71665	0.00237024	0.0160936
Phactr3	39.2179	-3.74985	0.434475	1.18793e-19	1.7273e-17
Sycp2	6.83692	-3.01708	1.12172	1.65519e-05	0.000238833
Lama5	3.32376	1.17952	0.525652	0.00362949	0.0227142
Rps21	198.47	1.90548	0.182167	3.8513e-27	1.16977e-24
Ogfr	21.3661	2.15212	0.499558	7.9505e-08	1.93015e-06
Col9a3	10.667	-1.05336	0.503694	0.00741545	0.0397295
Dido1	37.1917	-1.48192	0.276211	9.30716e-09	2.75944e-07
Nkain4	5.04818	-2.5159	0.752447	1.65451e-06	3.01117e-05
Ppdpf	7.28734	1.62472	0.639118	0.000374553	0.00354283
Helz2	23.1972	6.38686	1.44568	3.45214e-07	7.27024e-06
Nudt11	3.91056	-1.67841	0.910515	0.00148074	0.0110897
Tfe3	18.428	1.14052	0.396658	0.000780115	0.00650326
Wdr13	22.3902	-1.16036	0.361003	0.000252846	0.00253924
Cybb	47.8964	4.87819	1.8996	3.99534e-05	0.000526599
Tspan7	60.5139	-1.84022	0.188091	5.42434e-24	1.15844e-21
Ddx3x	38.5701	-1.02589	0.368991	0.00136009	0.0103391
Timp1	15.1519	6.76511	1.51703	2.70095e-07	5.832e-06
Dock11	9.83399	-1.49539	0.838312	0.00284376	0.018642
Il13ra1	13.1019	4.31387	1.0392	2.84526e-07	6.06693e-06
Rpl39	133.985	2.48476	0.285664	1.48778e-21	2.64091e-19
Ndufa1	17.0661	1.56818	0.448896	2.89313e-05	0.000395829
Ocrl	23.7226	-1.63815	0.340419	9.58884e-08	2.2993e-06
Gpc4	1.92692	1.18711	0.63231	0.0070888	0.038433
Rbmx	30.9503	-1.34428	0.312421	2.42446e-06	4.25933e-05
Atp11c	10.5132	-1.24198	0.78375	0.00879614	0.0449597
Slitrk2	17.8294	-1.14226	0.319836	7.41211e-05	0.000898126
Flna	30.5437	2.54144	0.54625	3.25191e-09	1.05076e-07
Emd	6.66803	1.82374	0.782531	0.000315546	0.00307185
Ikbkg	4.96806	1.41001	0.535144	0.000665786	0.00572685
Mtcp1	10.7709	-1.04939	0.469749	0.00547473	0.031309
Tbl1x	24.3045	-1.2704	0.302773	4.56672e-06	7.59342e-05
Dmd	82.0763	-1.16699	0.170136	1.56235e-12	8.57599e-11
Gk	15.3269	-1.19783	0.320633	3.51903e-05	0.000473406
Arhgef9	29.7872	-1.26395	0.317705	1.15652e-05	0.000174303
Msn	54.0737	3.30406	0.499431	4.6274e-14	3.25481e-12
F630028O10Rik	9.60856	1.50205	1.54495	0.00984675	0.0491367
Ophn1	32.2846	-1.05811	0.286829	5.6135e-05	0.000705196
Pdzd11	6.83313	1.25812	0.486311	0.00125375	0.00962709
Gdpd2	2.74505	-1.38189	0.563794	0.00114702	0.008933
Il2rg	18.37	2.87537	1.97637	0.000880756	0.00718033
Nlgn3	18.3142	-1.5716	0.443954	2.43123e-05	0.000337361
Ogt	163.544	-1.3585	0.161836	8.17011e-18	9.46348e-16
Pin4	10.2528	1.58896	0.553621	0.000183175	0.00194988
Rps4x	76.8566	1.94574	0.265724	4.79379e-15	3.94708e-13
Hdac8	7.95059	-1.29547	0.405459	0.000190971	0.0020133
Phka1	12.5896	-1.56782	0.340384	3.27028e-07	6.92996e-06
Pgk1	35.4019	1.82117	0.405842	1.92929e-07	4.29472e-06
Lpar4	2.72355	-1.25292	0.816827	0.00901661	0.0458594
Pou3f4	2.38125	-1.98705	1.39194	0.00199204	0.0140564
Pcdh11x	17.3132	-1.72493	0.582088	8.17521e-05	0.000974183
Rpl36a	47.1781	1.90986	0.287485	7.06281e-13	4.05607e-11
Zmat1	9.83634	-1.33304	0.559483	0.00159416	0.0118033
Gprasp1	45.1309	-1.13658	0.278451	9.76548e-06	0.00015014
Arxes2	5.4697	-1.88635	0.846447	0.000340119	0.0032577
Tceal1	1.92359	1.60481	1.47336	0.00699273	0.0380529
Tmem164	9.78412	-2.09694	0.495607	1.47089e-07	3.37886e-06
Chrdl1	3.78312	-1.12061	0.501948	0.00447032	0.0268927
Kantr	9.91863	-1.29015	0.475751	0.000816989	0.00674719
Mageh1	5.31238	-1.14353	0.63495	0.00932391	0.0470603
Gpm6b	200.878	-1.34687	0.153349	2.8498e-19	3.67462e-17
Tmsb4x	379.355	1.9789	0.281023	2.97115e-14	2.18331e-12
Pag1	25.7553	-1.74984	0.453947	3.69786e-06	6.27076e-05
Lrrcc1	20.2555	-1.2251	0.422497	0.000581377	0.00510029
Car2	52.1124	-1.42758	0.356446	6.8533e-06	0.000109942
Mir124-2hg	28.6833	-2.82571	0.451115	1.34408e-13	8.62482e-12
Cp	58.9324	7.82436	1.02878	1.4819e-15	1.29837e-13
Tnfsf10	17.6721	6.76243	1.43375	1.06729e-07	2.53699e-06
Tnik	83.1545	-1.42685	0.222626	2.08514e-11	9.46835e-10
Rpl22l1	42.0479	1.35197	0.24043	2.97496e-09	9.65836e-08
Skil	47.4535	1.37758	0.395948	5.78038e-05	0.000722903
Ttc14	234.023	-1.16183	0.152137	5.11564e-15	4.18686e-13
Gm43140	2.62034	-1.67139	1.51151	0.00610493	0.0341696
Mccc1	16.6108	-1.01257	0.407234	0.00321123	0.0204907
Anxa5	20.1794	1.22445	0.467877	0.00128595	0.00983014
Fgf2	3.81922	1.87695	0.794508	0.000246497	0.00248461
Abhd18	29.6967	-1.55258	0.372299	2.34023e-06	4.1326e-05
Larp1b	10.6284	-1.17373	0.494628	0.00275728	0.0181797
D3Ertd751e	14.4732	-2.06713	0.495042	2.17232e-07	4.78891e-06
Pcdh10	56.9075	-1.88498	0.277445	2.93519e-13	1.79902e-11
Noct	24.6457	3.74108	0.476935	6.24253e-17	6.5132e-15
Ndufc1	19.4031	1.03402	0.343537	0.000656586	0.00566197
Sertm1	2.38472	1.56378	1.55931	0.0085119	0.0439685
Tm4sf1	29.264	6.88362	1.40805	5.09475e-08	1.29433e-06
Igsf10	5.34526	1.17456	0.690007	0.00960535	0.0482492
Golim4	16.2819	-1.6654	0.542709	7.63694e-05	0.000922099
Gria2	631.061	-2.94505	0.259367	1.30749e-33	8.50987e-31
Ctso	20.6545	-1.55813	0.336949	3.10625e-07	6.60283e-06
Gucy1a1	7.84579	-1.34535	0.755583	0.00469341	0.027867
Rps3a1	103.781	1.29038	0.222145	1.13252e-09	4.06279e-08
Isg20l2	5.45518	1.44016	0.605257	0.0010902	0.0085613
Nes	7.78345	4.37638	1.3854	7.52577e-06	0.000119468
Bcan	66.7704	-2.9652	0.205894	8.92759e-51	3.05056e-47
Gm3764	132.549	-2.39163	0.221818	2.88471e-30	1.12652e-27
Paqr6	3.90824	-1.4904	0.683253	0.00137859	0.0104564
Sema4a	16.1096	-1.03963	0.479493	0.00653063	0.0360358
Fdps	9.83891	-1.00638	0.448805	0.00602532	0.0338627
Krtcap2	20.7289	1.14776	0.39882	0.000760246	0.00639449
Adar	30.4724	1.74856	0.337211	9.35654e-09	2.76808e-07
Chrnb2	7.26692	1.30731	0.698719	0.00465877	0.0277214
Il6ra	15.221	1.75575	0.801875	0.000551049	0.00487807
Rps27	182.386	1.71401	0.177589	3.4955e-23	6.82521e-21
Rab13	4.25298	1.22669	0.579437	0.00402753	0.0247297
Slc39a1	15.8944	1.7546	0.463439	4.68989e-06	7.73814e-05
Ilf2	35.4315	-1.13408	0.306136	4.54323e-05	0.000590836
S100a1	26.4612	1.10277	0.293268	3.89095e-05	0.000514328
S100a13	21.9468	2.5386	0.493973	2.26292e-10	8.86236e-09
S100a16	25.7465	1.64011	0.273568	1.53633e-10	6.17606e-09
S100a4	15.5138	1.22883	0.766244	0.00899125	0.0457529
S100a6	82.9666	4.90215	0.479654	4.51226e-25	1.10131e-22
S100a11	37.7825	4.91003	0.944741	1.01636e-08	2.99387e-07
S100a10	30.7764	3.24078	0.482906	1.84452e-14	1.39287e-12
Psmb4	25.586	1.80172	0.435456	9.50788e-07	1.81754e-05
A730011C13Rik	4.55836	2.4598	1.42718	0.000539663	0.00480216
Tnfaip8l2	4.7907	1.64034	1.57396	0.00710063	0.0384667
Ctsk	2.82504	1.85281	1.71934	0.00494265	0.0289972
Ctss	234.478	4.90618	0.779348	3.61116e-11	1.58705e-09
Golph3l	6.18303	1.24564	0.844645	0.00990395	0.0493321
Mcl1	81.9078	2.77893	0.336543	3.05467e-20	4.74446e-18
Adamtsl4	6.4899	2.26581	1.87717	0.00243625	0.0164845
Fcgr1	49.5193	3.55878	1.9523	0.000267125	0.00266502
Txnip	24.8895	1.81216	0.544473	1.82084e-05	0.000259783
Lix1l	5.63283	1.77813	0.682578	0.000180458	0.00192783
Rbm8a	19.6447	1.10751	0.344352	0.000283162	0.00280454
Rnf115	14.8771	1.14329	0.452346	0.0020538	0.0143661
Sike1	20.1971	-1.21894	0.390904	0.000300455	0.0029544
Syt6	4.83341	4.71848	1.99227	6.30218e-05	0.00077742
Olfml3	13.5403	2.58362	1.85919	0.00123433	0.00949398
Magi3	14.2027	-1.06264	0.298362	9.05213e-05	0.00106293
Slc16a1	15.3836	1.63845	0.447043	1.20104e-05	0.000180195
Rhoc	14.7852	3.15275	1.1031	9.09774e-06	0.000141305
Mov10	8.88177	2.00462	0.934739	0.000313923	0.00305824
Cttnbp2nl	16.7215	1.18013	0.466537	0.00183916	0.0132095
Cd53	34.7213	2.37949	1.36309	0.000543641	0.00482813
Kcna2	31.7242	-1.70528	0.274344	3.08341e-11	1.36831e-09
Slc16a4	2.68224	-1.80507	1.56799	0.00461177	0.0275256
Ahcyl1	52.3478	-1.61143	0.212336	3.04472e-15	2.58479e-13
Csf1	25.7324	1.72397	0.345618	2.84908e-08	7.54676e-07
4933431E20Rik	16.0517	-2.26887	0.503194	1.78209e-08	4.93069e-07
Psma5	21.4695	1.47899	0.420725	3.6965e-05	0.000493689
Amy1	5.63593	-1.73257	0.784977	0.00056883	0.00501274
Dph5	18.2471	1.90874	0.370946	5.12551e-09	1.59217e-07
Vcam1	61.5047	2.20936	0.442534	2.06385e-09	7.01708e-08
Cdc14a	12.1631	-2.10619	0.599047	2.68834e-06	4.66891e-05
Agl	25.0702	-1.29631	0.294306	1.71706e-06	3.1167e-05
Tmem56	8.25401	-1.51885	0.516967	0.00019854	0.00207148
Cnn3	22.8921	2.34016	0.353012	4.65795e-14	3.25481e-12
1810037I17Rik	35.0807	1.9727	0.312697	4.30444e-12	2.15506e-10
Ank2	341.375	-1.07392	0.137138	1.2611e-15	1.11927e-13
Tifa	10.0025	1.62466	0.52957	9.02604e-05	0.0010626
Rpl34	119.652	1.32358	0.219634	2.87249e-10	1.11222e-08
Cxxc4	12.4626	-1.78032	1.12461	0.001995	0.01407
Mttp	10.2423	-1.14797	0.469084	0.00248521	0.0167615
Gbp5	100.799	6.88783	0.850994	6.69515e-17	6.8804e-15
Gbp7	124.49	4.83125	0.44141	2.01793e-28	6.89528e-26
Gbp3	68.0089	5.78221	0.649567	1.23556e-19	1.77765e-17
Gbp2	121.446	9.80224	1.44427	5.47828e-14	3.76267e-12
Selenof	38.1169	1.07165	0.345985	0.000455401	0.00416349
Cyr61	11.6008	2.68172	0.619568	1.36035e-08	3.82577e-07
Gng5	50.4076	1.91235	0.377103	7.36292e-09	2.22647e-07
Ifi44	134.659	9.79387	1.41493	2.19403e-14	1.62978e-12
Rabggtb	10.9206	1.22816	0.441226	0.000807247	0.00669024
Acadm	7.66386	-1.54663	0.617709	0.000551429	0.00487828
Wls	37.2137	-1.0558	0.311282	0.000171222	0.00183694
Lyn	39.3521	1.20626	0.587642	0.00488624	0.0287248
Rps20	143.669	1.92263	0.179958	3.21885e-28	1.07305e-25
Sdcbp	65.1956	1.01948	0.354202	0.00102556	0.00813073
Tox	10.2722	-1.70827	0.569006	7.80723e-05	0.000938791
Car8	4.56988	-1.69387	0.793912	0.000760954	0.00639521
Asph	33.93	-1.12953	0.286815	1.80402e-05	0.000257922
Decr1	3.82909	-1.14081	0.650087	0.0100779	0.0499073
Ripk2	8.09159	2.51593	0.972763	3.09872e-05	0.000420172
Mmp16	29.5523	-1.06347	0.534253	0.00880955	0.0449623
Rmdn1	14.6492	-1.65984	0.534083	6.94596e-05	0.000849932
Pnisr	289.797	-2.04623	0.164731	2.38005e-37	2.71087e-34
Pou3f2	18.0989	-2.74486	0.486186	7.54236e-12	3.62989e-10
Ufl1	20.5133	-1.50089	0.381494	7.25042e-06	0.0001155
Fut9	58.942	-1.8305	0.302186	4.60164e-11	1.99667e-09
Pnrc1	21.1946	1.00608	0.449463	0.0060866	0.0340949
Ddx58	67.2103	3.86255	0.427676	6.26533e-21	1.03174e-18
Aptx	6.03099	-1.38583	0.647473	0.00218249	0.0151108
Dnaja1	70.1072	1.05616	0.251658	6.90522e-06	0.000110645
B4galt1	10.7273	1.8059	0.997682	0.00114793	0.00893505
Bag1	14.6354	1.00934	0.427508	0.00447719	0.0269104
AI464131	5.41936	-2.70557	0.623399	1.25065e-08	3.55383e-07
Cntfr	10.4555	-1.4333	0.361623	7.96495e-06	0.000125132
Gm10600	16.2758	-1.88647	0.645138	4.84566e-05	0.000623053
Ccl19	2.50927	1.72799	1.67643	0.00633425	0.0352151
Unc13b	17.0318	-1.03152	0.462965	0.00582779	0.0329422
Cd72	8.03734	1.48165	0.924337	0.00400544	0.0246161
Tln1	29.5592	1.06138	0.356953	0.000694469	0.00590666
Exosc3	4.60671	1.17523	0.69335	0.00967582	0.0485125
Tdrd7	16.1716	1.72316	0.465073	7.2664e-06	0.00011562
Anp32b	17.9051	1.18465	0.391057	0.000435017	0.00400931
Trim14	4.81283	1.61156	1.56709	0.00758929	0.0403463
Galnt12	4.46901	1.64775	1.57687	0.00698859	0.0380529
Sec61b	16.1637	1.74167	0.531541	2.91747e-05	0.000398362
Grin3a	17.4193	-1.16021	0.500478	0.00326485	0.0207747
Txn1	75.0689	3.20448	0.471941	9.16879e-15	7.24387e-13
Ptbp3	44.8847	1.16055	0.335899	0.000109228	0.00124618
Slc31a2	15.4744	1.71156	0.592001	0.000106172	0.00121741
Fkbp15	22.4523	-1.29029	0.462786	0.000662748	0.0057079
Rgs3	6.4702	-1.19132	0.733714	0.0100126	0.0497102
Col27a1	13.7959	-1.17073	0.664132	0.00895118	0.045566
Atp6v1g1	25.6602	1.1797	0.382928	0.000374117	0.00354275
Tnc	6.14715	1.8111	0.373716	3.81303e-08	9.87054e-07
Pappa	5.54115	6.34926	1.482	5.35127e-07	1.08749e-05
Tlr4	3.58785	1.80089	1.25473	0.00262147	0.0174441
Nfib	95.3639	-1.28782	0.178821	1.12745e-13	7.40865e-12
Gm11266	2.81653	-3.03201	1.93579	0.000614483	0.00534612
Rps6	62.8091	1.27732	0.220748	1.32297e-09	4.70895e-08
Jun	42.8267	1.8339	0.31665	2.20268e-10	8.65122e-09
Cyp2j6	11.6466	-1.08263	0.411597	0.001829	0.0131573
E130114P18Rik	4.52795	-1.22582	0.458198	0.00109643	0.00858935
Raver2	4.86213	-1.5196	0.604977	0.00059898	0.00523792
E130102H24Rik	62.4583	1.12774	0.199722	3.83317e-09	1.22411e-07
Pde4b	76.4332	1.43339	0.346371	3.89432e-06	6.55513e-05
Slc35d1	8.4434	-1.43183	0.452526	0.000138522	0.00154179
Dab1	17.2821	-1.26009	0.304384	5.9397e-06	9.59619e-05
Plpp3	83.9541	-1.83218	0.315811	2.09734e-10	8.26122e-09
Scp2	20.9573	1.22783	0.35423	8.99519e-05	0.00105988
Eps15	32.5893	-1.69278	0.245384	3.56041e-13	2.14377e-11
Trabd2b	2.18703	2.46661	1.89527	0.00166362	0.0122249
Uqcrh	48.0989	1.33233	0.268866	1.13664e-07	2.67854e-06
Mast2	9.53004	1.41564	0.618126	0.0014463	0.010875
Akr1a1	31.553	1.25547	0.365467	9.38984e-05	0.0010988
Rps8	189.175	1.41631	0.210312	2.44127e-12	1.27844e-10
Ctps	6.76053	2.47541	0.882495	1.47224e-05	0.000215215
Macf1	234.003	-1.44399	0.143333	1.1118e-24	2.5756e-22
Gm26606	6.44491	-1.11994	0.558376	0.00714232	0.0385717
Pou3f1	13.071	1.41183	0.715947	0.00271371	0.0179617
Gnl2	19.0352	-1.07205	0.411363	0.00200786	0.0141461
Oscp1	5.50843	-1.15203	0.546798	0.00528331	0.030515
Stk40	11.4155	2.0913	0.531495	5.39224e-07	1.09187e-05
Ago4	11.0933	-1.28259	0.518655	0.0015373	0.0114319
Sfpq	132.079	-1.03864	0.185398	5.71321e-09	1.76271e-07
Azin2	5.6973	1.25475	0.569846	0.00308561	0.0199028
Rnf19b	17.2548	4.69658	0.908748	8.89194e-09	2.64782e-07
Iqcc	5.34682	-1.30146	0.787804	0.0065722	0.0362506
Sdc3	47.5854	1.0233	0.346441	0.000803578	0.00667273
Snhg12	21.3276	1.03675	0.299877	0.000140335	0.00155943
Phactr4	21.6655	1.0252	0.387061	0.0019961	0.0140705
Sesn2	4.46988	1.48574	0.745361	0.00201858	0.014207
Ptafr	36.4027	4.60798	1.93833	6.21385e-05	0.000769302
Themis2	11.3637	2.02687	1.75538	0.00346503	0.0218149
Stx12	13.9458	1.28146	0.481102	0.000954776	0.00767189
Ahdc1	9.7277	-1.00629	0.464203	0.00716391	0.038641
Map3k6	2.6341	3.96575	2.05356	0.000189443	0.00200031
Hmgn2	10.6146	1.29438	0.497952	0.0010819	0.00850357
Cd52	103.162	6.86109	1.4315	7.59962e-08	1.85154e-06
Sh3bgrl3	32.96	1.04789	0.454313	0.00463191	0.0276023
Zfp593	4.25095	1.31755	0.777613	0.0058648	0.033124
Paqr7	7.10508	-3.85344	0.873597	4.62449e-08	1.17924e-06
Clic4	94.5701	3.5833	0.456658	2.75512e-17	3.01256e-15
Fuca1	17.1353	-1.02232	0.441068	0.00482068	0.0284328
Lypla2	18.0773	4.85535	0.473233	2.97121e-25	7.66235e-23
Pithd1	5.58304	1.56931	0.649028	0.000619155	0.00537992
Rpl11	97.4877	1.6072	0.249314	1.01239e-11	4.78799e-10
Id3	49.489	1.25187	0.214555	1.03708e-09	3.7302e-08
Asap3	7.41569	2.86162	0.942854	4.4064e-06	7.34471e-05
Cdc42	70.2301	1.25378	0.249311	9.11052e-08	2.20785e-06
Rap1gap	21.7414	-1.25474	0.498929	0.00151983	0.0113205
Alpl	1.78979	-2.29306	1.87639	0.00230075	0.0157865
Minos1	25.2773	1.16403	0.345101	0.000145215	0.00159935
Mrto4	5.28667	1.06083	0.510449	0.00745259	0.0398324
Ubr4	28.3754	1.34925	0.264789	5.343e-08	1.35488e-06
Padi2	3.9926	-1.37732	0.759756	0.00399772	0.0245798
Sdhb	15.3281	1.06935	0.395382	0.00153282	0.0114063
Arhgef19	3.24499	-2.75546	1.00879	1.48945e-05	0.000217266
Fhad1	3.48173	3.47221	1.41738	4.19347e-05	0.000550589
Tmem51	2.55318	1.25669	0.792399	0.00834934	0.0432596
Pdpn	15.0153	2.48306	0.323445	8.48806e-18	9.74914e-16
Dhrs3	5.69431	-4.13791	1.94258	0.000114166	0.00129818
Tnfrsf1b	24.1468	4.7685	1.92405	4.9064e-05	0.000630269
Zfp991	2.58042	1.82734	1.71372	0.00521131	0.0301877
Mthfr	12.6939	1.51948	0.730118	0.00151895	0.0113201
Fbxo44	15.2317	-1.30475	0.336708	1.59608e-05	0.000232077
Disp3	3.40781	-1.43894	0.828779	0.00368216	0.0230017
Spsb1	9.57533	2.97229	0.789481	1.95447e-07	4.3437e-06
Per3	47.2493	-2.82872	0.289859	2.72027e-26	7.74597e-24
Thap3	21.9927	-1.48819	0.399303	1.67152e-05	0.000240742
Rpl22	59.6716	1.89193	0.27337	1.17674e-13	7.69554e-12
Chd5	19.7815	-1.59528	0.85353	0.00178945	0.0129177
Prdm16	3.56066	-1.48243	0.594045	0.00071549	0.00605156
Gm13111	4.20709	-2.0047	0.767247	8.25504e-05	0.000982839
Hes5	10.1848	-4.77881	0.80753	2.5936e-10	1.00708e-08
Atad3a	14.1208	-1.30647	0.445231	0.00041487	0.0038627
Vwa1	12.7571	-1.18165	0.618758	0.00685508	0.0375081
Mrpl20	10.2023	1.46295	0.509317	0.000293454	0.0028918
Mxra8	4.58422	1.3125	0.555409	0.0017893	0.0129177
Isg15	274.377	8.11719	1.05054	4.36827e-16	4.14622e-14
AW011738	11.991	2.1885	0.415964	5.48057e-10	2.05228e-08
2510017J16Rik	4.87506	-1.4452	1.31451	0.00926665	0.0468404
Pex1	17.6589	-1.03471	0.410928	0.00279719	0.0183984
Adam22	26.6263	-1.41106	0.604376	0.00133745	0.0101897
Slc25a40	11.4256	-1.23919	0.590483	0.00399573	0.0245786
Abcb1b	7.35661	1.02581	0.50921	0.00942104	0.0474629
Crot	37.0435	2.12547	0.192541	1.55687e-30	6.44826e-28
Tmem243	57.7477	1.18713	0.208245	2.54459e-09	8.3806e-08
Grm3	17.3671	-2.07264	0.320002	7.61676e-13	4.31975e-11
Ptpn12	12.0563	1.20568	0.40099	0.000442354	0.00405779
Fgl2	39.9049	4.54913	1.85813	5.25547e-05	0.000669246
Pmpcb	9.98298	1.15355	0.445209	0.00168894	0.0123512
5031425E22Rik	26.9344	-1.219	0.311065	1.62685e-05	0.000235548
Tomm7	30.905	1.45656	0.366761	7.19952e-06	0.000115091
Kmt2c	70.2354	-1.07313	0.183733	1.33159e-09	4.7273e-08
4831440E17Rik	2.94105	-1.47371	1.33717	0.00871768	0.0447562
Insig1	18.6375	-1.28736	0.345918	3.02723e-05	0.000412114
Garem2	1.96198	-1.69032	1.29452	0.0041347	0.0252178
Hadhb	19.3754	-1.1057	0.325364	0.00015076	0.00165111
Ost4	14.5505	1.05471	0.441641	0.00372261	0.0231908
Gtf3c2	29.6411	-1.11539	0.294352	3.38343e-05	0.000456513
Snx17	8.83222	1.10232	0.561849	0.00820833	0.0427559
Supt7l	8.57082	-1.06022	0.52385	0.00833668	0.0432103
Fosl2	14.2277	4.331	1.86983	7.18888e-05	0.000874957
Uvssa	19.3464	-1.02236	0.493901	0.00848655	0.0438873
Gm42851	8.31394	1.27508	0.658181	0.00469265	0.027867
Haus3	9.07951	-1.0847	0.449361	0.00322251	0.0205531
Grk4	4.93384	-1.69382	0.782728	0.000711007	0.00601736
Bloc1s4	3.57819	1.46357	0.933015	0.00445466	0.0268221
Jakmip1	18.0756	-1.63788	0.560971	0.000131476	0.00147297
Wdr1	22.4397	1.03991	0.316505	0.000257522	0.00257861
Bod1l	57.0264	-1.23107	0.270898	1.03175e-06	1.95317e-05
Cc2d2a	16.8651	-1.11715	0.36791	0.00050067	0.00449026
Tapt1	10.535	-1.10569	0.512292	0.00549894	0.0314081
Fam184b	4.57149	-3.15171	1.86806	0.000425146	0.00394623
9630001P10Rik	2.12982	-4.73777	1.83236	3.82648e-05	0.000507771
Ppargc1a	15.6501	-1.26926	0.436108	0.00049712	0.004479
Sod3	5.27082	1.16166	0.493384	0.00298744	0.0193978
Pcdh7	61.5901	-1.24796	0.34725	5.3832e-05	0.00068239
Tbc1d1	24.1013	2.95499	0.579128	2.05276e-10	8.10898e-09
C030018K13Rik	2.21821	-3.23073	1.43916	7.83395e-05	0.0009409
Rpl9	166.486	1.44526	0.193478	1.15802e-14	8.94223e-13
Nsun7	12.9404	1.1296	0.43214	0.00169457	0.0123792
Limch1	41.1187	-1.52308	0.277338	4.14276e-09	1.31682e-07
Gabrg1	8.30349	-1.79574	0.568982	3.4068e-05	0.000459212
Gabra2	27.2215	-2.5661	0.483958	8.1661e-11	3.42375e-09
Gabra4	12.1182	-1.41401	0.50199	0.000407188	0.00380837
Gabrb1	52.0826	-1.69565	0.156299	1.61682e-28	5.66633e-26
Tec	6.19075	1.59204	1.17912	0.00463017	0.0276023
Chic2	28.3287	-1.26398	0.327657	1.88253e-05	0.000267746
Igfbp7	63.0484	1.21946	0.74948	0.00902326	0.0458646
Adgrl3	74.4957	-1.02201	0.203156	1.347e-07	3.13108e-06
Epha5	91.4749	-1.47126	0.275401	1.08381e-08	3.15853e-07
Slc4a4	58.5209	-1.28704	0.139804	6.66764e-21	1.08492e-18
Naaa	9.5607	-2.25667	0.570949	2.47298e-07	5.3946e-06
Cxcl9	73.3611	6.66629	1.4433	1.59423e-07	3.6076e-06
Art3	4.09762	5.24274	1.90016	2.58083e-05	0.000356672
Mrpl1	9.07235	1.03787	0.509996	0.00872006	0.0447562
Anxa3	20.3823	2.18219	0.777678	2.68333e-05	0.000370089
Rasgef1b	14.433	1.19068	0.630702	0.0068826	0.0376135
Aff1	18.3099	1.36161	0.280121	1.71335e-07	3.83904e-06
Sparcl1	128.035	-1.94635	0.271769	1.54256e-14	1.17786e-12
Gm26703	3.13177	-1.6733	0.533384	6.01438e-05	0.000749358
Spp1	29.1053	1.72906	1.54763	0.00547735	0.0313109
Pkd2	33.0141	-1.30713	0.296323	1.62813e-06	2.97505e-05
Gbp9	25.364	7.96374	1.41089	5.72896e-10	2.13944e-08
Gbp4	80.2038	9.31	1.40738	3.31563e-13	2.02313e-11
Rpl5	59.6906	1.03772	0.241822	4.69847e-06	7.73814e-05
Atp5k	39.6441	2.30141	0.377819	2.07636e-12	1.10427e-10
Pcgf3	12.2219	-1.20164	0.490555	0.00210653	0.0146898
5430403G16Rik	4.37406	-1.46901	1.01445	0.00528676	0.030515
Gm15446	12.3663	-1.222	0.543145	0.00311898	0.0200424
Zfp932	14.1836	-1.51132	0.539345	0.000297031	0.00292284
Pxmp2	2.89001	-1.49826	0.641282	0.000966876	0.00774634
Fbrsl1	23.1463	-1.17631	0.271613	3.05035e-06	5.23772e-05
Grk3	53.5125	-1.57649	0.165901	2.3133e-22	4.39141e-20
Kctd10	7.06149	1.40604	0.810832	0.00411032	0.0251139
Oasl2	158.68	9.7222	1.41731	3.71158e-14	2.66999e-12
Dynll1	55.0433	1.58804	0.2386	2.69659e-12	1.40141e-10
Cox6a1	46.1365	1.02279	0.250587	1.20903e-05	0.000180425
Rplp0	68.0623	1.7871	0.349096	1.09945e-08	3.1905e-07
Hspb8	5.87757	3.69338	0.73975	2.25727e-09	7.52496e-08
Tpcn1	14.7626	-1.30843	0.367611	5.2582e-05	0.000669246
Ddx54	10.5457	1.08689	0.577906	0.00997421	0.0496097
Rpl6	111.912	1.22769	0.19216	3.40465e-11	1.50112e-09
Trafd1	60.0834	2.51685	0.370485	5.8416e-15	4.75256e-13
Arpc3	41.4661	1.72852	0.360223	7.05664e-08	1.7285e-06
P2rx4	43.9479	1.10692	0.362046	0.000479358	0.00433898
Camkk2	27.7315	1.06123	0.309235	0.000146559	0.00161156
Orai1	13.3238	-1.16085	0.500406	0.00324629	0.0206758
AI480526	23.3093	-1.73133	0.382545	2.47469e-07	5.3946e-06
Abcb9	5.32431	-1.2005	0.626506	0.00634472	0.0352375
Ubc	92.2395	1.21396	0.23631	5.56826e-08	1.40419e-06
Ran	21.8932	1.64032	0.405405	2.79735e-06	4.83977e-05
Phkg1	39.0961	-2.64043	0.374877	6.22203e-16	5.74613e-14
Chchd2	64.2573	1.50734	0.221531	1.22943e-12	6.77577e-11
Tpst1	11.3321	2.10751	0.874122	0.000114764	0.0013039
Sbds	12.2469	1.45517	0.444319	8.99304e-05	0.00105988
Auts2	105.573	-1.2663	0.268405	4.21553e-07	8.72998e-06
Gtf2i	31.602	-1.10225	0.270302	1.06e-05	0.000161878
Mlxipl	6.52753	-1.49686	1.0292	0.00486948	0.0286386
Hspb1	23.5068	5.38747	1.62312	7.17404e-06	0.000114818
Ywhag	43.9066	1.16678	0.280311	6.51993e-06	0.000104841
Rasa4	21.6372	2.54874	0.680452	2.72397e-07	5.87242e-06
Prkrip1	6.23973	1.51562	0.737568	0.00162031	0.0119775
Plod3	23.2233	1.54262	0.349876	8.67878e-07	1.6768e-05
Ap1s1	12.443	1.45787	0.456707	0.000116069	0.00131763
Serpine1	10.2146	6.1067	1.53857	1.39253e-06	2.56856e-05
Trim56	31.3723	1.77374	0.335976	5.08929e-09	1.58452e-07
Gigyf1	30.9609	-1.05385	0.317764	0.000224612	0.00229619
Gm36266	2.30143	1.39133	0.730841	0.00328114	0.0208568
Gpr146	9.55003	-1.58662	0.556022	0.00019349	0.00203276
Mafk	5.94122	1.83885	1.23107	0.00216314	0.0150232
Lfng	8.52695	-1.59692	0.430599	1.20917e-05	0.000180425
Ttyh3	19.898	-1.26486	0.290268	2.26889e-06	4.02221e-05
Mmd2	20.6952	-2.02949	0.283015	8.44007e-15	6.74614e-13
Actb	531.283	1.3802	0.24896	4.40518e-09	1.38791e-07
Bri3	29.5727	1.12021	0.395247	0.000927662	0.00749367
Arpc1b	54.3292	1.74124	0.375941	1.46076e-07	3.36122e-06
Atp5j2	45.5948	1.04582	0.231372	1.62035e-06	2.96479e-05
B230303O12Rik	3.16024	-1.93714	1.19919	0.00138103	0.0104669
Gm43625	1.9402	-1.44927	1.33255	0.00933873	0.0471003
Pomp	40.9138	1.97454	0.300345	7.57577e-13	4.3144e-11
Slc7a1	15.0392	2.52223	0.791954	3.14382e-06	5.39144e-05
5930430L01Rik	14.0863	-1.00631	0.31937	0.000437828	0.00402167
Rfc3	6.77763	1.2925	0.70508	0.0052124	0.0301877
Samd9l	136.527	7.25907	0.742467	1.30789e-23	2.66809e-21
Gng11	24.6694	1.21897	0.589533	0.0045464	0.0272534
Ppp1r9a	69.8792	-1.08803	0.208704	4.59158e-08	1.17304e-06
Sem1	59.1375	1.1196	0.276043	1.12583e-05	0.00017022
Phf14	85.0708	-1.18018	0.278524	4.58645e-06	7.61696e-05
Mdfic	14.7655	1.22984	0.584214	0.00407688	0.0249654
Met	3.6512	1.59856	1.55646	0.00776623	0.0410158
Ing3	8.57096	-1.31999	0.640023	0.00320633	0.020469
Ptprz1	223.775	-1.75564	0.160051	3.39682e-29	1.2548e-26
Tmem229a	11.9609	-2.09292	0.448821	2.03484e-08	5.54027e-07
Gpr37	12.438	-1.17173	0.591819	0.00628817	0.0350231
Ccdc136	10.4897	-1.04302	0.374119	0.00127854	0.00978993
Flnc	4.62132	5.12588	1.85497	2.56975e-05	0.0003555
Smo	10.9162	-1.10664	0.418908	0.00166767	0.0122481
Akr1b10	15.9116	-1.39478	0.342744	5.77037e-06	9.36692e-05
Cald1	57.7061	1.84899	0.477531	2.18904e-06	3.90089e-05
Tmem140	17.3815	4.80835	1.13863	3.94609e-07	8.24697e-06
Wdr91	7.49393	-1.18799	0.626625	0.00685853	0.0375119
Ptn	169.892	-1.939	0.230938	1.01279e-18	1.24711e-16
Zc3hav1	29.8884	3.91094	0.714877	4.00238e-10	1.53664e-08
Luc7l2	308.917	-1.21329	0.16854	1.288e-13	8.30398e-12
Parp12	56.0531	4.10374	0.48247	1.3505e-18	1.6481e-16
4930599N23Rik	3.79025	1.38314	1.0752	0.00831471	0.043162
Zyx	12.5461	1.24652	0.651743	0.00541577	0.0310368
Zfp956	3.06691	-1.4659	1.33594	0.00891394	0.0454103
Krba1	17.4852	-1.15303	0.376896	0.000427635	0.00395194
Zfp467	6.0737	-2.0353	0.75908	6.11064e-05	0.00075721
Rarres2	12.9838	3.27477	0.495353	4.20732e-14	2.97957e-12
Gpnmb	25.7387	2.02739	1.08734	0.000631667	0.00546778
Cycs	33.0914	1.04881	0.322814	0.000287081	0.00283923
Snx10	70.1294	1.60418	0.232737	5.06596e-13	2.98455e-11
Skap2	38.6486	1.6766	0.354851	1.24938e-07	2.91907e-06
Tril	23.307	-1.62078	0.363987	5.41151e-07	1.09415e-05
Nod1	14.3229	3.14784	0.867812	4.07435e-07	8.50202e-06
Ggct	11.7584	1.62613	0.938544	0.00212796	0.0148015
Gars	10.2838	1.3202	0.544009	0.001508	0.0112507
Adcyap1r1	16.4533	-1.20781	0.304284	1.35514e-05	0.000199591
Herc6	125.04	3.55254	0.311687	5.00232e-32	2.53229e-29
Grid2	36.052	-1.5345	0.349628	9.74259e-07	1.85462e-05
Gng12	25.3827	1.63102	0.340261	1.07802e-07	2.55409e-06
Gadd45a	4.91774	3.02502	1.45048	0.000132905	0.00148775
Krcc1	19.0374	1.05734	0.388279	0.00149552	0.0111698
Vamp8	23.2584	1.47083	0.597423	0.000807645	0.00669024
Capg	26.2514	4.80739	1.83482	3.5419e-05	0.000475547
Retsat	3.34842	-1.21541	0.702393	0.00798216	0.0419209
Tmsb10	102.726	2.60683	0.554853	2.20884e-09	7.39961e-08
Eva1a	5.33105	-1.35293	0.430585	0.000191273	0.00201411
Hk2	57.884	4.62465	0.575223	1.5971e-16	1.59337e-14
Mthfd2	7.75439	1.75131	1.18134	0.00260704	0.0173566
Bola3	6.60062	1.12881	0.475954	0.00316032	0.0202487
Paip2b	13.0559	1.31503	0.362248	3.98371e-05	0.000525573
Dysf	1.91094	2.27307	1.96912	0.00269626	0.0178635
Sfxn5	22.7646	-1.75845	0.247994	6.98502e-14	4.74981e-12
Alms1	12.9422	-1.82594	0.338083	2.05866e-09	7.01689e-08
Nat8f3	2.30983	-5.4859	1.67598	8.07813e-06	0.000126474
Nat8f6	2.13127	-2.90802	1.43018	0.00016157	0.00175265
Nat8f1	6.19063	-1.05602	0.409935	0.00226856	0.0155969
Tprkb	25.422	-1.70972	0.302901	9.15111e-10	3.35735e-08
Dusp11	86.1877	1.18631	0.245271	2.73035e-07	5.87691e-06
Snrpg	11.4142	1.35359	0.501299	0.000685116	0.0058454
Tia1	130.864	-1.23239	0.172632	1.93915e-13	1.2214e-11
Gm5577	3.7882	-1.48506	1.35824	0.00863138	0.0444513
Klf15	9.2793	-1.11673	0.356321	0.000365087	0.00346529
Nr2c2	34.3456	-1.11831	0.296859	3.67219e-05	0.000491592
Magi1	28.3891	-1.35254	0.382762	5.12058e-05	0.000654706
Lrig1	8.92218	1.01351	0.364488	0.0013969	0.0105602
Eogt	6.57288	-1.31732	0.536542	0.00142566	0.0107538
Frmd4b	48.3909	-1.1061	0.573225	0.00859168	0.0442635
Foxp1	61.1837	1.20369	0.286957	5.27348e-06	8.60118e-05
Chl1	32.6244	2.64254	0.448957	1.89477e-12	1.0196e-10
Crbn	17.4511	-1.18946	0.499014	0.00256192	0.0171473
Lrrn1	14.2917	-1.42179	0.996677	0.00619369	0.0345956
Edem1	19.6186	1.67183	0.468619	1.47903e-05	0.000215976
Ttll3	9.19111	-3.01547	0.934709	2.04955e-06	3.66666e-05
Il17rc	2.74855	1.39477	0.692389	0.00267281	0.0177426
Slc6a11	14.0903	-1.90126	0.286645	7.96266e-13	4.47875e-11
Slc6a1	55.0012	-2.54325	0.280852	4.19506e-23	8.07579e-21
Atg7	9.06959	-1.0468	0.491979	0.00699362	0.0380529
Rpl32	109.352	1.92817	0.235818	6.7731e-18	7.91237e-16
Plxnd1	12.6615	1.37709	0.467519	0.000321242	0.00311179
Washc2	35.5171	-1.59142	0.334798	1.50849e-07	3.44782e-06
Cxcl12	35.0049	2.38208	0.936781	4.33871e-05	0.000565853
Ccdc77	7.42465	-1.13095	0.57649	0.00746408	0.0398512
Il17ra	14.6641	2.19784	0.48928	2.69674e-08	7.17102e-07
Hdhd5	10.8435	-1.39432	0.431629	0.000126908	0.00142764
Atp6v1e1	33.5861	1.36359	0.342697	9.07413e-06	0.000141098
Bid	3.09507	1.64872	1.57861	0.00698367	0.0380442
Gm15856	4.2398	3.22319	2.0274	0.000536458	0.00477986
Usp18	67.8729	7.96891	1.40925	5.38804e-10	2.02318e-08
A2m	12.3597	5.03605	0.548204	1.0764e-20	1.71072e-18
Apobec1	25.2349	2.08623	0.569067	1.6322e-06	2.97849e-05
C3ar1	14.6495	1.58897	1.47114	0.00728609	0.0392107
Clec4a3	17.2813	3.62721	2.0153	0.000279602	0.00277733
C1rl	1.93664	1.52928	1.55144	0.00923291	0.0467217
C1ra	8.13911	6.65087	1.43191	1.45625e-07	3.35849e-06
C1s1	7.1611	4.95126	1.18245	5.02262e-07	1.02461e-05
Gpr162	10.652	-1.92729	0.618681	2.26459e-05	0.000317786
Acrbp	7.0409	-1.25789	0.632	0.00455825	0.0272776
Chd4	68.6728	-1.27217	0.207056	1.51369e-10	6.10297e-09
Tapbpl	14.9299	1.40992	0.481179	0.000300745	0.00295513
Ltbr	6.06116	1.19456	0.592311	0.00543721	0.0311466
Tnfrsf1a	17.6521	1.68095	0.465881	1.23425e-05	0.000183367
Cd9	79.3277	1.00208	0.344841	0.000977548	0.00780895
Parp11	36.047	3.37787	0.435835	1.87172e-17	2.0799e-15
Clec2d	109.115	6.28634	0.72736	9.53538e-19	1.18481e-16
2310001H17Rik	5.20914	3.84136	2.02103	0.000208379	0.00215604
Klra2	12.7619	2.42922	1.89104	0.00178149	0.0128832
Ybx3	10.2098	1.50655	0.515052	0.000215681	0.00222318
Etv6	24.1187	1.43	0.394248	2.90812e-05	0.000397481
Lockd	1.3237	2.21433	1.89439	0.00276943	0.0182334
Grin2b	94.2306	-1.07533	0.262387	1.02178e-05	0.000156391
H2afj	28.7514	1.0924	0.353331	0.000443139	0.00406226
BC049715	1.49881	1.54791	1.46413	0.00809615	0.0423491
Arhgdib	16.1594	1.5961	1.47038	0.00713812	0.0385717
Mgst1	13.4949	1.72608	0.451933	4.69904e-06	7.73814e-05
Slco1c1	33.2592	-2.61814	0.668323	1.10185e-07	2.60555e-06
Etnk1	229.477	1.17788	0.186349	5.71489e-11	2.45633e-09
Itpr2	45.5711	-1.19992	0.299041	1.15202e-05	0.000173988
Bicd1	67.7442	-1.17673	0.251684	6.12745e-07	1.22263e-05
Ndufa3	31.0798	1.58843	0.33627	1.75557e-07	3.92718e-06
Rps9	120.776	1.65578	0.251785	3.65436e-12	1.86373e-10
Pirb	48.9522	5.30166	1.71972	1.24816e-05	0.000185231
Lair1	41.2882	-1.5051	0.540113	0.000316963	0.00308345
Ttyh1	84.9139	-2.06433	0.289938	9.62635e-15	7.51846e-13
Kmt5c	6.1158	-1.04869	0.527742	0.00928384	0.0468926
Il11	2.28114	1.6244	1.80717	0.00875565	0.0448546
Rpl28	105.552	1.22496	0.227368	1.4136e-08	3.96738e-07
Zfp865	9.10365	-1.39537	0.710639	0.0029191	0.0190082
Peg3	67.8464	-1.2591	0.237025	2.01336e-08	5.51475e-07
Zfp772	2.92677	-1.35275	0.982751	0.00802838	0.0420912
Gm45844	4.46992	-1.81811	1.51238	0.00410626	0.0251003
Clcn4	26.5867	-1.16105	0.319687	5.67355e-05	0.00071078
Zfp606	8.17763	-1.43134	0.563806	0.000780315	0.00650326
Rps5	96.0842	1.80621	0.316478	4.12163e-10	1.57799e-08
Selenow	131.668	1.68893	0.243629	2.85266e-13	1.76426e-11
Tmem160	12.7819	1.14346	0.509378	0.00405732	0.0248679
Ap2s1	11.5253	1.34837	0.663833	0.00306336	0.0197873
Slc1a5	3.86639	1.58085	0.981825	0.00301221	0.0195123
Mill2	6.04162	5.02777	1.89529	3.2931e-05	0.000444764
Snrpd2	12.0852	1.12905	0.492138	0.00379081	0.0235727
Fosb	1.75347	2.36488	1.97928	0.00228819	0.0157081
Klc3	1.22768	1.68911	1.68013	0.00696586	0.0379774
Apoe	534.174	-1.06577	0.303588	0.000108792	0.00124225
Bcl3	10.2611	4.78143	1.89629	4.44617e-05	0.000579316
Plaur	10.7527	2.79359	1.97943	0.00102648	0.00813331
Rps19	127.911	1.49673	0.20977	1.22387e-13	7.96565e-12
Arhgef1	30.1138	-1.23221	0.378353	0.00018418	0.00195752
Grik5	24.2894	-1.53348	0.354444	1.28503e-06	2.38638e-05
Cic	17.2394	1.5465	0.411392	1.21133e-05	0.000180551
4732471J01Rik	2.78141	-1.57715	1.45247	0.0073704	0.0395409
Ceacam1	5.70115	-1.83278	1.60893	0.00453997	0.0272279
Dmac2	13.8579	-1.87418	0.571208	1.63203e-05	0.000235799
Sertad1	5.24856	2.4002	1.90294	0.0019234	0.0136993
Akt2	11.8036	-1.01613	0.356941	0.00113777	0.0088762
Rps16	109.495	1.5583	0.222045	2.40969e-13	1.50391e-11
Zfp36	20.4123	4.5307	0.782085	3.43383e-10	1.32207e-08
Nfkbib	7.1697	1.42563	0.843085	0.00412779	0.0251981
Hnrnpl	59.4249	-1.632	0.239219	7.5322e-13	4.30754e-11
Psmd8	18.1814	1.82405	0.473182	2.62922e-06	4.57785e-05
Zfp30	12.1407	-2.20307	0.645304	2.77869e-06	4.81358e-05
Zfp383	5.04854	-1.31379	0.600298	0.00257532	0.0171873
Tbcb	12.2407	1.36122	0.498236	0.000613684	0.00534256
Tyrobp	69.9332	2.44761	0.893501	1.95385e-05	0.000277601
Aplp1	88.0382	-1.11153	0.425663	0.00179003	0.0129177
Psenen	22.9677	1.0732	0.337084	0.00034051	0.00325916
Cox6b1	42.2072	1.50989	0.291798	2.38238e-08	6.38477e-07
Gm4673	10.2764	-1.02176	0.453856	0.00566563	0.0321719
Fxyd5	47.2832	2.15336	1.11189	0.000417822	0.00388489
Gramd1a	20.0845	-1.02937	0.416428	0.00320266	0.0204551
Slc7a10	19.0187	-2.92979	0.301676	5.50152e-26	1.5039e-23
Nudt19	3.56878	1.26285	0.711233	0.00631724	0.0351421
Ankrd27	8.74105	-1.42831	0.646915	0.00163663	0.012059
Plekhf1	2.14502	2.90384	2.05351	0.000958553	0.00769319
Gm37494	30.9876	-1.12222	0.352163	0.000302738	0.00297138
Zfp976	3.08099	-2.15211	1.77314	0.00267995	0.0177813
Lrrc4b	17.9101	-1.65819	0.46331	1.50405e-05	0.000218954
Napsa	11.4056	1.61769	0.965723	0.00242716	0.0164392
Kcnc3	11.3209	-1.19013	0.646249	0.00742192	0.0397346
Atf5	10.8496	1.77792	0.464138	3.56936e-06	6.07547e-05
Fuz	7.95926	-1.15244	0.502292	0.00353098	0.022179
Irf3	22.2805	-1.22225	0.363096	0.000129819	0.00145678
Rras	7.43859	2.00249	0.742639	6.45604e-05	0.000793536
Rps11	93.9682	1.28985	0.226367	2.1709e-09	7.30834e-08
Snrnp70	242.061	-1.51879	0.161846	8.26786e-22	1.5362e-19
Ftl1	247.111	2.58975	0.418106	2.86894e-13	1.76634e-11
Dhdh	5.26037	-1.4516	0.727148	0.00225946	0.0155422
Ppp1r15a	5.59562	1.31263	0.692492	0.00439403	0.0265038
Plekha4	10.1301	5.07075	0.7729	8.21649e-12	3.94045e-10
Dbp	10.5496	-4.39012	1.19944	1.65137e-06	3.00945e-05
Rpl18	78.572	1.40769	0.304906	4.98537e-07	1.01853e-05
Lmtk3	16.453	-1.10175	0.540973	0.00714029	0.0385717
Tmem143	6.49169	-1.50158	0.761607	0.00199138	0.0140564
Saa3	170.16	3.15101	0.61414	2.46006e-10	9.57951e-09
Ldha	38.8025	1.11077	0.361965	0.000458072	0.00418512
Tmem86a	7.85565	-1.80977	1.57048	0.00457142	0.0273445
Luzp2	48.5914	-1.54769	0.209272	1.58545e-14	1.20389e-12
Atp10a	5.96502	2.3851	1.80198	0.00168371	0.0123351
A230057D06Rik	23.7549	-2.07062	0.687717	1.88253e-05	0.000267746
Gm9801	8.52825	-1.32964	0.637452	0.00296545	0.0192825
Fan1	10.3377	-1.20643	0.584583	0.00478363	0.0282919
Apba2	19.0762	-1.37809	0.318494	2.00804e-06	3.60656e-05
Pcsk6	4.17116	-1.40424	0.739796	0.00316669	0.0202633
Ttc23	2.48991	-1.25693	0.731601	0.00700449	0.0380968
Arrdc4	7.38103	3.87987	0.693974	1.96484e-10	7.8068e-09
Gm30075	1.93078	-1.85377	1.22005	0.00199094	0.0140564
Slco3a1	38.6084	4.4968	0.70708	1.41572e-11	6.58166e-10
AU020206	15.7726	2.75682	1.87736	0.000907068	0.00735942
Aen	6.02145	1.33361	0.512379	0.00094186	0.00759041
Mfge8	24.8711	-3.8208	0.386227	1.72798e-24	3.93634e-22
Abhd2	38.557	1.06661	0.473054	0.00497338	0.0291368
Mir9-3hg	22.8228	-1.38292	0.384142	3.69554e-05	0.000493689
Man2a2	36.3236	-1.51792	0.342649	8.57207e-07	1.65953e-05
Fes	7.77534	1.6517	1.57904	0.0069342	0.0378501
Rps17	50.0403	1.63187	0.266283	7.01453e-11	2.96637e-09
Homer2	9.85939	-1.84967	1.13678	0.00157741	0.011692
Mesd	10.2192	1.00055	0.444906	0.00602341	0.0338627
Grm5	66.058	1.05313	0.30865	0.000160035	0.00174015
Ctsc	63.3	1.86204	0.603109	3.21613e-05	0.000435228
Gm26522	14.5405	2.73158	1.14784	5.40954e-05	0.000684607
Fzd4	4.28833	-1.37067	0.837521	0.00533987	0.0307436
Prss23	4.52787	1.47916	0.799514	0.00267064	0.0177368
Sytl2	32.2366	1.49244	0.585418	0.00060649	0.0052968
Gm45159	44.4663	1.75253	0.363639	5.72919e-08	1.43944e-06
Rab30	8.91459	-1.56108	0.477469	6.23581e-05	0.000771321
Gab2	7.45514	1.74498	0.703951	0.000282072	0.00279718
Rps3	99.9612	1.56504	0.250929	4.41915e-11	1.9236e-09
Arrb1	15.7375	-1.04353	0.333492	0.000435741	0.00401328
P2ry6	9.17279	2.47221	1.89164	0.00163539	0.0120563
Inppl1	9.07398	-1.23524	0.447137	0.0008391	0.00688982
Il18bp	24.3534	2.36945	0.586704	1.12164e-07	2.64776e-06
Trim21	13.3284	4.70659	1.88529	4.70902e-05	0.000610075
Trim6	1.66204	1.54499	1.64932	0.00955202	0.0479989
Trim34a	30.079	5.50653	0.738134	1.8669e-14	1.40202e-12
Trim12a	65.2959	2.46927	0.251895	4.67057e-26	1.3028e-23
Trim12c	21.8466	1.12204	0.459997	0.00272904	0.018037
Trim30c	9.35871	4.02197	2.12505	0.000205375	0.00212818
Trim30a	92.436	7.38769	1.02729	4.78955e-14	3.32303e-12
Trim30d	40.4406	6.07228	0.752559	1.34506e-16	1.35179e-14
Arfip2	12.2434	-1.06673	0.429083	0.00280831	0.0184627
Ilk	21.0878	1.03195	0.310035	0.000225165	0.00230011
Taf10	13.8652	1.11732	0.42528	0.00168792	0.0123504
Gm4070	16.8775	4.61886	1.88661	5.26561e-05	0.000669246
Rpl27a	167.509	1.3356	0.193926	9.88312e-13	5.51357e-11
Nrip3	8.70537	-2.20505	1.71944	0.00218006	0.015104
Swap70	18.3057	-1.83079	0.346278	3.69571e-09	1.18297e-07
Adm	4.44245	3.86685	2.10165	0.000240511	0.00242964
Ampd3	16.664	2.006	0.386478	2.33561e-09	7.76717e-08
Spon1	36.4036	1.54537	0.386249	4.78619e-06	7.85326e-05
Pde3b	13.4156	1.69226	0.848203	0.00103514	0.00819717
Rps13	99.1094	1.04614	0.279899	4.75168e-05	0.000614437
Xylt1	36.8795	-1.2579	0.320461	1.45516e-05	0.000213173
Rps15a	111.226	1.8437	0.288241	5.14639e-12	2.53025e-10
Tmc7	5.67019	-1.08293	0.446007	0.00312409	0.0200564
Crym	18.8848	2.58173	0.445768	3.98895e-12	2.0193e-10
Rbbp6	54.3583	-1.1779	0.253447	6.9931e-07	1.37578e-05
Gm45847	2.12146	-3.9724	1.94728	0.000144583	0.00159625
Apobr	5.82736	2.56267	2.03441	0.00170079	0.0124113
Nupr1	43.6767	3.66485	0.429657	1.79615e-19	2.45497e-17
Slx1b	9.5414	-1.18796	0.513869	0.00303916	0.0196589
Bola2	13.9289	2.4897	0.586427	2.94404e-08	7.78319e-07
Coro1a	17.2232	1.22297	0.61696	0.00523471	0.0302785
Mvp	25.8134	1.29236	0.39499	0.000149562	0.00163931
Itgal	9.5969	2.04883	1.76085	0.00332121	0.021047
Zfp646	12.6004	-1.25253	0.557467	0.00283183	0.0185905
Pycard	23.5997	1.92091	0.476655	8.26859e-07	1.60775e-05
Tial1	55.8434	-1.25325	0.269374	5.92499e-07	1.18743e-05
Htra1	43.8656	-1.67411	0.207961	6.48547e-17	6.71541e-15
Pstk	23.0147	-1.00492	0.335861	0.000739943	0.00623907
Fam53b	16.3458	-1.08613	0.506503	0.00601104	0.0338103
Adam12	4.98552	4.13526	2.07328	0.000158458	0.00172437
Bnip3	16.1803	2.68258	0.88596	4.927e-06	8.05528e-05
Stk32c	8.13369	1.88084	0.649277	5.37856e-05	0.00068239
Ifitm2	39.5095	2.22448	0.788377	2.2807e-05	0.000319391
Ifitm1	22.3189	2.35662	1.8859	0.00204791	0.0143469
Ifitm3	395.418	6.94516	0.585219	2.10645e-33	1.30868e-30
Irf7	131.293	7.61224	1.38573	1.78583e-09	6.16383e-08
Tmem80	19.8224	-1.16568	0.358567	0.000220663	0.00226428
Slc25a22	20.2116	2.66308	0.661733	6.24574e-08	1.54931e-06
Rplp2	95.2602	1.92725	0.233301	3.38971e-18	4.06408e-16
Cd151	10.2587	1.68693	0.486514	1.96018e-05	0.000277922
Polr2l	10.364	1.56372	0.517013	0.000130403	0.00146214
Tspan4	6.14538	2.36203	0.767499	6.48509e-06	0.000104403
Ifitm10	4.58666	1.45136	0.800824	0.00312048	0.0200426
Tnfrsf23	1.97451	1.52794	1.55112	0.00926224	0.0468355
Dhcr7	8.77532	-1.63003	0.498697	4.76571e-05	0.000615087
Cttn	13.7936	1.57909	0.377662	2.03459e-06	3.64944e-05
Bc1	14.8173	1.89983	0.418176	1.00733e-07	2.39864e-06
Ccnd1	21.4447	1.74882	0.485132	9.31195e-06	0.000143977
Akap12	20.5692	5.63675	1.06639	1.08131e-08	3.15799e-07
Gm21781	9.40259	-1.42715	0.536506	0.000587257	0.00514857
Rmnd1	11.7535	-1.22583	0.471051	0.00133089	0.0101453
Syne1	123.202	-1.60404	0.163382	9.95805e-24	2.06222e-21
Rgs17	16.0988	1.59134	0.480432	4.83394e-05	0.000622131
Katna1	13.3366	1.30978	0.5224	0.00129239	0.00986835
Tab2	30.1907	-1.17366	0.298068	1.65652e-05	0.000238833
Hivep2	49.0966	1.23249	0.244903	9.30012e-08	2.24583e-06
Adgrg6	1.51653	3.05101	2.06999	0.000769655	0.00644191
Cited2	9.33248	1.5724	0.614104	0.000436512	0.00401768
Tnfaip3	17.0977	3.96314	1.40586	1.61869e-05	0.000234615
Ifngr1	17.393	1.01258	0.40934	0.00332151	0.021047
Rps12	133.275	1.19192	0.216458	7.69654e-09	2.3171e-07
Tmem200a	2.93066	3.21015	2.02093	0.000540946	0.00480731
Lama2	9.53578	-1.49606	0.418877	2.86134e-05	0.000392659
Hint3	13.2973	-1.05992	0.480654	0.00567651	0.0322203
Fam26f	17.8967	6.54407	1.50847	4.32439e-07	8.91491e-06
Slc16a10	5.1273	2.90465	1.97605	0.000835323	0.00686955
Ddo	9.02375	-1.24182	0.385836	0.000204192	0.00212074
Cdc40	37.134	-1.44255	0.365866	8.41605e-06	0.000131614
Smpd2	4.83515	-1.07597	0.455728	0.00376173	0.0234132
Ccdc162	1.66415	1.51376	1.12467	0.00554735	0.0316317
Sesn1	14.2414	-1.19163	0.44797	0.00126112	0.00967286
Nr2e1	3.86728	-1.44385	0.516253	0.000386647	0.0036421
Pdss2	8.40152	-1.07646	0.538575	0.00832631	0.0431776
Qrsl1	6.64836	-1.36297	0.619785	0.00211257	0.0147169
Crybg1	5.08464	2.88986	1.97919	0.000862688	0.00704795
Ascc3	142.836	2.78101	0.229559	1.02978e-37	1.27954e-34
Lilr4b	45.6912	5.12224	1.83188	2.38764e-05	0.000332081
Lilrb4a	24.4656	3.18784	2.02134	0.00056151	0.00495463
Dcbld1	4.29867	-1.44231	1.38503	0.010066	0.0499003
Fam184a	24.131	-1.85887	0.264812	7.05988e-14	4.75342e-12
Gja1	56.7937	-2.43556	0.172162	8.23275e-49	2.2505e-45
Hsf2	12.5888	-1.07683	0.467789	0.00432678	0.0261443
Smpdl3a	13.6567	-2.01511	0.519273	9.5881e-07	1.83031e-05
Ppa1	17.2558	1.2533	0.467589	0.000996346	0.00793131
Tspan15	12.8178	-1.17322	0.38885	0.000465145	0.00423276
Srgn	116.11	4.92858	1.80851	2.79105e-05	0.000383784
Ddx21	17.6717	1.10862	0.323763	0.000136567	0.00152251
Tet1	10.8584	-1.44085	0.418478	5.38703e-05	0.00068239
Egr2	1.88376	1.50167	1.54486	0.00985555	0.0491626
Arid5b	60.4485	1.85735	0.314616	1.00903e-10	4.19191e-09
Fam13c	25.2275	-2.60362	0.403302	4.66741e-14	3.25481e-12
Rab36	4.44755	-1.99642	1.58934	0.00290192	0.0189144
Snrpd3	11.8899	1.3554	0.499963	0.000661828	0.00570357
Ggt5	4.50727	2.55516	2.10527	0.00188311	0.0134474
Mif	46.9982	1.92098	0.396237	2.13643e-08	5.79055e-07
Pcbp3	3.98521	2.22422	0.883068	6.29551e-05	0.000777299
Adarb1	15.7146	1.24961	0.407901	0.000329736	0.00317831
Fam207a	4.78131	1.44005	0.675825	0.00182714	0.0131508
Itgb2	28.4485	4.15063	1.9824	0.00012473	0.00140545
Sumo3	11.1869	1.01078	0.467151	0.0071426	0.0385717
Cstb	73.547	3.47565	0.893817	2.02998e-07	4.49182e-06
Syde1	4.18569	1.76049	0.768879	0.000427389	0.00395194
Slc1a6	1.90267	2.43323	1.89128	0.00176783	0.0128048
2610008E11Rik	18.31	-1.42655	0.366547	1.0793e-05	0.000164458
Cnn2	5.63394	2.44134	1.89174	0.00174041	0.0126599
Sbno2	69.7723	4.05046	0.318851	7.71838e-38	1.15122e-34
Cirbp	15.1537	-1.19493	0.423104	0.000787896	0.00655046
Rps15	82.8441	1.02622	0.248331	9.65159e-06	0.000148556
Apc2	10.4254	-2.06715	0.632126	7.75292e-06	0.000122121
Uqcr11	26.4485	1.34679	0.29136	5.61434e-07	1.13348e-05
Izumo4	9.73887	-1.01078	0.405387	0.00316625	0.0202633
Plekhj1	11.2873	1.06196	0.475285	0.00528079	0.030515
Timm13	16.8608	1.04652	0.36209	0.000930767	0.0075126
Gadd45b	20.0985	3.7412	0.954683	2.77847e-07	5.96171e-06
Tle2	9.23428	-1.86233	0.957183	0.000732039	0.00617624
Ankrd24	8.92889	-1.08317	0.486323	0.00505239	0.0294357
Txnrd1	15.9936	1.33956	0.417847	0.000162456	0.00175599
Appl2	43.6087	-2.28262	0.202493	2.98676e-32	1.63292e-29
Rtcb	9.21472	1.14553	0.453526	0.00204964	0.0143517
Syn3	9.45312	-1.12682	0.562455	0.00701285	0.0381271
Chpt1	46.38	-2.45414	0.301013	2.01412e-19	2.69892e-17
Rmst	20.0493	-1.03808	0.291179	9.37848e-05	0.00109841
Snrpf	30.7112	1.36096	0.307847	1.37708e-06	2.54349e-05
Fgd6	10.6756	-1.19315	0.347661	0.000110278	0.00125502
Socs2	12.8082	1.36047	0.558622	0.00128365	0.00981883
Tmtc2	10.6025	-2.50584	1.12259	0.000106098	0.00121741
Phlda1	20.7182	1.37701	0.444227	0.000202409	0.00210703
Lyz2	137.993	6.06816	1.59702	2.20175e-06	3.91334e-05
Cpsf6	80.5607	-1.53124	0.22955	2.87123e-12	1.48651e-10
Rap1b	36.9622	1.51319	0.410501	1.78466e-05	0.000255594
Llph	13.0801	1.65763	0.469538	1.78587e-05	0.000255594
Msrb3	3.1064	1.61748	1.57383	0.00752473	0.040128
Lrig3	5.96455	-2.55875	1.85642	0.00129151	0.00986719
Ddit3	19.3206	1.63696	0.404792	2.85996e-06	4.93561e-05
Nab2	3.87884	2.22655	1.76419	0.00223753	0.0154224
Naca	46.9137	1.13645	0.274787	7.75541e-06	0.000122121
Stat2	122.723	3.51848	0.247361	8.30962e-48	1.89293e-44
Il23a	1.55108	2.12748	1.87548	0.00323544	0.0206163
Smarcc2	23.795	-1.01005	0.320985	0.000440639	0.00404476
Myl6	74.3482	2.01891	0.299073	1.74204e-13	1.10745e-11
A430046D13Rik	2.79627	-1.75707	1.56232	0.00518638	0.0301008
Esyt1	16.7809	1.27346	0.564012	0.00257461	0.0171873
Rpl41	168.318	1.97457	0.201175	1.80051e-24	4.03433e-22
Rps26	86.6359	1.84873	0.235991	1.68546e-16	1.66934e-14
Gdf11	7.33096	-1.87284	0.679755	8.42706e-05	0.000998969
Stxbp2	10.1801	1.6584	0.690735	0.000464949	0.00423276
Map2k7	14.43	-2.14434	0.592123	1.53212e-06	2.81465e-05
Arglu1	237.854	-1.2425	0.109177	1.11322e-30	4.90821e-28
Myo16	4.73452	1.59839	1.12687	0.00405457	0.0248622
Irs2	6.34947	1.04524	0.495599	0.00731321	0.0393222
Col4a1	36.0211	2.14211	0.573568	9.8199e-07	1.86674e-05
Ankrd10	23.5617	-1.2759	0.366471	7.56486e-05	0.000915824
Sox1	2.89877	-1.11671	0.589426	0.00880884	0.0449623
Atp11a	26.8524	1.33639	0.33101	7.6589e-06	0.0001213
Dcun1d2	8.39713	-1.43171	0.754703	0.00288603	0.0188584
Gas6	11.782	-1.58387	0.574991	0.000255188	0.00255712
Agpat5	25.8105	-1.17305	0.250637	6.02595e-07	1.20413e-05
Gm26909	20.065	1.57092	0.401112	6.09134e-06	9.82957e-05
Plat	18.6091	3.41725	0.537073	3.95053e-13	2.34765e-11
Tacc1	66.3768	-1.00475	0.28135	9.78035e-05	0.00113864
Letm2	18.8701	-1.05525	0.353591	0.000680023	0.00581273
Ash2l	17.2663	-1.01088	0.401275	0.00295365	0.0192149
Rnf170	13.1558	-1.25546	0.619791	0.00431928	0.0261105
Thap1	6.04061	1.8877	0.574062	1.50423e-05	0.000218954
Zfp703	5.69214	1.13853	0.437024	0.00169413	0.0123792
Eif4ebp1	8.99562	2.76219	1.87699	0.000896994	0.00728901
Mak16	8.55274	1.2892	0.501404	0.00118182	0.00915707
6430573F11Rik	3.68175	-1.607	0.762388	0.00106782	0.0084121
Cyp4v3	3.09665	1.34892	0.607409	0.00212774	0.0148015
1700029J07Rik	5.68683	-1.48927	0.625881	0.000908987	0.00736894
Irf2	81.4356	2.12513	0.251486	1.74928e-19	2.41507e-17
Tenm3	8.40997	-1.3106	0.377303	7.11209e-05	0.000867155
Wdr17	8.54327	-1.09914	0.543788	0.00741771	0.0397295
Gpm6a	98.8585	-1.48523	0.193999	2.55769e-15	2.21256e-13
Hpgd	4.60313	1.523	1.54039	0.00929713	0.0469424
Fbxo8	12.2395	-1.52525	0.658194	0.000912559	0.00738914
Sap30	6.53601	1.26935	0.781191	0.00760561	0.040386
Hmgb2	16.241	2.03638	0.514701	6.37174e-07	1.26583e-05
Mfap3l	7.58886	-1.71199	0.530472	3.87116e-05	0.000512365
Ddx60	103.834	7.84184	1.01416	5.46582e-16	5.11691e-14
March1	39.7398	1.50074	0.917747	0.00359629	0.0225271
D130040H23Rik	14.6866	-1.78716	0.350381	1.20896e-08	3.4497e-07
Ncan	29.8972	-1.28246	0.223284	1.68554e-09	5.8324e-08
Sugp2	17.287	-1.16011	0.393151	0.000590623	0.00517476
Cers1	2.49481	-2.72993	1.87653	0.000954247	0.00767189
Rex1bd	8.74303	1.11259	0.465704	0.00317342	0.0202873
Uba52	47.9476	1.64297	0.30978	7.76933e-09	2.33387e-07
Rpl18a	98.1171	1.24185	0.284777	2.34471e-06	4.13517e-05
Bst2	249.176	8.54759	1.02577	2.06206e-18	2.49418e-16
Slc27a1	22.5458	-2.88915	0.319573	3.11778e-23	6.17591e-21
Tpm4	23.5069	1.42836	0.66458	0.00183858	0.0132095
Gm17435	7.55418	1.93628	0.562831	7.2341e-06	0.000115374
Nwd1	23.1764	-3.81234	0.320436	6.53565e-34	4.70154e-31
Hmox1	22.9169	5.258	1.71992	1.32134e-05	0.000194822
Prmt9	12.3746	-1.14849	0.460632	0.00220991	0.0152782
Lsm6	10.6275	1.14035	0.463988	0.00247445	0.0167016
Inpp4b	14.5102	-1.94015	1.62388	0.00353977	0.0222137
Tbc1d9	13.2892	1.4959	0.641089	0.00098169	0.00783746
Ndufb7	23.3704	1.12059	0.33257	0.000161814	0.00175391
Tecr	43.5252	-1.1212	0.301075	4.32353e-05	0.000564953
Adgrl1	48.1511	-3.01189	0.345238	8.31714e-22	1.5362e-19
D8Ertd738e	19.6306	2.26974	0.554177	1.24091e-07	2.90423e-06
Ier2	9.18314	1.26146	0.716077	0.00647909	0.0358061
Dnase2a	10.0477	-1.70889	1.51561	0.00554716	0.0316317
Junb	51.8894	5.84318	0.62474	1.89395e-21	3.31878e-19
Wdr83os	8.46295	1.1089	0.586686	0.00911513	0.0462113
Gpt2	10.6919	-1.12673	0.479304	0.00334282	0.0211429
Dnaja2	21.5215	1.30497	0.423291	0.000265633	0.00265206
Neto2	11.4994	1.66582	0.36547	2.82668e-07	6.04617e-06
N4bp1	51.4089	1.35646	0.34156	9.53206e-06	0.000147214
Snx20	15.1251	2.73859	1.99593	0.00116654	0.00905411
Rbl2	16.8644	-1.35373	0.460477	0.000352365	0.00335618
Gm26843	2.95815	-4.17997	1.8764	8.93905e-05	0.00105509
4930488L21Rik	5.12359	-3.24706	0.821231	1.07822e-07	2.55409e-06
Gnao1	101.959	-2.25006	0.185987	2.37337e-36	2.31709e-33
Mt3	106.705	1.74173	0.196342	4.54459e-20	6.82588e-18
Mt2	126.619	2.89914	0.335798	1.30062e-21	2.33906e-19
Mt1	375.839	2.9333	0.359786	9.17581e-20	1.34855e-17
Nlrc5	45.2301	8.42955	1.39087	3.18592e-11	1.40923e-09
Adgrg1	15.2046	-1.75085	0.555602	4.17339e-05	0.00054848
Kifc3	8.45381	-1.2059	0.417844	0.000637906	0.00551132
Usb1	5.28746	1.35845	0.883324	0.00637644	0.0353706
Cdh11	26.687	-1.87825	0.486429	1.9854e-06	3.57529e-05
Cklf	13.2033	-2.1186	0.885498	0.000118232	0.00133996
Fam96b	9.81038	1.68474	0.589541	0.000129801	0.00145678
Acd	4.71679	1.5148	0.91978	0.00338708	0.0213733
Gfod2	7.98105	1.70339	0.463658	8.86916e-06	0.000138225
Psmb10	51.281	3.36495	0.458366	3.80254e-16	3.66008e-14
Chtf8	4.29317	1.33792	0.733423	0.00450164	0.0270454
Nip7	5.57383	1.46669	0.547899	0.000486836	0.00439503
Terf2	6.6789	1.2307	0.65432	0.00603386	0.0338689
Hp	28.2308	4.64758	1.94883	6.09871e-05	0.000756418
Sf3b3	42.3946	1.21714	0.243772	1.17244e-07	2.75816e-06
Ddx19a	4.23129	1.18925	0.593285	0.00566272	0.0321688
Aars	18.5453	1.78479	0.358488	2.26077e-08	6.08273e-07
Rfwd3	6.13419	-1.25131	0.779055	0.0082902	0.0431002
Mlkl	12.0943	5.96112	1.55314	2.00111e-06	3.59883e-05
Cfdp1	14.7785	1.01788	0.436265	0.00469558	0.0278676
Maf	65.2721	1.23049	0.57698	0.00385556	0.0239005
Hsbp1	19.8187	1.109	0.386653	0.000861005	0.00704262
Zdhhc7	4.09953	1.23402	0.661969	0.00612315	0.0342576
Cox4i1	103.463	1.09431	0.185687	9.38633e-10	3.42113e-08
Irf8	34.2138	5.00439	1.22217	7.04931e-07	1.38434e-05
Gm42047	8.16115	2.27613	1.33868	0.000688264	0.00586484
Cyba	101.264	2.13853	0.510252	1.43657e-07	3.32233e-06
Rpl13	196.996	1.30433	0.193975	3.21391e-12	1.65142e-10
Sult5a1	1.6322	1.60745	1.06637	0.00338932	0.0213776
Agt	2.45748	-1.38549	0.737506	0.00349254	0.0219678
Kcnk1	11.3078	-1.93305	0.382059	6.96914e-09	2.11676e-07
Coa6	6.58009	1.17267	0.505736	0.00313799	0.0201173
2610044O15Rik8	7.49011	-1.24916	0.690105	0.00630261	0.0350892
Abhd6	8.93721	-1.26941	0.51058	0.00155486	0.0115499
Pdhb	20.7097	-1.06258	0.383434	0.00128375	0.00981883
Kctd6	7.17303	-1.20853	0.530927	0.00307915	0.0198799
Ptprg	21.4771	-1.93116	0.654573	3.7758e-05	0.00050202
Fezf2	3.93892	-2.16134	1.10468	0.000389984	0.00366848
Slc4a7	25.284	1.71869	0.305348	9.6382e-10	3.49429e-08
Top2b	43.9473	-1.34687	0.289397	4.83261e-07	9.90287e-06
Nr1d2	24.2961	-1.14599	0.290557	1.70444e-05	0.000245224
Rpl15	85.0803	1.26648	0.213804	5.93752e-10	2.21128e-08
Ube2e2	24.0994	1.3458	0.367664	3.28247e-05	0.000443767
Ecd	12.7597	-1.15341	0.505363	0.00361786	0.0226518
Mrps16	7.63561	1.12495	0.499765	0.00423422	0.0257043
Anxa7	21.3401	1.92895	0.360973	1.61036e-09	5.62927e-08
1810062O18Rik	6.46669	-1.72709	0.89788	0.00109318	0.00857727
Usp54	24.3129	-1.39236	0.382098	3.06156e-05	0.000415545
Camk2g	29.9614	-1.92006	0.244231	9.05165e-17	9.23268e-15
Kat6b	32.2013	-1.24755	0.291264	3.27358e-06	5.59463e-05
Kcnma1	48.7327	-1.00391	0.383944	0.00230798	0.0158123
Rps24	234.448	1.72111	0.237438	2.61667e-14	1.93323e-12
Gm26660	5.74707	-1.97187	1.18114	0.00114209	0.00890481
Arf4	39.0463	1.37615	0.281086	1.39271e-07	3.22636e-06
Cacna1d	39.2177	-1.26087	0.348288	4.73283e-05	0.000612579
Smim4	4.80014	1.33836	0.667989	0.00333594	0.0211091
Galnt15	5.27354	5.3333	1.09802	5.92827e-08	1.48402e-06
Arhgap22	1.9355	2.0401	1.75991	0.00338305	0.0213577
Glud1	25.2171	-1.47751	0.280291	1.56108e-08	4.35447e-07
Ghitm	29.8176	1.47972	0.333722	9.46515e-07	1.8119e-05
Nrg3	10.2413	1.393	0.87978	0.00537527	0.0309214
AC160336.1	244.711	2.29325	0.240717	2.57512e-24	5.67689e-22
Gpr137c	12.9724	-1.15293	0.548252	0.00530942	0.0305812
Fermt2	42.5579	-1.12693	0.193606	1.37831e-09	4.86789e-08
Gm15601	14.3536	-1.81661	0.384922	6.79819e-08	1.67118e-06
Ddhd1	71.9561	-1.48167	0.184473	1.3077e-16	1.32398e-14
Gch1	8.9994	3.8524	2.02012	0.00020476	0.00212342
Lgals3	85.2327	7.05058	1.45696	5.73963e-08	1.43944e-06
Pnp	52.7379	1.54157	0.409437	1.20618e-05	0.000180425
Rpgrip1	18.6831	1.11168	0.364423	0.000484761	0.00437919
Oxa1l	17.6411	-1.21251	0.377768	0.000226472	0.00231002
Mrpl52	30.6006	1.00525	0.297003	0.000194461	0.00203982
Psmb5	18.1664	1.15493	0.406477	0.000832515	0.00685471
Slc7a8	25.9948	3.41314	0.953954	6.70427e-07	1.32803e-05
Slc22a17	53.1655	-1.07281	0.293029	6.07496e-05	0.000754156
Cmtm5	23.3707	-2.46271	0.388976	1.83462e-13	1.16091e-11
Carmil3	5.85493	-1.4607	0.829	0.00329295	0.0209145
Psme1	82.1118	3.83583	0.426932	8.42964e-21	1.35549e-18
Emc9	7.87582	-1.53453	0.607312	0.000546488	0.00485026
Psme2	37.6932	2.99668	0.636101	1.85704e-09	6.37738e-08
Rnf31	18.2744	1.75431	0.419626	9.92247e-07	1.88361e-05
Irf9	30.2548	2.17389	0.385442	7.03177e-11	2.96637e-09
Nedd8	23.8217	1.14549	0.346202	0.000189523	0.00200031
Dhrs1	24.68	2.89692	0.41248	6.60952e-16	6.06302e-14
Zmym2	25.8995	-1.03496	0.37007	0.00126895	0.009722
Gjb6	16.7245	-1.18713	0.266149	1.65815e-06	3.01377e-05
Ift88	9.89255	1.05651	0.483355	0.0059866	0.0337152
Mrpl57	9.79916	1.15043	0.451117	0.0018977	0.0135374
Phf11d	62.9335	8.3476	1.39248	5.17158e-11	2.23687e-09
Setdb2	11.2545	1.57234	1.22285	0.00538252	0.03095
Amer2	18.3239	-4.1768	0.633667	1.70072e-12	9.22441e-11
Spata13	9.98007	4.68822	1.80422	3.6987e-05	0.000493689
Ctsb	229.176	1.8941	0.278131	2.49792e-13	1.55189e-11
Elp3	4.70944	1.2352	0.798791	0.00943309	0.0475061
Ccdc25	17.1802	1.67002	0.495	2.87725e-05	0.00039405
Adra1a	5.9766	-1.86414	0.565893	1.63077e-05	0.000235799
Loxl2	3.37437	1.3719	0.88444	0.00600563	0.0337937
Rhobtb2	21.6384	-1.59119	0.390174	2.97297e-06	5.12415e-05
Slc39a14	37.1573	2.64049	0.327842	2.06587e-19	2.74139e-17
Fndc3a	61.2024	1.44828	0.288164	6.06773e-08	1.51063e-06
Esd	32.474	2.15132	0.496655	7.16488e-08	1.74874e-06
Lcp1	30.5378	2.5835	1.84399	0.00119956	0.0092683
Tpt1	270.64	1.65278	0.216343	1.8007e-15	1.56764e-13
Nufip1	6.42283	1.37846	0.73083	0.00353465	0.0221918
Vwa8	7.11169	-1.16846	0.495039	0.00288644	0.0188584
Pcdh9	129.269	-1.29538	0.18242	2.31277e-13	1.45004e-11
Klf5	3.46063	1.83544	1.25146	0.00230786	0.0158123
Klf12	12.828	-1.37848	0.418298	0.000107821	0.00123529
Ednrb	23.0419	-1.71797	0.32706	7.52674e-09	2.27098e-07
Gm10076	15.9715	2.54835	0.602725	2.79314e-08	7.41294e-07
Gpc5	17.1911	-1.62693	0.431468	8.54943e-06	0.000133547
Cldn10	11.6881	-2.77499	0.437924	8.17947e-14	5.48024e-12
AC154683.1	2.86849	-1.10598	0.526748	0.00621153	0.0346706
Gm5089	3.07285	-1.37455	0.711906	0.00332467	0.0210475
Gm26870	9.5082	1.42783	0.513376	0.00042694	0.00395086
Msantd4	10.8225	1.13449	0.401435	0.000917151	0.00741314
Casp1	6.11389	4.37878	1.94359	8.38395e-05	0.000994721
Casp4	26.3514	7.27663	1.4098	1.21231e-08	3.45204e-07
Casp12	8.12459	6.73592	1.46146	1.61195e-07	3.63566e-06
Birc2	55.5681	1.14957	0.269808	4.38594e-06	7.32848e-05
Birc3	12.5879	2.36132	1.14926	0.000219778	0.00225689
Endod1	30.8707	1.48734	0.387747	1.11108e-05	0.000168736
Ankrd49	16.2126	1.27734	0.416582	0.000302834	0.00297138
4931406C07Rik	14.7773	-1.30022	0.385075	0.000102668	0.00118915
Slc36a4	8.47994	-1.17025	0.638693	0.0080831	0.0423294
Fat3	19.7265	-1.94538	0.490221	9.41297e-07	1.80444e-05
Zfp846	18.2696	-1.43618	0.473692	0.000204155	0.00212074
Col5a3	6.08593	3.35712	0.923256	4.9256e-07	1.00783e-05
A230050P20Rik	27.3472	2.84736	0.595892	1.16728e-09	4.16563e-08
Eif3g	8.32108	1.33934	0.536657	0.00120077	0.0092724
Icam1	24.6774	3.68051	0.991721	5.68987e-07	1.14704e-05
Ncapd3	27.9572	-1.15778	0.42464	0.00115139	0.00895685
Ntm	164.21	-1.60117	0.123061	1.18808e-39	2.02983e-36
Gm15520	6.66624	-2.06622	0.546886	1.14312e-06	2.1403e-05
Zbtb44	14.0505	-1.23503	0.516386	0.00217638	0.0150922
Tbrg1	16.619	1.80144	0.421367	5.35472e-07	1.08749e-05
Vwa5a	14.9581	2.23182	0.503117	3.00075e-08	7.9178e-07
Gramd1b	27.6443	-1.12903	0.351344	0.000272414	0.00271184
Tbcel	19.8048	-1.58819	0.320481	5.68887e-08	1.43196e-06
Trappc4	18.8023	1.1459	0.339884	0.000152059	0.00166002
Rps25	70.4731	1.3482	0.239348	2.83575e-09	9.27251e-08
Ift46	9.45912	-1.86345	0.941963	0.000674885	0.00578691
Fxyd6	6.73847	-1.21645	0.773935	0.00976227	0.0488221
Tagln	6.00044	3.41496	0.994613	1.19659e-06	2.23734e-05
Zbtb16	11.2433	1.08616	0.492966	0.00528488	0.030515
Ncam1	107	-1.04368	0.152764	2.26781e-12	1.19244e-10
Pts	20.722	-1.24647	0.314869	1.30318e-05	0.00019277
Timm8b	19.2292	1.04512	0.391728	0.00180313	0.0129982
Cryab	19.8567	1.83803	0.458811	1.362e-06	2.51905e-05
Layn	1.51072	3.39487	2.14225	0.000509377	0.00455937
Rcn2	28.2527	-1.09761	0.275689	1.60517e-05	0.000233151
Lingo1	18.2176	-1.31452	0.587153	0.00231961	0.015876
Cox5a	25.0911	1.11479	0.342318	0.000242822	0.00244937
Pml	25.7125	4.3434	0.676894	7.40423e-12	3.57601e-10
Neo1	23.303	-1.03038	0.308775	0.000219202	0.00225267
Uaca	8.25048	1.76762	1.18028	0.00244803	0.0165478
Rplp1	212.085	1.40639	0.207886	2.01627e-12	1.0765e-10
Coro2b	7.69052	-1.37428	0.650241	0.00239599	0.0162523
Pias1	26.3339	-1.2874	0.346066	3.04392e-05	0.000413974
2300009A05Rik	13.4253	-1.20681	0.581298	0.00466716	0.0277592
Rpl4	39.6877	1.72045	0.286206	1.01971e-10	4.22344e-09
Gm48855	21.4935	1.10479	0.308569	7.7476e-05	0.000934629
Uchl4	19.3424	1.0085	0.353875	0.00114607	0.00893071
Igdcc4	12.1568	-2.50539	0.408488	5.69962e-13	3.34345e-11
Aph1b	4.40858	-1.29009	0.6925	0.00501789	0.0293154
Rab8b	25.1716	1.26859	0.562876	0.0026411	0.0175577
Rps27l	17.6354	1.32701	0.454604	0.000407363	0.00380837
Anxa2	35.5055	6.66697	1.43724	1.48114e-07	3.39667e-06
Aqp9	1.48349	-1.26818	0.8206	0.0084468	0.0437148
Rfx7	24.2831	-1.4401	0.384357	1.81047e-05	0.000258573
Ccpg1	9.77626	-1.17399	0.554327	0.00480763	0.0283725
Unc13c	22.3375	-1.94322	0.613244	1.78214e-05	0.000255594
Tmod3	28.421	1.65086	0.357317	2.25776e-07	4.9533e-06
Scg3	36.154	-1.08265	0.290532	4.62375e-05	0.000600165
Eef1a1	205.226	1.61737	0.21294	2.84661e-15	2.44701e-13
Cd109	1.47902	4.46604	2.25425	0.000151936	0.00166001
Col12a1	4.52955	2.55246	1.39405	0.000364846	0.00346529
Gm17477	11.2544	1.02863	0.410895	0.00295197	0.0192131
Hmgn3	26.2561	-1.55503	0.280856	2.93288e-09	9.54443e-08
Gm46123	6.05195	-2.83864	1.44329	0.000204439	0.0021217
Fam46a	34.1249	3.97438	1.93786	0.00014061	0.00156122
Snx14	17.7003	-1.22476	0.372121	0.000166976	0.00179845
Ctsh	35.9508	1.62783	1.47711	0.00659234	0.036347
Plscr2	10.9818	2.22923	1.24644	0.00056848	0.00501274
Tfdp2	19.6656	-1.09653	0.393571	0.00113311	0.00884994
Atp1b3	45.2167	1.38308	0.399495	6.03839e-05	0.00075098
Gm26767	5.18914	-1.34881	0.964415	0.00789228	0.0415211
Slc25a36	56.1362	-1.2251	0.256112	3.31174e-07	7.00694e-06
Rbp1	8.0119	1.92775	0.800448	0.000187011	0.00198452
Faim	14.4369	1.07333	0.474409	0.00479348	0.0283376
Dzip1l	13.8167	-2.14679	0.344225	2.20027e-12	1.16563e-10
Msl2	26.8908	-1.03529	0.358493	0.000961244	0.00771026
Ephb1	10.1497	-1.20732	0.48734	0.00193363	0.0137579
Gm26846	2.18908	-3.2827	1.96892	0.000430532	0.00397333
Ryk	17.5512	-1.01362	0.314031	0.000332094	0.00319652
Trf	128.049	2.06659	0.485461	1.52534e-07	3.48053e-06
Tmem108	31.5755	1.44187	0.610458	0.00112582	0.00880302
Nphp3	7.82428	-1.50354	0.490326	0.000144776	0.00159698
Atp2c1	53.9916	-1.19332	0.270769	2.09153e-06	3.73686e-05
D030055H07Rik	1.47832	-4.73743	1.87099	4.33757e-05	0.000565853
Glyctk	1.59891	-4.23506	2.00152	0.000117369	0.00133128
Rpl29	44.7523	1.63379	0.352167	2.20852e-07	4.86088e-06
Abhd14b	7.72917	-1.80987	0.530415	1.38782e-05	0.000204185
Parp3	46.5704	4.29552	0.398518	8.07261e-28	2.62706e-25
Manf	25.9067	1.35055	0.318756	3.18298e-06	5.45176e-05
Cacna2d2	7.05278	-1.99149	0.852427	0.000191048	0.0020133
Slc38a3	13.4346	-2.30263	0.385065	4.16423e-12	2.10025e-10
Uba7	29.5884	5.36863	1.07843	3.70924e-08	9.6201e-07
Gpx1	39.3649	3.63747	0.654181	1.03873e-10	4.28925e-09
Impdh2	4.91516	1.54517	1.1241	0.00492701	0.0289396
Slc25a20	8.36979	-1.03357	0.491617	0.00767163	0.0406576
Pfkfb4	9.80459	-1.14121	0.395647	0.000757735	0.00637729
Shisa5	50.7542	2.03216	0.387264	1.48095e-09	5.19015e-08
Tma7	34.7932	1.96404	0.298368	7.65066e-13	4.32104e-11
Plxnb1	19.0676	-1.76491	0.269184	2.6669e-12	1.39127e-10
Cspg5	186.533	-1.16228	0.213594	1.16374e-08	3.36278e-07
Als2cl	4.90861	-1.12422	0.497269	0.00415028	0.0252828
Ccrl2	31.5411	3.22866	2.07004	0.000577184	0.00507552
Clasp2	100.562	-2.088	0.233226	2.80002e-21	4.78383e-19
Cmtm7	11.1751	1.63007	1.57152	0.00727105	0.0391571
Rps27rt	8.04543	1.1204	0.581855	0.00824694	0.0429243
Tgfbr2	11.0402	2.58108	1.37414	0.000309335	0.00301653
Ctdspl	9.60113	-1.13609	0.45414	0.00223992	0.015431
Myd88	11.2753	3.53352	1.1177	3.77478e-06	6.37747e-05
Csrnp1	10.6742	3.23944	1.98768	0.000481472	0.00435357
Rpsa	118.239	1.71824	0.32369	5.60437e-09	1.73304e-07
Eif1b	29.7763	2.00299	0.316601	3.1779e-12	1.63908e-10
Rpl14	62.348	1.51152	0.278712	6.24998e-09	1.91107e-07
Gm39459	6.24148	5.27468	1.27807	7.47226e-07	1.46529e-05
Ctnnb1	41.8086	1.0658	0.262415	1.21651e-05	0.000181125
Trak1	16.6807	-1.15652	0.359393	0.000251968	0.00253414
Hhatl	3.23831	-2.36035	1.70964	0.00149377	0.0111629
Gm26797	16.935	4.07141	0.754777	9.16222e-10	3.35735e-08
Tmem158	7.12384	1.21783	0.616749	0.00540238	0.030999
Lztfl1	33.7462	-1.1045	0.313976	9.78859e-05	0.00113864
Ccr5	66.0042	1.56214	0.593649	0.000380883	0.00359524
2010315B03Rik	11.1379	-1.30175	0.443025	0.000415932	0.00386995
Ascc2	9.68968	1.35386	0.535306	0.0010537	0.0083294
Uqcr10	28.1123	1.91151	0.327351	1.0939e-10	4.47647e-09
Ap1b1	10.2706	1.08172	0.427871	0.00241858	0.0163893
Aebp1	15.9169	3.63763	0.82754	3.10308e-08	8.14066e-07
Ykt6	8.28808	1.55824	0.830812	0.00198044	0.0140252
H2afv	7.52776	-1.16639	0.684928	0.00988257	0.0492794
Igfbp3	6.2131	4.18526	1.35216	8.0267e-06	0.000125813
Sec61g	58.6017	2.13953	0.336724	1.08548e-12	6.03105e-11
Plek	35.5446	2.10147	1.10183	0.000494046	0.00445424
Cep68	17.8882	-1.3887	0.428206	0.000123992	0.00139828
Aftph	46.1942	2.029	0.271753	9.54283e-16	8.69543e-14
Otx1	3.62053	-1.119	0.451306	0.00248577	0.0167615
Xpo1	36.2005	1.14177	0.353763	0.000252414	0.00253676
Ahsa2	12.4338	-1.00528	0.483572	0.00873983	0.0448221
Rel	14.6077	1.32123	0.678639	0.00391254	0.0241648
Pnpt1	28.747	1.98333	0.444197	9.25589e-08	2.23911e-06
Ccdc88a	121.177	-1.09475	0.21788	1.22986e-07	2.88332e-06
Rps27a	149.942	1.67705	0.232406	3.94569e-14	2.82354e-12
Cpeb4	68.8755	-1.45938	0.255254	1.36348e-09	4.828e-08
Rhbdf1	5.67417	1.0923	0.430695	0.00230372	0.0157989
Npm1	37.2324	1.05013	0.294293	9.04658e-05	0.00106293
Dock2	19.4845	1.63798	1.57339	0.00713926	0.0385717
Fam196b	7.78091	1.62347	1.57479	0.00741803	0.0397295
Wwc1	9.67684	-1.15744	0.35419	0.000212327	0.00219191
Ccng1	9.72768	1.33011	0.422147	0.000199288	0.00207771
Pttg1	18.7416	1.16341	0.387416	0.000498202	0.00448454
Pwwp2a	36.8217	-1.30799	0.40407	0.000160748	0.0017465
Rack1	49.6407	1.48569	0.278358	1.07139e-08	3.1357e-07
Irgm1	97.499	6.02869	0.51851	6.35849e-32	3.10385e-29
Psme2b	4.44093	3.14646	2.02868	0.000609739	0.00531161
Olfr56	7.97162	2.37687	1.95587	0.00216982	0.0150595
9930111J21Rik2	36.9488	5.36523	1.16521	1.57147e-07	3.573e-06
Ifi47	46.7742	7.84399	1.43499	1.6744e-09	5.82334e-08
Sqstm1	21.9272	1.51148	0.434378	3.73667e-05	0.000497995
Maml1	4.56917	1.12714	0.616405	0.00946599	0.0476366
Zfp354c	7.3635	-1.14702	0.614359	0.00830368	0.0431211
Jade2	10.1517	1.08828	0.521093	0.00671367	0.0369117
Uqcrq	34.1735	1.99985	0.310598	1.57297e-12	8.59975e-11
Irf1	59.9356	5.26332	0.591873	1.54343e-19	2.15261e-17
Gm17334	2.1702	1.50389	1.53485	0.00972186	0.0486734
Gm12216	20.6716	2.58266	0.586251	1.07059e-08	3.1357e-07
Slc22a5	3.28417	-1.52225	1.44619	0.0085311	0.0440344
Pdlim4	12.4092	1.04456	0.321155	0.000286115	0.00283173
Acsl6	32.5051	-1.59278	0.243832	6.04286e-12	2.96035e-10
Hint1	43.2795	1.50239	0.286433	1.67652e-08	4.648e-07
Sparc	69.1534	1.19297	0.421588	0.000779454	0.00650326
Atox1	33.8905	1.94815	0.700454	5.97386e-05	0.000744989
Gria1	32.7953	-1.11881	0.418065	0.00146868	0.0110133
Igtp	67.5704	7.27385	0.840177	4.26737e-19	5.45107e-17
Irgm2	27.7085	7.56786	1.39022	2.40331e-09	7.95363e-08
Zfp672	15.3015	-1.14187	0.413981	0.00109661	0.00858935
Guk1	11.4254	1.26282	0.412373	0.000319226	0.00309885
Mprip	62.5135	1.13063	0.213146	2.61232e-08	6.96007e-07
Flcn	9.95987	-1.18909	0.510051	0.00289664	0.0189037
Ubb	134.878	2.0426	0.315482	9.44306e-13	5.28966e-11
Mmgt2	4.25049	-1.14931	0.636134	0.0090551	0.0459922
Pmp22	13.2155	-1.43053	0.581004	0.000936924	0.00755509
Rpl26	143.119	1.55791	0.25987	2.01508e-10	7.9832e-09
Slc25a35	1.9393	-1.40164	0.998658	0.00675945	0.0370888
Cd68	22.1	1.589	0.753212	0.0011302	0.0088322
Eif4a1	51.6099	1.06036	0.337793	0.000406589	0.00380634
Zbtb4	26.3689	-1.08547	0.330098	0.000231911	0.00235734
Fgf11	2.35206	-1.76047	1.56499	0.0051585	0.0299644
Tmem256	18.2302	1.15987	0.311374	3.97827e-05	0.000525362
Eif5a	30.1588	1.91689	0.359962	1.90327e-09	6.50348e-08
Gabarap	52.5234	1.89076	0.323952	1.24918e-10	5.09665e-09
Cxcl16	24.7978	3.22727	1.961	0.000463725	0.00422546
Zmynd15	4.01851	2.40782	1.8897	0.00185634	0.013277
Psmb6	20.5804	1.08909	0.403229	0.00147616	0.0110615
Slc25a11	11.2401	-1.29127	0.599535	0.00298917	0.0193998
Pfn1	46.1616	1.59528	0.38586	2.32778e-06	4.11593e-05
Wscd1	12.845	-1.77643	0.666884	0.000155065	0.00168878
Txndc17	15.2891	1.25328	0.454834	0.000811684	0.00671556
Slc13a5	3.45062	-2.47186	1.09988	0.000104492	0.00120523
Xaf1	81.8336	4.57304	0.449885	6.85401e-25	1.61518e-22
Slc43a2	25.1308	1.95032	0.313687	8.77877e-12	4.18078e-10
Myo1c	8.10495	1.62886	0.739021	0.000807374	0.00669024
Tlcd1	7.53964	-2.10845	0.418706	2.8913e-09	9.43158e-08
Rab34	21.947	-1.0244	0.231685	2.66217e-06	4.62932e-05
Pigs	10.3241	-1.02838	0.433614	0.00415367	0.0252884
Nos2	37.1354	5.20531	1.78544	1.82593e-05	0.000260238
Lgals9	32.6505	6.54834	1.45826	2.60359e-07	5.65754e-06
Omg	12.3158	-2.8957	1.1078	2.20355e-05	0.000310496
Rab11fip4	10.2016	-1.40327	0.509486	0.000500458	0.00449026
Adap2os	31.399	1.43745	1.06559	0.00664366	0.0365709
Rnf135	6.06612	1.34766	0.595401	0.00195783	0.0138867
Rad51d	3.75414	-1.52903	1.36581	0.00763867	0.0404986
Slfn5	78.5791	6.01913	1.61164	2.61282e-06	4.5551e-05
Slfn9	17.3545	7.34033	1.43072	1.33978e-08	3.79134e-07
Slfn8	52.5638	6.74779	1.03708	8.59814e-12	4.10907e-10
Slfn2	80.2469	7.48734	1.40195	4.34058e-09	1.3765e-07
Ccl4	97.1337	7.6494	1.45557	5.80646e-09	1.78745e-07
Brip1	1.57179	1.73899	1.78608	0.00677698	0.0371552
Vmp1	125.927	3.45101	0.389686	3.18013e-21	5.36617e-19
2023-09-04	58.6938	-1.01628	0.461515	0.00644856	0.0356838
Tspoap1	23.9692	-1.44226	0.444929	0.000104664	0.00120619
Cuedc1	23.6363	-1.36105	0.306346	1.24676e-06	2.31847e-05
Msi2	99.652	-1.99579	0.13315	1.53877e-52	7.01061e-49
Gm15893	2.45735	-2.71782	1.83729	0.000901568	0.00732182
Trim25	25.6979	3.77631	0.656359	5.88558e-11	2.51388e-09
Hlf	26.5846	-2.0142	0.48212	2.80224e-07	6.00329e-06
Tom1l1	9.00924	-1.70632	0.475124	1.17547e-05	0.000176942
Nme1	19.5083	1.26301	0.383812	0.000151823	0.00166001
Spag9	140.021	-1.21671	0.155506	1.0893e-15	9.7951e-14
Luc7l3	170.592	-1.34587	0.134733	3.1074e-24	6.74159e-22
Lrrc59	9.56719	1.6451	0.691522	0.000513593	0.0045941
Mrpl27	10.7001	2.30889	0.567925	1.22478e-07	2.87634e-06
Gngt2	16.8154	1.62897	1.57126	0.00728961	0.0392107
Nfe2l1	39.8832	1.30099	0.228654	2.23253e-09	7.46067e-08
Mrpl10	4.71012	1.18379	0.688711	0.00908483	0.0461261
Rpl23	152.358	1.63606	0.331654	5.35627e-08	1.35573e-06
Arl5c	7.32409	2.46093	1.89512	0.00168223	0.0123351
Cacnb1	4.54013	-1.62481	1.07893	0.00326302	0.0207727
Rpl19	146.725	1.61656	0.225498	6.85361e-14	4.68376e-12
Fbxl20	23.4382	-1.12111	0.386998	0.000766458	0.00641908
Mien1	12.2732	1.12419	0.460872	0.00271257	0.0179617
Eif1	112.323	1.01723	0.247381	1.07173e-05	0.000163487
Hap1	32.8983	3.94861	0.651089	1.87647e-11	8.6066e-10
Dhx58	13.4335	4.26837	1.89226	8.34086e-05	0.000991329
Rab5c	25.5819	1.5953	0.373529	1.31417e-06	2.43718e-05
Stat3	44.0261	2.70364	0.417639	3.36658e-14	2.43462e-12
Cntd1	3.56542	-1.46191	1.38776	0.00953698	0.0479409
Rpl27	47.7127	1.96322	0.303295	1.58227e-12	8.61615e-11
Ifi35	37.7145	6.0819	1.4653	8.26929e-07	1.60775e-05
Tmem106a	14.1969	3.38208	1.93666	0.000339827	0.00325719
Etv4	4.23766	-2.15621	0.902593	0.000109863	0.00125134
Grn	97.1706	2.11904	0.382407	1.73718e-10	6.94263e-09
Fzd2	9.13516	-3.69921	0.632328	2.62548e-11	1.17271e-09
Adam11	10.8396	-1.43804	0.566633	0.000762938	0.00640137
Eftud2	19.8282	1.08803	0.325244	0.000188973	0.00200031
Gfap	89.3556	3.51533	0.308123	3.43717e-32	1.80689e-29
Nmt1	38.3849	1.25506	0.259394	2.38495e-07	5.2156e-06
Map3k14	8.07085	1.22846	0.491802	0.00172192	0.0125454
Plekhm1	7.05511	1.26425	0.599239	0.00358187	0.022447
Gosr2	7.2645	2.12724	0.94491	0.000176999	0.00189297
Mapt	77.5997	-1.17467	0.31358	3.554e-05	0.000476703
Ftsj3	7.75533	1.00741	0.476011	0.00800991	0.0420105
Tex2	7.40356	1.18522	0.535261	0.00379809	0.0236072
Pitpnc1	29.1648	-2.28567	0.280264	6.1646e-19	7.73007e-17
Gm11713	10.4283	-1.48217	0.453174	8.30761e-05	0.000988237
Psmd12	26.6735	1.02665	0.295566	0.000134896	0.00150538
Axin2	8.41713	-1.12787	0.528718	0.00541133	0.0310244
Abca8b	13.8053	1.53705	0.536868	0.000228379	0.00232599
Rpl38	150.933	2.54278	0.237746	2.70376e-30	1.08691e-27
Btbd17	7.57587	-5.14988	0.859136	2.42426e-10	9.46709e-09
Cd300c2	11.2845	2.8153	1.97882	0.000985786	0.00786098
Cd300lf	30.1647	4.99481	1.84602	2.92522e-05	0.000399021
Grin2c	12.1518	-2.52688	0.822832	4.92439e-06	8.05528e-05
Fdxr	8.79602	-1.01521	0.460881	0.00645654	0.0357135
Fads6	9.2243	-2.13867	0.852035	7.85438e-05	0.000942525
Jpt1	17.3815	1.38995	0.411074	7.80952e-05	0.000938791
Mrps7	10.7069	1.11184	0.483809	0.00395162	0.0243621
H3f3b	256.016	2.47384	0.267158	8.98437e-24	1.88921e-21
Trim47	5.92882	3.76702	0.747165	2.1911e-09	7.35823e-08
Rnf157	18.2775	-1.11537	0.45686	0.00276526	0.0182235
Sphk1	4.17317	3.16126	2.10613	0.000685128	0.0058454
Ube2o	12.7784	-1.02022	0.453462	0.00570813	0.0323729
2023-09-09	8.42814	1.45633	0.55406	0.000571591	0.00503383
Tnrc6c	83.7923	-1.45912	0.236036	8.28268e-11	3.46201e-09
Syngr2	15.4796	1.21538	0.751063	0.00925699	0.0468263
Socs3	35.6001	6.77694	1.39824	6.34709e-08	1.5716e-06
Pgs1	17.333	2.1852	0.53014	1.57632e-07	3.573e-06
Lgals3bp	76.2244	4.30949	0.422564	3.55679e-25	9.00264e-23
Rnf213	130.279	4.89543	0.404667	3.29149e-34	2.53955e-31
Actg1	116.787	1.42304	0.255062	3.28213e-09	1.05802e-07
Mcrip1	10.5107	1.24919	0.455124	0.000846416	0.00693574
Arhgdia	26.8684	1.51092	0.396076	1.1134e-05	0.000168901
Pcyt2	26.6133	-1.69025	0.354758	9.78266e-08	2.3335e-06
Slc16a3	18.015	1.9111	1.23578	0.00169624	0.0123847
Narf	10.6635	-1.42266	0.718171	0.00257084	0.0171741
Asb13	16.4996	1.62655	0.375696	9.08698e-07	1.74685e-05
Net1	5.38282	1.49484	0.91903	0.00371078	0.0231382
Klf6	49.6957	1.32834	0.300112	1.45116e-06	2.67311e-05
Lgals8	36.6484	1.45833	0.330255	1.0926e-06	2.06267e-05
Psma2	29.2808	1.17808	0.311391	3.04896e-05	0.000414246
Gli3	6.03069	-1.58734	0.514549	9.95045e-05	0.00115452
Elmo1	60.9667	1.52031	0.634299	0.000779216	0.00650326
Olfr1369-ps1	2.10429	3.17089	2.03953	0.000598077	0.00523671
Hist1h4i	4.03618	1.35211	0.716914	0.00387858	0.0240201
Hist1h4h	4.71666	2.35852	1.02231	9.89995e-05	0.00115062
Hist1h4d	3.47911	1.2675	0.707806	0.00607624	0.0340509
Hist1h1e	4.96992	1.28168	0.706936	0.00558686	0.0318304
Hist1h2bc	18.8245	1.64961	0.4127	3.27458e-06	5.59463e-05
4932702P03Rik	1.26769	-1.50466	1.43712	0.00887779	0.0452598
Aldh5a1	6.05513	-1.71124	0.691093	0.000320299	0.00310706
Gpld1	10.2625	-1.0614	0.310557	0.000154161	0.00168028
Gm26735	12.5462	2.51169	0.730273	1.11408e-06	2.09454e-05
Tubb2a	28.2742	1.625	0.265218	7.23992e-11	3.04478e-09
Tubb2b	27.1174	1.44316	0.334718	1.80648e-06	3.266e-05
Psmg4	6.17184	1.84738	0.783748	0.000273747	0.00272312
Gcnt2	22.1376	3.90707	0.620311	4.22498e-12	2.12305e-10
Elovl2	1.7188	-1.55743	0.886287	0.00246815	0.0166756
Edn1	9.43427	3.18102	2.11156	0.000670239	0.00575761
Sirt5	13.6954	-1.24356	0.402595	0.000309422	0.00301653
Jarid2	28.4027	-1.3376	0.348685	1.71412e-05	0.000246357
Dtnbp1	8.39028	1.01211	0.500441	0.00964813	0.0484107
Dek	23.9925	1.18945	0.389057	0.00039351	0.00369656
Id4	19.1914	-1.65974	0.453473	1.12057e-05	0.000169799
Wnk2	11.2409	-1.32971	0.401944	0.00011936	0.0013505
Ninj1	19.1573	1.79325	0.877682	0.000695354	0.00591051
Fbxw17	21.0096	2.62754	0.655036	6.9646e-08	1.70901e-06
S1pr3	8.37985	4.73656	0.638968	2.04152e-14	1.52478e-12
Shc3	9.35803	-1.35609	0.377044	4.03705e-05	0.000531072
Gadd45g	21.5777	3.12361	0.45626	4.48406e-15	3.72216e-13
Sfxn1	17.8385	-1.08667	0.328647	0.000217151	0.00223328
Cltb	27.006	1.69858	0.293756	4.34239e-10	1.64773e-08
Rnf44	10.3168	1.43489	0.467298	0.000182627	0.00194556
Prelid1	16.9692	1.11205	0.556998	0.00745765	0.0398324
Fam193b	33.9385	-1.40772	0.330216	2.45838e-06	4.31336e-05
Cxcl14	15.1176	-1.20563	0.263097	9.05778e-07	1.74525e-05
Tgfbi	72.7501	5.73583	1.61937	4.26714e-06	7.15623e-05
Idnk	18.5645	1.45988	0.380945	1.22985e-05	0.000182912
Ntrk2	109.362	-1.31339	0.211381	9.12023e-11	3.80047e-09
Zcchc6	90.7142	1.02851	0.241981	5.73232e-06	9.31621e-05
Gas1	5.87393	-1.06561	0.540908	0.00910077	0.0461727
Ctla2a	58.4784	1.51113	1.44645	0.00880152	0.0449597
Aaed1	14.4693	-1.2222	0.576032	0.00405299	0.0248622
Ctsl	57.2366	1.07939	0.298712	7.19543e-05	0.000874974
Uqcrb	29.1345	1.14449	0.333381	0.0001225	0.0013826
Zfp729a	8.14755	-1.54073	0.848514	0.00233432	0.0159368
Med10	9.85752	1.26697	0.652681	0.00479965	0.0283376
Slc12a7	4.65806	1.4424	0.722308	0.00233063	0.0159195
E430024I08Rik	6.99712	-1.40667	0.505003	0.000454916	0.00416184
Gm46430	6.32002	-1.19934	0.703874	0.00876781	0.0448833
Erap1	14.0462	1.59614	0.491061	5.7809e-05	0.000722903
Cast	18.2455	1.80179	0.676279	0.000141055	0.00156489
Ell2	21.5789	1.11684	0.451039	0.00252196	0.0169507
Rhobtb3	11.4836	-1.11626	0.446098	0.00236163	0.0160767
Nr2f1	24.9823	-1.4998	0.394296	1.20506e-05	0.000180425
A830082K12Rik	9.92526	-1.622	0.530717	9.44287e-05	0.00110406
Arrdc3	31.947	1.78895	0.332081	2.66222e-09	8.74692e-08
Hapln1	5.95877	-4.53185	1.94888	7.0284e-05	0.000858482
Vcan	77.7884	1.31827	0.503511	0.000953593	0.0076714
Rps23	144.811	1.52115	0.245106	6.0805e-11	2.58904e-09
Mtx3	11.8902	-1.57874	0.446403	2.39436e-05	0.000332583
Tbca	17.7507	1.46483	0.519395	0.000336249	0.00322742
Pde8b	13.8949	-3.06165	0.734888	3.17329e-08	8.30891e-07
Gm48597	1.55336	-2.0388	1.23265	0.00106462	0.00839653
Btf3	28.3324	1.30827	0.335341	1.42505e-05	0.000209212
Naip2	8.23888	1.65169	1.57661	0.00691702	0.0377714
Erbin	47.9495	1.26058	0.24331	4.06127e-08	1.04341e-06
Cwc27	8.99172	1.24598	0.515222	0.00197341	0.0139856
4833420G17Rik	43.6061	-1.37822	0.250907	5.88767e-09	1.80837e-07
Gm48342	1.63979	-3.61477	1.98493	0.000265468	0.00265206
Nim1k	17.9984	-1.89815	0.334272	2.99421e-10	1.15607e-08
Dtnbos	2.86843	-1.45157	1.38489	0.0097986	0.04895
Dnmt3a	54.4766	-1.10094	0.236316	7.59694e-07	1.48548e-05
Dnajc27	6.67655	-1.16336	0.497981	0.00310206	0.0199619
Fam228a	5.2119	-3.00798	1.13822	1.96586e-05	0.000278439
Fam228b	22.0223	-3.09282	0.4307	3.50908e-16	3.40157e-14
Atad2b	40.4148	-1.29855	0.306925	3.68919e-06	6.26383e-05
Rhob	29.3732	1.03433	0.336735	0.000537157	0.00478298
Trib2	11.0286	-1.47058	0.496973	0.000223513	0.00228666
Ntsr2	33.3856	-2.96872	0.263467	3.92883e-33	2.33475e-30
Odc1	23.7162	2.33537	0.520699	1.5096e-08	4.21948e-07
Mboat2	14.0854	-1.0289	0.301795	0.000169737	0.00182244
Kidins220	58.3371	-1.09839	0.204626	1.94536e-08	5.37156e-07
Rsad2	364.253	9.27599	1.46167	1.97717e-12	1.05976e-10
Cmpk2	49.2041	5.74589	0.936407	1.2648e-10	5.14504e-09
Sox11	19.828	-1.07312	0.375832	0.00097445	0.00778876
Rps7	85.5457	1.40293	0.222655	4.40806e-11	1.9236e-09
Hbp1	24.8158	-1.01478	0.303774	0.000223368	0.00228666
Nampt	39.0378	2.2755	0.540074	7.07373e-08	1.72958e-06
Gdap10	34.6144	2.16463	0.44329	4.63011e-09	1.44485e-07
Hdac9	7.60326	-1.40755	0.815907	0.00414747	0.0252828
Ahr	4.77634	2.04667	0.657889	1.45771e-05	0.00021332
Agmo	4.48114	-1.20003	0.741856	0.00978081	0.0488969
Dgkb	25.1336	-2.01344	0.316145	2.26833e-12	1.19244e-10
Ifrd1	34.983	1.10332	0.29722	4.69305e-05	0.000608582
Pnpla8	39.8078	-1.25407	0.269527	5.90483e-07	1.18513e-05
Stxbp6	10.5764	-1.13267	0.513055	0.00455096	0.0272579
Arhgap5	129.693	-1.70222	0.162138	6.78461e-27	2.01591e-24
Fam177a	1.60217	2.3666	1.88671	0.00200913	0.0141478
Psma6	15.9373	2.1783	0.597109	1.20597e-06	2.24873e-05
Nfkbia	73.2938	3.03925	0.468343	4.09216e-14	2.91311e-12
Fancm	6.13824	-1.64013	1.41616	0.00588265	0.0332111
Mdga2	60.1443	-1.1677	0.231406	9.71716e-08	2.32217e-06
Rps29	305.898	2.56955	0.214714	1.02824e-36	1.08108e-33
Rpl36al	29.5303	2.30405	0.470427	2.10486e-09	7.11482e-08
Sav1	22.9727	1.08894	0.377267	0.000854521	0.00699377
Gm10457	1.57665	2.8322	2.11691	0.00119186	0.00922458
Dhrs7	10.6166	-1.29917	0.424417	0.000289129	0.00285329
Slc38a6	16.6962	-1.20871	0.480172	0.00174324	0.012667
Rhoj	15.468	3.40355	0.757713	1.18607e-08	3.41289e-07
4930426I24Rik	2.78509	-3.66834	1.96216	0.000231975	0.00235734
Fut8	30.0305	-1.27084	0.26967	4.28593e-07	8.84895e-06
Atp6v1d	24.5087	1.29637	0.331919	1.44086e-05	0.000211306
Rdh11	6.28752	-1.16394	0.53194	0.0043009	0.0260224
Actn1	21.4579	2.52778	0.558537	6.52539e-09	1.99083e-07
Erh	4.97466	1.21261	0.622168	0.0057513	0.0326042
Susd6	39.565	2.72782	0.369031	3.76186e-17	4.04859e-15
Dpf3	3.69829	-2.18501	0.726226	1.32e-05	0.000194822
Aldh6a1	9.49937	-1.16154	0.368274	0.000308123	0.00300816
Npc2	155.62	1.55669	0.393371	5.4662e-06	8.90489e-05
Arel1	18.805	1.14518	0.366203	0.000349751	0.00333594
Ylpm1	43.1459	-1.19926	0.276022	2.74153e-06	4.75524e-05
Mlh3	13.8746	-1.19753	0.510949	0.00274139	0.0180837
Fos	11.4067	2.3305	0.620853	4.5285e-07	9.30759e-06
Irf2bpl	12.6004	1.19436	0.514485	0.0029134	0.0189801
Sptlc2	23.6414	1.03313	0.367766	0.00122726	0.00945022
Gm26764	12.2863	1.5267	0.662162	0.000931106	0.0075126
Dio2	8.3547	-2.11515	0.413633	1.85024e-09	6.37004e-08
Spata7	30.0495	-1.09872	0.311952	9.74993e-05	0.00113705
Rps6ka5	10.3114	-1.31439	0.58752	0.00232848	0.0159128
Itpk1	11.2601	1.32076	0.681694	0.0039818	0.024526
Ddx24	88.1262	1.2305	0.183176	3.77969e-12	1.92048e-10
Serpina3n	55.983	6.11607	0.621575	1.49552e-23	3.00599e-21
Dicer1	50.8504	-1.01586	0.259963	2.53874e-05	0.000351922
Clmn	52.4925	-2.73781	0.239334	3.34445e-34	2.53955e-31
Hhipl1	2.21902	-3.13603	1.94349	0.000520915	0.00465655
Slc25a29	1.93139	-1.64973	1.5054	0.00642453	0.0355796
Wars	13.1525	1.90521	0.695708	7.88126e-05	0.000944921
Tnfaip2	32.1649	6.70183	1.09716	1.06835e-10	4.38505e-09
Gm266	3.55051	-1.08518	0.433576	0.00256189	0.0171473
Aspg	4.83114	3.29916	0.696406	2.80178e-09	9.18338e-08
Zfp386	11.0649	-1.11293	0.456635	0.00281318	0.0184859
Ghr	6.96962	-1.29176	0.467263	0.000704209	0.00597784
Rpl37	194.379	2.12217	0.205305	3.07134e-27	9.5407e-25
Fyb	49.0184	2.10544	1.74869	0.00287198	0.0187909
Osmr	18.6471	4.60654	0.498237	5.17989e-21	8.63399e-19
Ranbp3l	18.7736	-2.5748	0.718541	5.38229e-07	1.09147e-05
Il7r	28.1871	1.86719	1.23768	0.00199198	0.0140564
Sub1	33.5617	1.22728	0.347501	7.10497e-05	0.00086706
Pdzd2	22.8233	2.87068	0.506731	6.68202e-12	3.25017e-10
Cdh10	44.6199	-2.09093	0.458089	3.29564e-08	8.61278e-07
Myo10	28.0751	-2.10361	0.311026	9.00894e-14	6.00654e-12
Rpl30	134.977	1.54618	0.196715	4.44195e-16	4.18708e-14
Cox6c	104.636	1.49925	0.214886	3.76214e-13	2.25264e-11
Pabpc1	71.2081	1.22984	0.22315	7.02862e-09	2.13009e-07
Azin1	32.1573	1.21709	0.234067	3.97201e-08	1.02433e-06
Gm49077	1.62765	1.2142	0.730603	0.00879108	0.0449519
Angpt1	5.41358	1.13084	0.569726	0.00716086	0.0386398
Tmem74	1.67437	2.05368	1.76424	0.00330008	0.0209327
Sybu	15.3702	-1.65799	0.362335	2.68968e-07	5.82608e-06
Tnfrsf11b	1.52857	1.72156	1.55419	0.00563184	0.03202
Enpp2	116.979	-1.22956	0.568633	0.0036464	0.0228056
Has2	12.6255	6.12641	1.51336	1.11277e-06	2.09454e-05
Trib1	16.4344	2.22318	0.446919	2.10821e-09	7.11482e-08
Pvt1	6.64122	1.38281	0.596257	0.00153303	0.0114063
Adcy8	4.18461	-1.9581	1.62668	0.00339869	0.0214268
Ndrg1	18.6969	1.43322	0.936389	0.00515187	0.0299387
Trappc9	9.92411	-1.3184	0.597519	0.0024439	0.0165281
Adgrb1	38.9544	-1.51665	0.383007	6.21906e-06	0.000100238
Ly6e	239.867	5.56836	0.464437	1.05612e-33	7.21749e-31
Ly6a	174.97	6.99814	1.40094	3.05428e-08	8.04353e-07
Ly6c1	63.05	4.0636	2.06095	0.000169163	0.00182057
Ly6c2	261.696	7.61797	1.52298	1.95209e-08	5.37926e-07
Gsdmd	12.5826	3.90802	1.93717	0.000153928	0.00167908
Naprt	1.86002	-1.42145	1.05596	0.00694842	0.0378974
Parp10	19.5762	5.1532	1.6824	1.28954e-05	0.000191164
Lrrc24	2.49722	-1.80879	1.57036	0.00458234	0.0273739
Rpl8	93.3103	1.37494	0.214327	2.22943e-11	1.009e-09
Foxred2	3.4333	-1.47722	0.735891	0.002025	0.0142229
Eif3d	10.1088	1.1618	0.498927	0.00317211	0.0202873
Ift27	4.37896	-1.16384	0.623062	0.00781605	0.0412242
Csf2rb	20.5957	3.13595	2.03353	0.000626197	0.00542386
Rac2	8.52899	1.6311	1.57358	0.00726685	0.0391499
Lgals1	21.2606	5.23357	1.66986	1.09928e-05	0.00016713
Polr2f	9.51325	1.32305	0.572642	0.00193515	0.0137596
Tmem184b	21.7559	1.1152	0.562162	0.00755789	0.0402264
Apobec3	40.7015	2.28849	0.317285	1.00211e-15	9.07074e-14
Rpl3	73.1546	1.09554	0.256413	4.59918e-06	7.62884e-05
Atf4	29.3275	1.16794	0.393785	0.000552776	0.00488703
St13	28.2365	1.00319	0.279942	9.35981e-05	0.00109717
Tef	52.2546	-1.78722	0.231874	6.15182e-16	5.71994e-14
Phf5a	9.20098	1.11882	0.583246	0.00839732	0.0434752
Csdc2	3.93853	-2.67819	1.10431	4.75856e-05	0.000614744
1500009C09Rik	7.6385	1.42759	0.505722	0.000381776	0.00360118
Tspo	87.7237	6.12324	0.848401	9.16289e-14	6.07953e-12
Phf21b	3.12729	-1.38302	0.863535	0.00540055	0.030999
5031439G07Rik	20.9703	-1.52873	0.476531	8.55636e-05	0.00101342
Wnt7b	2.82699	-3.77247	1.95386	0.000195028	0.0020442
AC162302.1	2.15305	-1.58813	1.52364	0.00772554	0.0408798
Celsr1	1.62167	-1.60505	0.940581	0.00236781	0.0160936
Creld2	5.61811	1.36961	0.881921	0.00603278	0.0338689
Dennd6b	16.1638	1.14068	0.375206	0.000468181	0.00425472
C730034F03Rik	8.79044	1.68678	0.52819	4.78105e-05	0.000616286
C230037L18Rik	6.84468	-1.34965	0.644964	0.00272435	0.0180147
Cpne8	7.29632	1.42259	0.473586	0.000232427	0.00236019
Abcd2	7.49903	-1.59134	0.490065	5.95064e-05	0.00074277
Dbx2	5.47	-1.52336	0.482769	0.00010275	0.00118915
Ano6	26.8105	2.49072	0.306707	2.15189e-19	2.82807e-17
2610037D02Rik	30.325	-1.04845	0.351294	0.000689977	0.00587577
Slc38a1	30.8826	-1.07058	0.324785	0.000232796	0.00236218
Slc38a2	148.04	1.42615	0.299143	2.31991e-07	5.08149e-06
Amigo2	2.15242	2.22349	0.886815	6.54435e-05	0.000803667
Rapgef3	21.132	-1.18261	0.270581	2.51977e-06	4.40412e-05
Zfp641	5.02338	-1.67841	0.692104	0.000408414	0.00381558
Rnd1	7.29519	2.40815	1.19467	0.000235	0.00237976
Tuba1b	31.3351	2.05	0.354044	6.33532e-11	2.68917e-09
Tuba1a	55.5584	2.04833	0.301357	1.04234e-13	6.88245e-12
Tmbim6	95.2742	1.03887	0.248617	7.71849e-06	0.000121961
Cox14	12.5468	1.10561	0.429901	0.00202308	0.0142168
Mettl7a1	12.9753	-1.43429	0.519065	0.000437767	0.00402167
Tfcp2	13.8696	-1.09174	0.450611	0.00309164	0.0199323
Dazap2	15.3755	1.12085	0.462716	0.0028561	0.0187049
Atp5g2	28.447	1.42718	0.31752	8.33485e-07	1.6159e-05
Itga5	14.4733	4.14069	1.3005	5.92489e-06	9.58359e-05
Nckap1l	11.9044	3.29347	2.00902	0.000461248	0.0042057
Vasn	5.09697	1.33088	0.5469	0.00143083	0.010775
Pmm2	16.3401	-1.11495	0.475798	0.00352044	0.0221331
Nubp1	6.99911	1.25677	0.569725	0.00303891	0.0196589
Tvp23a	8.15884	1.69807	0.517779	3.47576e-05	0.000468046
Socs1	24.4824	4.52058	0.762928	1.68366e-10	6.74848e-09
Litaf	28.8132	2.34781	0.783732	9.1152e-06	0.000141415
Zc3h7a	64.9759	1.22285	0.266179	8.29713e-07	1.61087e-05
Ntan1	21.0661	-1.18779	0.402763	0.000553405	0.00488943
Ifitm7	3.302	2.26789	0.80372	2.05213e-05	0.000289458
Cebpd	51.3317	5.44694	0.461476	1.02422e-32	5.83295e-30
Spidr	17.8445	5.08082	0.560651	3.36139e-20	5.10483e-18
Snap29	6.35568	1.34615	0.771651	0.00494319	0.0289972
Aifm3	16.4721	-2.10543	0.52577	3.77065e-07	7.90449e-06
Prodh	9.37467	-1.75962	0.330763	4.38277e-09	1.38666e-07
Klhl24	45.6134	-1.83064	0.271654	5.7244e-13	3.34364e-11
Clcn2	12.7082	-1.11758	0.519776	0.00539449	0.0309928
Rtp4	42.2642	5.60277	0.846891	6.59607e-12	3.21983e-10
Lppos	4.09365	-1.25012	0.532309	0.00228671	0.0157059
Ccdc50	57.0526	-1.57113	0.247184	2.03304e-11	9.26255e-10
Tmem44	11.9204	-1.82388	0.435287	6.88095e-07	1.35909e-05
Apod	430.865	3.58677	0.497174	2.9367e-15	2.50868e-13
Bdh1	3.78	-1.17648	0.590714	0.00605735	0.0339729
Nrros	7.02707	-1.89932	1.61939	0.00389571	0.0240826
Lrch3	22.8283	1.09053	0.349556	0.000405844	0.00380197
Rpl35a	165.288	1.9964	0.178009	5.7325e-31	2.61173e-28
Itgb5	14.2283	-1.23099	0.501578	0.00190078	0.0135453
Parp14	143.681	7.70767	1.04409	8.91383e-15	7.08339e-13
Dtx3l	27.3371	3.96508	0.649001	1.53583e-11	7.09179e-10
Parp9	39.3721	4.45054	0.61071	3.34737e-14	2.43361e-12
Slc15a2	12.0013	-1.72724	0.377728	2.03779e-07	4.4996e-06
Fstl1	21.8887	1.13755	0.39721	0.000813438	0.00672193
Arhgap31	44.1341	1.04412	0.315352	0.000233635	0.00236894
Igsf11	17.1034	-1.1785	0.291064	1.0335e-05	0.000158007
Lsamp	126.195	-1.68515	0.151141	6.01785e-30	2.28478e-27
Gap43	13.913	1.1773	0.427068	0.00100316	0.00797163
Gm9968	5.03319	-1.61243	1.0823	0.00345793	0.0217814
Ccdc191	9.48074	-1.56815	0.548145	0.000203785	0.00211974
Gramd1c	3.35343	-1.40643	0.996781	0.00660254	0.0363885
Slc35a5	10.5919	-1.78188	0.694778	0.000198164	0.00206914
Cd200	32.1182	1.3532	0.7693	0.0047212	0.0279981
Tagln3	12.5337	-1.4292	0.34516	3.90194e-06	6.55987e-05
Nectin3	12.4549	-1.09583	0.346622	0.000349304	0.003334
Alcam	62.8085	-1.24995	0.273997	9.15896e-07	1.75821e-05
Nfkbiz	18.4371	2.65524	0.627276	2.27008e-08	6.09576e-07
Rpl24	122.551	2.0301	0.310049	6.33114e-13	3.65123e-11
Tbc1d23	34.1281	-1.45525	0.378331	1.18104e-05	0.000177585
Cpox	18.8773	-1.60834	1.39505	0.00627128	0.0349599
Cadm2	68.1219	-1.6459	0.24985	3.51086e-12	1.79725e-10
Gbe1	9.68887	1.01319	0.400151	0.00283733	0.0186177
Robo2	19.6076	-1.03201	0.347494	0.000749379	0.00631474
Samsn1	22.6078	2.86703	1.98862	0.000914148	0.00739324
Mir155hg	11.0319	3.50772	0.925021	3.18769e-07	6.76542e-06
Jam2	10.6248	-1.0036	0.485687	0.00901888	0.0458594
Adamts1	25.0075	1.08449	0.427797	0.00235754	0.01607
Ifnar2	23.118	1.33394	0.398742	0.000104036	0.001202
Itsn1	19.7797	-1.24626	0.356709	7.79368e-05	0.000938537
Mrps6	17.1445	3.50253	0.501144	9.29745e-15	7.30331e-13
Slc5a3	35.3465	3.84296	0.382105	3.76853e-25	9.36513e-23
Rcan1	4.90723	2.04052	0.660913	1.6147e-05	0.000234286
Runx1	17.67	4.84851	2.13383	7.61165e-05	0.000920673
Setd4	4.68713	-1.94598	1.62421	0.00349021	0.0219633
Hlcs	12.4583	-1.36992	0.499452	0.000578963	0.00508565
Ets2	11.0569	1.28717	0.826814	0.00781777	0.0412242
Hmgn1	18.4209	2.08066	0.469167	6.36716e-08	1.57371e-06
A630089N07Rik	8.63642	-1.53051	0.55952	0.000329491	0.00317818
Qk	346.964	-1.39367	0.148452	1.025e-21	1.86797e-19
Agpat4	30.8003	1.30872	0.473503	0.000668852	0.0057496
4732491K20Rik	2.1719	-1.69167	1.51278	0.00578957	0.0327668
Sod2	62.0489	1.5774	0.44406	2.27911e-05	0.000319391
Thoc6	2.18323	1.38907	1.07451	0.00812102	0.0424629
Tnfrsf12a	10.0276	5.43751	0.859421	3.97624e-11	1.7419e-09
9530082P21Rik	10.7046	1.24813	0.541954	0.00254687	0.0170808
Elob	45.5328	1.83332	0.293657	1.43964e-11	6.67017e-10
Caskin1	15.9765	-3.7205	0.512053	3.86639e-15	3.24208e-13
Rps2	97.1809	1.0336	0.21104	2.61542e-07	5.67422e-06
Msrb1	32.2604	2.06664	1.06081	0.000470262	0.00427079
Ift140	3.12437	-1.49395	1.34135	0.0082398	0.0429035
Sox8	18.2945	-3.44033	1.06974	2.83692e-06	4.90203e-05
Haghl	14.3186	-1.20823	0.400591	0.00042682	0.00395086
Rab11fip3	10.871	-1.29869	0.662689	0.0041509	0.0252828
Ggnbp1	3.28318	-1.68475	0.923387	0.00151259	0.0112788
Uqcc2	19.7444	1.0449	0.401822	0.00218028	0.015104
Hmga1	2.60114	1.70078	1.54027	0.00584712	0.0330378
Rps10	110.17	1.75887	0.211912	5.89475e-18	6.94564e-16
Anks1	7.74915	-1.47593	0.533008	0.000370289	0.00350978
Rpl10a	55.4118	1.31516	0.263179	9.52087e-08	2.28702e-06
Fkbp5	17.0035	3.90505	1.05176	7.77551e-07	1.51822e-05
Cdkn1a	43.2175	4.7546	0.941145	1.58928e-08	4.41511e-07
Pim1	23.4984	1.4455	0.455431	0.000128238	0.00144141
Zfand3	11.9899	1.50791	0.50653	0.000185108	0.00196585
Abcg1	23.4514	2.59423	1.37061	0.000293188	0.00289127
Cbs	6.38817	-1.72381	0.374338	1.78527e-07	3.9871e-06
Akap8l	42.8176	-1.21676	0.314289	1.97852e-05	0.000279943
Cyp4f15	3.30861	-1.54076	0.53241	0.000206698	0.00214027
Cyp4f13	7.96717	-1.30653	0.541434	0.00163139	0.0120333
Zfp101	13.7236	-1.15776	0.667264	0.00975412	0.0487992
March2	27.1609	-1.02756	0.312266	0.000259529	0.00259491
Angptl4	10.8439	3.79327	0.576223	4.89448e-13	2.89601e-11
Rps28	98.5994	2.32782	0.304087	2.60777e-17	2.87443e-15
Ndufa7	26.7182	1.02434	0.345574	0.000775784	0.00648131
Daxx	33.4537	3.14531	0.720769	1.34753e-08	3.80538e-07
Tapbp	83.7136	3.94608	0.392447	5.83961e-25	1.40028e-22
Rgl2	14.6529	-1.0102	0.436658	0.00502661	0.029348
Rps18	88.6847	1.57661	0.239838	4.83021e-12	2.392e-10
H2-K1	641.302	5.03865	0.301186	2.54353e-63	3.4765e-59
Ring1	15.7223	-1.36192	0.481939	0.000474411	0.00429752
Col11a2	16.3233	-2.05626	0.451291	4.11713e-08	1.05578e-06
H2-DMa	5.17762	1.86957	1.28255	0.0022213	0.0153183
Psmb9	45.6368	7.74112	1.38371	9.28511e-10	3.39329e-08
Tap1	86.4737	6.35893	0.604785	1.28879e-26	3.74792e-24
Psmb8	91.0639	7.22387	1.37742	8.46536e-09	2.53183e-07
Tap2	48.6691	3.95149	0.429584	2.01302e-21	3.48278e-19
H2-Ab1	16.81	6.42171	1.47265	4.13854e-07	8.60774e-06
H2-Eb1	14.6855	1.76199	1.18373	0.00252203	0.0169507
Prrt1	18.3367	-1.89182	0.818411	0.000269675	0.00268653
C4b	111.493	2.49296	0.210636	7.92227e-36	7.21877e-33
Cfb	23.6502	4.59244	1.89393	5.56218e-05	0.000699857
C2	4.34644	2.80494	1.98242	0.00101085	0.00802805
Clic1	44.8474	3.25058	0.640713	4.28811e-10	1.63259e-08
Aif1	17.9211	1.90255	1.2405	0.0017721	0.0128289
Lst1	36.4536	5.64018	1.6088	4.64881e-06	7.70181e-05
H2-D1	539.061	6.73191	0.433377	2.94662e-55	2.01372e-51
H2-Q4	82.396	7.16442	1.03436	3.77417e-13	2.25264e-11
H2-Q7	158.929	6.73721	1.39245	6.6732e-08	1.64341e-06
Ier3	31.4265	7.66511	1.40485	2.07248e-09	7.02896e-08
Flot1	13.8701	1.60959	0.549526	0.000143281	0.00158316
Tubb5	25.0436	1.37284	0.373247	2.8525e-05	0.000391839
Ppp1r18	8.79856	1.28545	0.704129	0.00540753	0.0310156
Gnl1	10.5931	1.27321	0.415155	0.000305812	0.00298987
H2-T24	22.7685	1.46464	0.391749	1.72754e-05	0.000248026
H2-T23	164.288	8.10767	1.00505	2.94347e-17	3.19297e-15
H2-T22	89.1505	4.73868	0.385737	3.25052e-35	2.77676e-32
Trim26	25.5668	1.09498	0.397567	0.00124839	0.00959136
Znrd1	6.68793	1.20302	0.590104	0.00507228	0.0295264
H2-M3	18.9532	3.29035	1.40214	5.65221e-05	0.000708756
Gm26917	298.959	1.43148	0.191661	1.2011e-14	9.22282e-13
AY036118	400.693	1.41021	0.122774	2.59968e-31	1.22526e-28
Pla2g7	84.9071	-1.63015	0.305406	6.79111e-09	2.06728e-07
1700071M16Rik	1.62149	-2.93191	1.96967	0.00078616	0.00654001
Clic5	14.1008	2.59748	1.87333	0.00123234	0.00948402
Nfkbie	8.48213	1.88787	1.62162	0.00402191	0.0247063
Hsp90ab1	163.605	1.01901	0.22973	2.51773e-06	4.40412e-05
Mrpl14	7.62934	1.167	0.64035	0.00830197	0.0431211
Zfp318	24.4599	-1.79113	0.481315	5.05553e-06	8.25555e-05
Daam2	29.9898	-1.35675	0.207585	1.04317e-11	4.91656e-10
Satb1	19.977	-1.36224	0.477236	0.000437619	0.00402167
Shd	4.15255	-1.44535	1.31596	0.00927763	0.0468786
Rpl36	89.3542	1.90592	0.268531	3.11609e-14	2.27758e-12
Slc25a23	27.8294	-1.82245	0.384528	6.00859e-08	1.49864e-06
Fbxl17	10.7297	-1.0924	0.519364	0.00642931	0.0355917
Vapa	28.3996	1.11825	0.328822	0.000145509	0.0016013
Twsg1	7.85097	1.18919	0.491448	0.00235211	0.0160502
Ndufv2	12.287	1.12327	0.433911	0.001845	0.0132368
Tgif1	11.0552	2.49392	0.806793	4.78071e-06	7.85326e-05
Myl12a	19.4397	3.53549	1.14165	4.77699e-06	7.85326e-05
Xdh	21.3044	4.79193	1.84618	3.74738e-05	0.000498726
Dpy30	4.17844	1.17194	0.69217	0.00981571	0.0490176
Eif2ak2	57.8411	1.8985	0.357863	2.34629e-09	7.78375e-08
Cyp1b1	9.27725	3.54052	2.03727	0.000333857	0.00321123
Atl2	17.7289	-2.59645	0.421573	3.55588e-13	2.14377e-11
Mcfd2	9.68597	1.55995	0.650542	0.000671048	0.00575761
Foxn2	13.5868	-1.09591	0.412077	0.00163114	0.0120333
Gm10308	3.74033	-1.11467	0.584514	0.00868362	0.0446194
Crem	10.9927	2.10557	0.664006	9.59209e-06	0.000147807
Map3k8	11.8033	3.31874	1.96391	0.000401368	0.00376262
Zfp438	2.39208	-3.27778	1.96354	0.000428867	0.00396064
Zeb1	64.8898	-1.63094	0.24114	1.13069e-12	6.25677e-11
Ccny	12.7524	1.24576	0.460736	0.000956567	0.00768176
Greb1l	4.14384	-1.57204	1.45305	0.00748124	0.0399272
Snrpd1	13.1521	1.44177	0.470161	0.00018054	0.00192783
Npc1	50.525	-1.60415	0.278794	7.2706e-10	2.6858e-08
B4galt6	12.4462	-1.10326	0.488615	0.00444507	0.0267762
Garem1	4.03668	-1.08458	0.470744	0.00421372	0.0255969
Nol4	10.2564	-1.39763	0.523706	0.000638388	0.005512
Dtna	99.5801	-1.59985	0.196666	4.14983e-17	4.43124e-15
Mapre2	27.7271	-1.2459	0.350968	6.36076e-05	0.000783797
Mocos	2.29336	3.56409	2.03125	0.000318126	0.00309037
Apc	64.4453	-1.15467	0.185351	1.062e-10	4.37213e-09
Kdm3b	34.1389	-1.17852	0.290216	9.83015e-06	0.000150941
Egr1	19.5663	2.44978	0.557259	1.5657e-08	4.35846e-07
Hspa9	18.306	1.04088	0.330596	0.000410726	0.00383195
Sil1	5.30279	-1.31944	0.643414	0.00328234	0.0208568
Psd2	6.4416	-3.56413	0.901949	1.80487e-07	4.02429e-06
Hbegf	10.8235	1.67893	0.434614	4.87977e-06	7.99721e-05
Slc35a4	7.17057	1.05348	0.468494	0.00523154	0.0302729
Cd14	21.1929	1.9126	1.22786	0.00164875	0.0121287
Ndufa2	31.8572	1.58634	0.297233	7.93704e-09	2.37902e-07
Fgf1	4.04084	-2.24056	1.04099	0.000193078	0.00202999
Lars	21.038	1.00562	0.311389	0.000335589	0.00322336
Ppp2r2b	16.2144	-1.09441	0.315255	0.000118487	0.00134174
Dcp2	21.7179	1.69893	0.401373	1.02015e-06	1.9339e-05
Kcnn2	15.4788	-2.78852	0.455062	3.3319e-13	2.02402e-11
Eif1a	12.4336	1.57582	0.478301	5.43656e-05	0.00068739
Tnfaip8	16.9067	-1.08216	0.343569	0.000374285	0.00354275
Gramd3	5.40821	-1.22403	0.496254	0.00188561	0.0134582
Gm4951	123.937	9.20842	1.40603	5.82279e-13	3.38664e-11
Gm4841	12.5498	6.546	1.41188	1.55058e-07	3.53221e-06
F830016B08Rik	138.678	11.1951	1.45075	9.38287e-18	1.06871e-15
Iigp1	261.957	11.7293	1.43859	1.44081e-19	2.03021e-17
Smim3	5.47165	2.86247	0.867234	1.47707e-06	2.71718e-05
Rps14	141.345	1.70176	0.221974	1.22195e-15	1.09161e-13
Pdgfrb	19.648	-1.04918	0.289189	7.22605e-05	0.000877917
Nars	33.4928	1.65408	0.295046	1.41773e-09	4.98136e-08
Prelid3a	6.19537	-1.15741	0.544771	0.00500946	0.0292979
Ptpn2	11.8924	1.87332	0.476353	1.53851e-06	2.82261e-05
Mro	11.5303	-3.71447	0.632089	2.39383e-11	1.07628e-09
Gm9925	10.5331	-1.25793	0.299108	4.49776e-06	7.48787e-05
Lipg	8.3395	1.53228	1.54305	0.00909802	0.0461727
Rpl17	102.274	1.08504	0.218078	1.61112e-07	3.63566e-06
Smad7	46.2473	1.1062	0.30905	7.75438e-05	0.000934629
Sall3	4.83929	-1.95552	0.732886	8.17241e-05	0.000974183
Zadh2	6.01857	-1.69576	1.09365	0.00255295	0.0171132
Tcirg1	36.0592	3.19403	0.389868	1.96015e-19	2.6526e-17
Unc93b1	38.8923	1.36812	0.554833	0.00116438	0.0090425
Clcf1	3.44178	6.11908	1.80296	5.81459e-06	9.42749e-05
Syt12	2.33731	1.61707	0.965361	0.00243126	0.0164589
Rbm4	6.60855	-1.27863	0.660832	0.00465186	0.0276924
Ctsf	9.832	-1.42563	0.487059	0.000287412	0.00284046
Rela	10.8594	1.60013	0.485728	4.9477e-05	0.000634979
Pcnx3	11.8088	-1.0105	0.449685	0.0058938	0.0332603
Neat1	403.043	1.97129	0.557493	4.39812e-06	7.33986e-05
Pola2	5.45314	1.98001	0.838565	0.000183727	0.00195422
Fau	209.286	2.04018	0.238343	1.27547e-19	1.81595e-17
Tm7sf2	3.26317	-1.39017	0.829432	0.00473081	0.0280319
Atg2a	7.95662	-1.68842	0.771905	0.00068653	0.0058537
Gm14964	13.0406	-1.89058	0.324945	1.39297e-10	5.63287e-09
Prdx5	105.534	2.06414	0.487393	1.70059e-07	3.81669e-06
Flrt1	14.3134	-2.0999	0.633363	5.8222e-06	9.42866e-05
Cox8a	143.598	1.3137	0.174129	8.34439e-15	6.70889e-13
2700081O15Rik	11.7494	-1.43508	0.46154	0.000162265	0.00175599
Ahnak	47.9629	3.14395	0.458519	4.49338e-15	3.72216e-13
Asrgl1	20.9195	-1.05593	0.511129	0.00775815	0.0409997
Fth1	1665.98	1.27468	0.352206	4.59492e-05	0.00059699
Fads3	2.99309	1.90377	0.961322	0.000609144	0.00530981
Tmem258	15.5959	1.01102	0.430145	0.00457779	0.0273706
Sdhaf2	6.25378	1.1087	0.556772	0.0076134	0.040396
Slc15a3	31.6233	1.91306	0.90069	0.000414354	0.00386052
AW112010	128.138	6.29729	1.44157	4.12187e-07	8.58807e-06
Ms4a7	22.2772	2.2932	1.90001	0.00237665	0.0161291
Ms4a4b	36.4494	3.93946	1.99132	0.000169352	0.00182068
Ms4a6c	94.8579	4.77453	1.14784	4.73004e-07	9.70723e-06
Ms4a6b	67.3913	5.7181	1.59287	3.78685e-06	6.38996e-05
[truncated: 142 more rows]

## Sheet: Microglia
Gene	baseMean	log2FoldChange	lfcSE	pvalue	padj
Cspp1	92.4786	-1.32795	0.454558	0.000339513	0.00699632
A830018L16Rik	14.1657	1.87984	1.00571	0.00166929	0.0239171
Rims1	22.0459	1.70766	0.871457	0.00195441	0.0268031
Col19a1	3.64048	2.00866	1.59455	0.00308255	0.0371947
Adgrb3	65.8531	2.60187	0.634739	5.47e-07	3.7e-05
Khdrbs2	19.0455	2.37656	0.809803	4.57e-05	0.00141379
Fam168b	18.4138	-1.90892	1.42294	0.00353252	0.0413605
Uggt1	18.3656	-1.92708	1.42354	0.00336799	0.0401046
Mgat4a	25.2159	-1.5714	0.530724	0.000158989	0.00383812
Mitd1	28.5171	2.67617	1.2313	0.000231105	0.00515699
Mrpl30	17.8016	1.48238	0.701743	0.0022487	0.0295397
Rpl31	51.33	1.41683	0.450614	0.000126339	0.00320367
Rnf149	53.3339	3.43446	0.46949	1.92e-15	1.26e-12
Gpr45	8.82308	2.0007	1.4742	0.00290612	0.0355363
Slc40a1	12.5183	-3.7299	1.81694	9.44e-05	0.00253528
Stat1	152.308	3.21668	0.482981	2.99e-13	1.18e-10
Mfsd6	22.4983	1.99937	0.811466	0.000320638	0.00667704
Ankrd44	32.0895	-2.99189	0.785052	1.09e-06	6.33e-05
Spats2l	15.4527	1.71269	1.11438	0.00421781	0.0480084
Adam23	37.2697	1.59055	0.563989	0.000240363	0.00532348
Map2	133.922	1.39784	0.362066	8.92e-06	0.000361906
Unc80	61.7595	1.45118	0.46069	0.000112868	0.00291366
Fn1	24.3216	4.15343	1.90472	5.06e-05	0.00153219
Rpl37a	166.407	1.09264	0.362893	0.000513771	0.0097092
Igfbp5	38.2411	1.46483	0.779962	0.00398474	0.0457511
Cxcr2	3.39645	1.92511	1.73064	0.00375094	0.0436162
Arpc2	52.805	1.04285	0.408038	0.00232152	0.0303282
Pnkd	16.0608	1.9293	0.756316	0.000283248	0.00606909
Serpine2	74.3517	-1.75469	0.641429	0.00022359	0.00505594
Dock10	91.1011	-1.14463	0.361359	0.000261665	0.00572444
A530032D15Rik	6.85442	3.31397	1.81761	0.000221733	0.00502354
Sp140	26.4954	1.34963	0.638884	0.00310295	0.0373647
Sp100	46.8157	2.76571	0.60319	5.8e-08	5.26e-06
Inpp5d	27.7553	-2.43818	0.52767	6.37e-08	5.62e-06
Dbi	92.0787	1.45832	0.481336	0.000166806	0.00398484
Actr3	48.7502	1.04035	0.418817	0.00284313	0.0350189
Ikbke	9.83025	3.96074	1.89072	7.06e-05	0.00198811
Srgap2	81.7423	-2.92423	0.38098	3.3e-16	2.61e-13
Plekha6	13.7473	2.33634	1.20651	0.00064441	0.0115867
Syt2	3.06989	2.7958	1.77559	0.000620898	0.0112493
Kif21b	27.1909	-2.21718	0.841175	0.000139503	0.00345088
Cfh	35.3556	-4.1603	1.62061	2.07e-05	0.000731437
Brinp3	67.4449	3.80294	1.00396	5.2e-07	3.54e-05
Ivns1abp	45.6681	-3.62145	0.580312	2.26e-12	7.65e-10
Glul	74.8959	-1.31007	0.61027	0.00316212	0.0379614
A830008E24Rik	3.59172	-2.33991	1.62455	0.00145651	0.0214387
Cacna1e	41.5631	1.47465	0.669728	0.00183622	0.025618
Tor1aip2	32.5465	1.53135	0.615468	0.000747098	0.0129421
Prdx6	108.486	3.01195	0.469391	2.06e-12	7.39e-10
Dnm3	110.248	1.37305	0.598252	0.00185374	0.0257804
Nme7	31.1993	1.31242	0.470602	0.000537501	0.0099966
Rcsd1	10.0115	-2.36244	1.42139	0.00102815	0.0162868
Pbx1	95.6266	1.04522	0.364122	0.000920192	0.0150599
Fcer1g	154.207	2.05019	0.299908	1.69e-13	7.43e-11
Pfdn2	26.6351	1.38072	0.526674	0.000736613	0.0128486
F11r	11.8767	-2.27599	1.40791	0.00127414	0.0193803
Tagln2	23.1874	2.32428	1.56717	0.00142037	0.0210375
Mndal	57.2285	2.25856	0.489189	7.17e-08	6.2e-06
Ifi203	101.994	3.59849	0.534924	9.38e-14	4.28e-11
Enah	76.3054	1.95529	0.617463	3.83e-05	0.0012266
Kcnh1	9.24593	1.48642	0.792081	0.00380081	0.0440664
Traf3ip3	4.49068	-1.83447	1.4046	0.00424283	0.0481084
Nmt2	23.5863	1.36877	0.600405	0.00195002	0.0267738
Frmd4a	105.935	-2.06061	0.49351	6.26e-07	4.17e-05
1700080N15Rik	4.24816	2.12437	1.60566	0.00237238	0.030789
Gm26565	8.49507	2.15144	1.60638	0.00222856	0.0294056
Gm13293	4.73435	-1.92881	1.44606	0.00341792	0.0403607
Il15ra	32.4494	1.8368	0.587681	5.34e-05	0.00160594
Vim	79.3175	4.27435	1.72788	2.41e-05	0.00082844
Mrc1	5.71853	-3.35882	1.73621	0.000171694	0.00409337
Plxdc2	37.9745	-4.73806	1.51415	3.29e-06	0.000157276
Nebl	57.1361	1.81822	0.898606	0.0013549	0.0203218
Apbb1ip	25.69	-3.28415	0.699277	1.86e-08	1.93e-06
Pnpla7	21.1967	-2.00857	0.904847	0.000596162	0.0108843
Surf4	16.2215	1.70699	0.973529	0.0029775	0.0362222
Ass1	16.3935	4.5032	1.77568	1.79e-05	0.000654902
Traf1	18.4	2.49068	1.73105	0.00114552	0.0178956
Stom	7.61438	2.04745	1.60869	0.00283807	0.0349931
Ptgs1	12.0872	-3.30758	1.66654	0.000163883	0.00393087
Strbp	85.6113	1.29243	0.406249	0.000159045	0.00383812
Rpl35	52.7651	1.90898	0.558477	1.65e-05	0.000620559
Lrp1b	104.959	2.62983	0.667518	1.01e-06	5.96e-05
Fmnl2	29.9737	1.47778	0.674287	0.00187035	0.0259355
Tank	33.0114	2.26444	0.595036	2.43e-06	0.000121409
Slc4a10	29.4475	1.91783	0.991159	0.00135395	0.0203218
Ifih1	50.629	2.41398	0.704581	8.59e-06	0.000352126
Kcnh7	32.0158	1.36233	0.553366	0.0012181	0.0187689
Scn3a	24.4008	1.86374	0.720103	0.00028534	0.00610287
Scn2a	61.6638	1.62358	0.427782	6.37e-06	0.000275309
Scn1a	30.8578	1.28209	0.52234	0.00154125	0.0224905
B3galt1	20.226	2.46324	1.01801	0.000172522	0.00409663
Cers6	30.7618	1.28291	0.566589	0.00253802	0.0322325
Itga6	32.603	-2.83065	0.952874	2.25e-05	0.000784227
Lnpk	47.3891	1.35084	0.445113	0.00021988	0.0049911
Itga4	19.4728	2.40919	1.07281	0.000288282	0.00614939
Ypel4	10.3237	2.37296	1.57185	0.00126796	0.0193803
Timm10	5.01294	2.16048	1.6146	0.00219466	0.0292186
Nr1h3	8.2063	2.56339	1.70791	0.000953749	0.0155447
A330069E16Rik	7.58957	2.0639	1.60031	0.002721	0.033938
Cd44	37.4748	3.52284	1.757	0.000126416	0.00320367
Lmo2	12.4399	-1.74026	1.03314	0.00314169	0.0377928
Ano3	24.2571	2.04079	0.641716	3.23e-05	0.00106247
Ryr3	10.8044	2.27175	1.20647	0.000798029	0.0136251
Meis2	54.4692	1.69431	0.684061	0.000542793	0.0100493
Thbs1	23.3868	3.8074	1.83159	8.35e-05	0.00226869
1700020I14Rik	52.9961	-1.1777	0.544519	0.00434159	0.0490405
Stard9	33.7925	-2.37223	0.808494	4.6e-05	0.00142007
Ppip5k1	33.1635	1.69379	0.587746	0.000158324	0.00383636
B2m	533.286	3.45336	0.358063	3.85e-24	9.18e-21
Atp8b4	10.8334	2.27672	2.00701	0.00185653	0.025789
Hdc	7.29983	2.24884	1.85458	0.00199317	0.0271773
Mertk	39.9198	-2.59716	0.625743	4.45e-07	3.1e-05
Sirpa	49.7513	-2.38052	0.593965	9.69e-07	5.77e-05
Ptpra	64.4171	-1.03206	0.386988	0.00175193	0.0247716
4930402H24Rik	61.0769	1.18076	0.537327	0.00395955	0.0455945
Siglec1	10.2412	4.53829	1.77623	1.67e-05	0.000623944
Chgb	31.3381	1.14807	0.488007	0.0029435	0.0359191
Flrt3	18.6841	1.94245	0.834004	0.000508385	0.00963489
Pcsk2	66.9146	2.07229	0.466164	1.82e-07	1.44e-05
Cst3	483.519	-2.69402	0.254349	1.03e-27	4.05e-24
Abhd12	27.7672	-1.6996	0.712467	0.000692431	0.0123192
Hck	23.7008	1.98427	0.743377	0.000182702	0.00432103
Chmp4b	41.1286	1.2961	0.585002	0.00276988	0.0344028
Acss2	27.5978	2.08724	1.19268	0.00141509	0.0210118
1110008F13Rik	20.4687	1.45848	0.704753	0.00263517	0.0331115
Soga1	7.44662	-2.76381	1.6487	0.000556247	0.0102504
Samhd1	148.807	2.73337	0.42873	3.61e-12	1.04e-09
Tgm2	38.4386	3.21867	1.24357	4.24e-05	0.00133234
Snhg11	916.322	2.40124	0.246954	6.63e-24	1.31e-20
Serinc3	77.5199	-1.7038	0.410244	1.16e-06	6.58e-05
Sdc4	61.8372	1.75728	0.724951	0.000555509	0.0102504
Slc12a5	24.0258	1.69427	0.873769	0.00210174	0.0284287
Cd40	12.7858	2.6013	1.71357	0.000882117	0.0145574
Znfx1	46.867	1.57959	0.602438	0.000453624	0.00882592
B4galt5	16.4179	2.09923	1.18775	0.00134178	0.0202017
Cebpb	77.852	2.69122	0.519391	3.5e-09	4.6e-07
Tshz2	26.9008	3.55259	1.24824	1.5e-05	0.000572046
Pmepa1	33.4932	-1.98773	0.674356	7.63e-05	0.0021123
Ctsz	108.854	1.1647	0.305749	2.3e-05	0.000797919
Gm14443	4.77548	2.07953	1.5973	0.0026196	0.0329858
Rps21	198.47	1.17348	0.262622	1.29e-06	7.27e-05
Ogfr	21.3661	1.63918	0.805779	0.00190816	0.0263385
Zfp512b	13.7626	1.70737	1.11649	0.00431427	0.0488251
Tfe3	18.428	-1.46845	0.698404	0.00237894	0.0308403
Cybb	47.8964	2.73611	0.696695	9.43e-07	5.67e-05
Gpr34	15.8084	-5.76404	1.56878	4.65e-07	3.23e-05
Rpl39	133.985	2.06446	0.3849	1.69e-09	2.54e-07
Gria3	72.4157	1.53065	0.526256	0.000207723	0.00479317
Tenm1	25.6539	1.86697	0.715742	0.000267301	0.00580082
Ints6l	51.2871	-2.04679	0.476914	3.77e-07	2.71e-05
Arhgef6	6.90009	-2.49741	1.61589	0.000993802	0.0159666
C230004F18Rik	88.1131	2.12714	0.426379	1.22e-08	1.36e-06
Slitrk4	20.112	1.35562	0.66404	0.00361237	0.0422121
Arhgap4	5.19426	-2.6286	1.60959	0.000719434	0.0126446
Mpp1	14.4888	1.89469	1.00419	0.00156456	0.0226908
Dmd	82.0763	2.97317	0.649763	4.81e-08	4.48e-06
Il1rapl1	88.5376	3.68049	0.684169	3.46e-10	6.51e-08
Ophn1	32.2846	-2.8572	0.695451	4.02e-07	2.84e-05
Il2rg	18.37	2.18942	1.53379	0.00190943	0.0263385
Rps4x	76.8566	1.20986	0.403323	0.000373582	0.00756678
5330434G04Rik	51.4972	3.12924	0.759159	2.75e-07	2.06e-05
Pgk1	35.4019	2.5321	0.728085	6.25e-06	0.000272194
Armcx5	11.4758	1.71119	1.11368	0.00423394	0.0480536
Zcchc18	38.4819	1.91777	0.492015	2.44e-06	0.000121409
Tsc22d3	20.251	2.92604	1.24617	0.00010996	0.00285102
Tro	20.1474	1.81317	0.813639	0.000837164	0.0141708
Cnksr2	31.4124	1.77438	0.545331	3.79e-05	0.00121675
Cdkl5	19.915	1.64451	0.714429	0.00097148	0.0157547
Pag1	25.7553	-2.6142	0.596686	1.65e-07	1.34e-05
Hps3	27.628	-1.52695	0.54615	0.000300546	0.00634789
Hltf	26.9201	-1.40339	0.677786	0.00299989	0.0364197
Tnfsf10	17.6721	2.13588	1.61037	0.00231689	0.0303011
Tnik	83.1545	1.63233	0.551021	0.0001381	0.00343579
Atp11b	48.4828	1.12579	0.503941	0.00422708	0.0480218
Anxa5	20.1794	2.0047	1.18747	0.0018376	0.025618
Maml3	13.949	-1.49896	0.626864	0.00105491	0.0166218
Dclk1	268.462	1.9795	0.395964	1.28e-08	1.41e-06
Nbea	87.2213	1.09291	0.352778	0.000386415	0.00774726
Serp1	16.0561	2.10682	0.821475	0.000202783	0.00471114
P2ry14	25.1151	3.58045	1.71171	9.99e-05	0.0026371
P2ry13	7.36087	-1.68966	1.08883	0.00433937	0.0490405
P2ry12	19.0304	-4.63353	1.51551	4.23e-06	0.000195056
Mbnl1	109.992	-1.3628	0.241295	1.41e-09	2.17e-07
Ssr3	28.4359	1.60268	0.672788	0.000856043	0.0143672
Serpini1	14.9949	1.80113	0.859243	0.00118437	0.0183445
Rapgef2	31.9665	1.71941	0.636726	0.000266873	0.00580082
Fnip2	17.2822	1.64651	0.530155	8.24e-05	0.00225394
Tmem144	7.24547	-2.17309	1.50857	0.00193617	0.0266145
Gria2	631.061	1.80015	0.287758	1.03e-11	2.64e-09
Fbxw7	35.6595	1.09959	0.400173	0.00113462	0.0177597
Lrba	22.731	-1.93609	0.788185	0.000365191	0.00741166
Fcrls	19.7245	-6.18486	1.52179	1.16e-07	9.86e-06
Sema4a	16.1096	1.91435	1.05404	0.0017323	0.0245821
Krtcap2	20.7289	1.47479	0.796893	0.00412214	0.0470552
Adar	30.4724	1.48045	0.608183	0.000979097	0.0158406
Rps27	182.386	1.57333	0.290135	2.62e-09	3.7e-07
S100a6	82.9666	2.78728	0.79889	4.44e-06	0.00020409
S100a11	37.7825	1.76061	1.15554	0.00387757	0.0447811
S100a10	30.7764	3.18381	1.69287	0.000230366	0.00515699
Celf3	15.8142	2.20617	0.89363	0.00022526	0.00508401
Psmb4	25.586	1.77245	0.764839	0.000719688	0.0126446
Mcl1	81.9078	1.57844	0.439706	1.61e-05	0.000609173
Ecm1	25.8125	5.29775	1.98792	8.08e-06	0.000334695
Pde4dip	27.6636	1.26202	0.574395	0.00317381	0.0380632
Man1a2	53.0402	-1.37346	0.478968	0.000354944	0.00722634
Olfml3	13.5403	-3.22237	1.2341	3.97e-05	0.00126124
Cttnbp2nl	16.7215	-1.88634	1.07287	0.00204148	0.027772
Celsr2	14.8871	1.91086	0.994215	0.00141004	0.020963
Fam102b	14.2415	-2.57576	0.957901	7.13e-05	0.00200236
Gm43221	12.8782	-3.18818	1.20574	3.76e-05	0.00121506
Ntng1	17.0109	1.74675	0.624892	0.000188318	0.00443615
Frrs1	14.2691	-1.49069	0.764504	0.00321299	0.0383778
1810037I17Rik	35.0807	2.51658	0.798413	1.91e-05	0.000691693
Ndst4	3.01226	2.52225	1.70341	0.00104038	0.0164366
Rpl34	119.652	1.13427	0.350558	0.000214148	0.00489462
Gm31243	3.68336	-2.85327	1.69751	0.000490253	0.00935429
Unc5c	46.2546	2.40374	1.5741	0.00117931	0.0183141
Gbp5	100.799	4.28561	0.973346	3.17e-08	3.13e-06
Gbp7	124.49	2.6255	0.56573	5.1e-08	4.72e-06
Gbp3	68.0089	3.02417	1.71356	0.000343185	0.00705972
Gbp2	121.446	5.75345	1.64752	8.05e-07	5.02e-05
Gng5	50.4076	1.22009	0.551803	0.0034357	0.0404669
Ifi44	134.659	7.46804	1.44637	8.17e-10	1.34e-07
Negr1	63.6757	1.80105	0.471338	4.01e-06	0.000187962
Lrrc7	38.6005	1.26215	0.56094	0.00278141	0.0345099
Wls	37.2137	-1.95927	1.08437	0.00161732	0.0233418
Rps20	143.669	1.27144	0.297768	2.31e-06	0.000115765
Sdcbp	65.1956	1.37012	0.380438	2.72e-05	0.000906582
Asph	33.93	-2.36462	0.715013	1.38e-05	0.000535227
Mdn1	22.751	1.4861	0.545518	0.000414241	0.00822168
Lingo2	14.5104	1.46085	0.796321	0.00440299	0.0495922
Ddx58	67.2103	1.96496	0.537296	6.1e-06	0.000266617
Dnaja1	70.1072	1.30287	0.375973	5.59e-05	0.00166017
Gm10600	16.2758	2.50399	1.04456	0.000172043	0.00409346
Tdrd7	16.1716	2.34118	0.899051	0.000126535	0.00320367
Tgfbr1	43.8916	-2.82731	0.442805	3.15e-12	9.94e-10
Txn1	75.0689	3.88078	0.690487	7.19e-11	1.58e-08
Col27a1	13.7959	-4.30841	1.77946	2.67e-05	0.000889702
Whrn	7.19869	-2.23141	1.40866	0.00144386	0.0212789
Brinp1	27.4091	1.48137	0.599475	0.000881393	0.0145574
Ptprd	225.071	2.54079	0.401396	5.21e-12	1.4e-09
Nfib	95.3639	1.83012	0.499928	7.33e-06	0.000308974
Plin2	34.4614	3.95545	0.973719	1.58e-07	1.29e-05
Slc24a2	90.7131	1.16403	0.474631	0.00216156	0.0288873
Elavl2	23.1539	3.2438	0.857318	8.98e-07	5.43e-05
E130102H24Rik	62.4583	1.48087	0.456344	7.48e-05	0.00208451
Pde4b	76.4332	1.40475	0.666729	0.00274225	0.0340954
Sgip1	47.0818	3.0202	0.766816	6.49e-07	4.27e-05
Dab1	17.2821	2.14553	1.18192	0.00112993	0.0177097
Lrp8	16.1889	2.20608	1.21807	0.00102483	0.0162683
Mob3c	5.91197	-2.2037	1.50931	0.00179278	0.0251984
Prdx1	59.303	1.99736	0.522532	3.01e-06	0.000147013
Smap2	22.0551	-2.56115	0.79481	1.44e-05	0.000553507
Macf1	234.003	-1.25119	0.24869	6.22e-08	5.54e-06
Rnf19b	17.2548	1.81203	0.818404	0.000869936	0.0144594
Sdc3	47.5854	2.67715	0.674962	8.63e-07	5.3e-05
Laptm5	45.3468	-1.94694	0.551273	1.02e-05	0.000406335
Ptafr	36.4027	2.69229	0.655812	4.88e-07	3.36e-05
Cd52	103.162	3.85011	0.732314	5.64e-10	1.01e-07
Sh3bgrl3	32.96	1.23846	0.581476	0.00397879	0.0457271
Runx3	11.2466	1.95574	1.60324	0.00348994	0.0410241
Clic4	94.5701	3.05754	0.828921	1.58e-06	8.45e-05
C1qb	47.7336	-2.11538	0.403054	3.11e-09	4.23e-07
C1qc	34.9714	-3.07763	0.521531	4.41e-11	1.02e-08
C1qa	39.8982	-4.21133	0.837378	1.55e-09	2.35e-07
Cdc42	70.2301	1.16593	0.326394	5.76e-05	0.00170108
Efhd2	41.1457	1.79236	0.46072	3.05e-06	0.000147013
Pdpn	15.0153	2.59612	1.70679	0.000885465	0.0145772
Tardbp	80.5257	-1.17836	0.394771	0.000430932	0.00848192
Rnf207	3.97748	2.27457	1.68346	0.00177548	0.0250151
Cdk11b	34.4304	-1.5205	0.740128	0.00236515	0.0307289
Agrn	46.7979	2.04931	0.633456	2.63e-05	0.000881466
Isg15	274.377	7.65218	1.46845	5.73e-10	1.01e-07
Pclo	49.5961	1.33784	0.515662	0.00089384	0.0146691
Cacna2d1	41.9441	1.09965	0.467165	0.00337111	0.0401046
Magi2	63.7775	2.08646	0.661099	3.29e-05	0.00107791
Fgl2	39.9049	4.78435	1.76354	9.89e-06	0.000396288
Tomm7	30.905	1.36004	0.677439	0.00386102	0.0446333
Dpp6	30.8442	1.25441	0.548192	0.00257849	0.0326068
Yes1	13.5379	-2.22735	1.50951	0.00168839	0.0240742
Mxd4	28.5109	-1.98487	1.44207	0.00294071	0.0359191
Fbxl5	62.0029	1.50068	0.388497	6.57e-06	0.000282182
Cd38	17.9888	2.97113	1.01693	2.19e-05	0.00076759
Gabra2	27.2215	1.66159	0.89738	0.00270799	0.0338114
Gabrb1	52.0826	2.19499	0.651118	1.35e-05	0.00052565
Ociad2	14.5842	1.68885	0.878041	0.0021986	0.0292382
Kdr	14.7928	3.67246	1.84315	0.00011221	0.00290299
Adgrl3	74.4957	3.02257	1.00486	1.59e-05	0.000601992
Epha5	91.4749	2.93783	0.501206	6.72e-11	1.5e-08
Rufy3	68.9638	1.70652	0.423944	2.01e-06	0.000104235
Dck	11.9959	2.54898	1.36578	0.000534071	0.00996248
Cxcl9	73.3611	4.31921	1.79894	2.77e-05	0.000919649
Anxa3	20.3823	-2.98402	1.55003	0.000266234	0.00580082
Bmp2k	28.4913	-1.53697	0.676824	0.00133262	0.0201149
Gpat3	3.43414	2.42783	1.69739	0.00127664	0.0193935
Mapk10	36.0678	1.25328	0.57601	0.00342328	0.0403607
Gbp4	80.2038	3.44338	1.71748	0.000136794	0.00341235
Dr1	6.09843	2.88382	1.76812	0.000509025	0.00963489
Ttc28	10.8408	-2.04923	1.46103	0.00253131	0.0321818
Miat	37.1849	2.14331	0.639229	1.53e-05	0.000584081
Hps4	24.4146	-1.33051	0.615388	0.00288968	0.0354083
Tmem119	10.9248	-2.06268	0.938767	0.000572517	0.0104849
Selplg	36.7543	-3.87473	0.715423	2.31e-10	4.56e-08
Git2	72.5284	-2.43588	0.43427	3.94e-10	7.19e-08
Oasl2	158.68	5.60817	0.897633	3.02e-12	9.93e-10
Dynll1	55.0433	1.47629	0.468041	0.000104141	0.00273002
Trafd1	60.0834	1.44275	0.528475	0.000453404	0.00882592
Arpc3	41.4661	1.57625	0.545217	0.000197694	0.00461118
Ubc	92.2395	1.35185	0.405686	7.84e-05	0.0021511
Ran	21.8932	1.66813	0.804275	0.0016353	0.0235154
Chchd2	64.2573	1.54656	0.464408	4.66e-05	0.001433
Auts2	105.573	1.55005	0.530951	0.000191517	0.00449363
Gatsl2	8.79938	3.89354	1.80847	6.64e-05	0.00189999
Mlxipl	6.52753	-2.18479	1.39393	0.00160422	0.0231809
Por	29.2662	1.57978	0.727579	0.00156127	0.0226709
Srrm3	15.0617	1.85274	0.998876	0.00181259	0.025387
Hspb1	23.5068	3.33769	1.79686	0.000203173	0.00471114
Tsc22d4	82.7653	-1.83723	0.465388	2.22e-06	0.000112554
Actb	531.283	1.1448	0.282035	8.73e-06	0.0003567
Rnf216	19.0685	-1.79124	1.03688	0.0026165	0.0329818
Pan3	46.7278	-1.31611	0.4912	0.000739912	0.0128552
Alox5ap	17.5016	1.69202	0.730865	0.000850027	0.0143475
Samd9l	136.527	4.95394	0.806267	3.37e-12	9.99e-10
Ppp1r9a	69.8792	-1.7591	0.459724	4.23e-06	0.000195056
Ica1	11.5592	2.02712	0.896316	0.000520021	0.00979607
Phf14	85.0708	-1.90784	0.474349	1.46e-06	7.92e-05
Foxp2	12.0948	2.20244	1.21695	0.00103384	0.0163551
Mdfic	14.7655	1.64906	0.89306	0.00281103	0.0347892
Cttnbp2	71.8675	1.70551	0.462063	8.15e-06	0.000335334
Gm15594	28.5126	2.34756	1.20227	0.000612134	0.0111339
Akr1b10	15.9116	-3.3979	1.69896	0.000144663	0.00354156
Cnot4	61.4042	-1.15919	0.437031	0.0012566	0.0192619
Dgki	7.52591	2.16396	1.60863	0.00216788	0.028927
Clec2l	3.26854	2.02036	1.60746	0.00301776	0.0365618
Parp12	56.0531	3.17025	1.03121	1.1e-05	0.000432917
Zfp398	24.451	-2.60817	1.59501	0.000738461	0.0128488
Gpnmb	25.7387	3.97755	1.94566	7.68e-05	0.00212076
Osbpl3	18.2614	2.27186	0.761667	4.53e-05	0.00140976
Tax1bp1	86.5839	1.12747	0.367113	0.000380143	0.00768655
Creb5	40.8012	2.99404	1.32544	0.000125773	0.00320367
Wipf3	11.272	2.46476	0.933354	9.54e-05	0.0025549
Ggct	11.7584	2.53611	1.745	0.00105108	0.0165836
Nt5c3	26.7952	1.63031	0.89161	0.00303652	0.0367515
Herc6	125.04	2.61662	0.481875	9.93e-10	1.59e-07
Gprin3	5.71641	2.79966	1.85	0.000668081	0.0119759
Hpgds	52.8278	-3.60647	0.462176	3.22e-17	3.47e-14
Gng12	25.3827	1.73542	0.768262	0.000902125	0.0147846
Capg	26.2514	2.33839	1.2032	0.000633065	0.0114188
Tgoln1	33.709	1.4908	0.638138	0.00124762	0.0191738
Tmsb10	102.726	1.59636	0.563958	0.000229497	0.0051502
Gm15624	2.84642	2.12696	1.60587	0.00235845	0.0306753
Zfp638	98.7454	-1.00178	0.355082	0.00121341	0.018721
Dusp11	86.1877	1.35625	0.426153	0.000131285	0.0032888
Mxd1	52.9969	2.63559	0.761527	5.87e-06	0.000259106
Iqsec1	24.5075	1.27604	0.556623	0.00240581	0.0310411
Frmd4b	48.3909	-1.79741	0.462799	3.11e-06	0.000149208
Chl1	32.6244	1.80063	0.913967	0.00157942	0.0228784
Itpr1	62.0973	1.52128	0.436633	2.8e-05	0.000925433
Grm7	19.9501	2.11916	1.00522	0.000639852	0.0115222
Camk1	30.2161	-2.74701	0.791628	4.98e-06	0.000224468
Brk1	22.9703	1.36787	0.585436	0.00168537	0.0240601
Vgll4	23.4413	-2.25813	1.39837	0.00131651	0.0198971
Syn2	33.8344	1.43413	0.676127	0.00246822	0.0314811
Timp4	23.8853	2.30898	1.2105	0.000714599	0.0126189
Rpl32	109.352	1.37406	0.369328	1.69e-05	0.000624624
Mical3	44.0712	1.4199	0.553412	0.000783106	0.0134479
Usp18	67.8729	6.23574	1.56613	1.51e-07	1.24e-05
Apobec1	25.2349	1.40581	0.499301	0.000383086	0.0077066
Tpi1	54.5793	1.70597	0.487474	1.73e-05	0.000635625
Lag3	3.25199	-2.13607	1.50802	0.00212541	0.0286103
Iffo1	24.0059	-1.9454	0.946956	0.000989429	0.0159476
Gapdh	93.5283	1.32726	0.354812	1.8e-05	0.000656102
Mrpl51	14.4717	1.91123	0.991905	0.0013948	0.0207626
Cd9	79.3277	-1.55759	0.693972	0.00136243	0.0203831
Kcna1	84.8507	2.22063	0.618697	5.87e-06	0.000259106
Ccnd2	50.7114	3.51429	0.854307	1.83e-07	1.44e-05
Parp11	36.047	1.69351	0.661859	0.000429529	0.00848192
Clec2d	109.115	2.66821	0.52195	5.07e-09	6.32e-07
Klrk1	13.5084	3.01934	1.78179	0.00038832	0.0077723
Klra2	12.7619	4.12995	1.82289	4.31e-05	0.00134992
Mgst1	13.4949	1.90502	1.17454	0.00248613	0.0316754
C2cd5	40.2574	1.06258	0.444683	0.00342215	0.0403607
Etnk1	229.477	1.43394	0.28467	3.26e-08	3.19e-06
Itpr2	45.5711	-1.82536	0.892702	0.00127265	0.0193803
Pirb	48.9522	4.00195	0.65411	3.2e-12	9.94e-10
Pira2	6.42754	2.95911	1.77267	0.000435761	0.00856274
Lair1	41.2882	-2.86364	0.546004	2.16e-09	3.12e-07
Peg3	67.8464	2.37092	0.436099	1.04e-09	1.65e-07
Rps5	96.0842	1.17953	0.436587	0.00102547	0.0162683
Selenow	131.668	1.36706	0.34568	6.64e-06	0.000283858
Bcl3	10.2611	2.00156	1.60642	0.00314861	0.0378376
Rps19	127.911	1.31025	0.339869	1.2e-05	0.00046976
Atp1a3	44.0989	1.3557	0.435045	0.000165029	0.00395037
Pou2f2	22.8564	-2.1298	0.71702	5.75e-05	0.00170108
Tgfb1	13.3589	-2.51887	1.46527	0.000732927	0.0128089
Rps16	109.495	1.22754	0.329295	2.6e-05	0.000876874
Cox6b1	42.2072	1.29243	0.487891	0.000864225	0.0144228
Fxyd5	47.2832	5.81242	1.62302	6.07e-07	4.07e-05
Gpi1	40.8006	1.57883	0.525671	0.000135606	0.00338986
Zfp507	9.18035	2.61104	1.7117	0.000861351	0.0144155
Gm37494	30.9876	-2.14754	1.38084	0.00174352	0.0246822
Cd33	11.2103	-3.35233	1.59542	0.000122215	0.00312771
Slc17a7	65.4578	1.01666	0.376364	0.0016589	0.0238258
Cd37	19.9579	-1.4637	0.772533	0.00385706	0.0446312
Ftl1	247.111	2.64824	0.43078	1.57e-11	3.87e-09
Emp3	21.4212	2.35668	1.04401	0.000304134	0.00638951
Saa3	170.16	4.42586	1.21325	6.6e-07	4.32e-05
Ldha	38.8025	2.65643	0.635625	3.73e-07	2.71e-05
Ptpn5	17.3349	1.96809	0.913003	0.000749343	0.012962
Nav2	102.815	-1.79047	0.489491	7.94e-06	0.000329984
Gm32849	6.57433	-3.3824	1.71299	0.000154758	0.00375763
Siglech	37.0941	-5.84739	2.11689	4.51e-06	0.000206245
Tubgcp5	28.612	-2.28172	0.645451	6.72e-06	0.000286574
Cyfip1	52.1019	-1.38945	0.432905	0.000108687	0.0028304
Gabrb3	26.7766	1.59538	0.512188	8.93e-05	0.00241095
Ube3a	187.292	1.27937	0.251818	4.36e-08	4.13e-06
Gm44643	4.38459	2.12176	1.60277	0.00238238	0.0308512
A230057D06Rik	23.7549	1.79794	0.817718	0.000929101	0.0151847
Mef2a	125.873	-2.23329	0.274128	8.43e-18	9.98e-15
Slco3a1	38.6084	2.73819	0.894222	1.91e-05	0.000691693
Ntrk3	43.9111	1.2723	0.550057	0.00230498	0.0301918
Mir9-3hg	22.8228	2.1761	1.61934	0.00212368	0.0286103
Zfp710	15.876	-2.34452	1.13488	0.000482828	0.00925733
Furin	33.539	1.07575	0.439429	0.0028246	0.0348996
Iqgap1	75.6907	4.14913	0.635224	1.99e-13	8.41e-11
Tm6sf1	25.994	-1.47478	0.49816	0.000201202	0.00468377
Grm5	66.058	1.96768	0.457992	4.01e-07	2.84e-05
Me3	25.0077	2.37539	1.05164	0.000294372	0.00623974
Picalm	90.1612	-1.31628	0.353868	2.02e-05	0.000720345
Dlg2	49.5125	1.96868	0.51408	3.03e-06	0.000147013
Gm45159	44.4663	3.24238	0.851152	8.16e-07	5.06e-05
Pcf11	47.2422	-1.56725	0.552006	0.000238479	0.00529165
Ndufc2	34.6089	1.36281	0.581876	0.00168226	0.0240447
Slco2b1	16.296	-4.56835	1.92579	2.47e-05	0.000844672
P2ry6	9.17279	-1.99471	0.920275	0.000693945	0.0123277
Fchsd2	69.6483	-2.56551	0.548361	4.48e-08	4.21e-06
Trim34a	30.079	1.35189	0.662028	0.00364148	0.0424684
Trim30a	92.436	2.83774	0.499988	2.17e-10	4.36e-08
Trim30d	40.4406	1.58753	0.553275	0.000206741	0.00478452
Gm4070	16.8775	1.53575	0.579989	0.00046385	0.00896601
Nrip3	8.70537	1.70134	0.970675	0.00301738	0.0365618
Dkk3	24.2216	1.45802	0.742836	0.00336975	0.0401046
Spon1	36.4036	2.84204	0.920451	1.55e-05	0.000589214
4933406I18Rik	3.96355	-2.23135	1.54422	0.0017398	0.024659
Pde3b	13.4156	-2.82537	1.16333	0.000101961	0.0026788
Rps13	99.1094	1.71978	0.42091	1.51e-06	8.11e-05
Rps15a	111.226	1.30291	0.408342	0.000149261	0.00363908
Aldoa	92.6759	1.68559	0.370995	1.97e-07	1.53e-05
Itgal	9.5969	3.32477	1.81398	0.000215423	0.00490875
Fus	264.546	-1.05011	0.217587	3.39e-07	2.5e-05
Pycard	23.5997	-1.81642	0.804578	0.000772507	0.0133044
Ptpre	34.2052	-1.49375	0.607503	0.000885779	0.0145772
Adgra1	11.0506	2.5698	1.02393	0.000116963	0.00300628
Ifitm2	39.5095	2.24882	1.02797	0.000427136	0.00844931
Ifitm1	22.3189	2.8856	1.79106	0.000522875	0.0098342
Ifitm3	395.418	7.00467	1.452	4.83e-09	6.09e-07
B4galnt4	7.39302	1.882	0.995993	0.0015947	0.0230715
Irf7	131.293	5.59766	1.58783	7.7e-07	4.88e-05
Ifitm10	4.58666	-2.42435	1.56542	0.00110802	0.0173893
Ctsd	131.192	-1.63401	0.282884	2.86e-10	5.55e-08
Cd81	125.593	-2.66419	0.602353	1.31e-07	1.1e-05
Syne1	123.202	1.20515	0.397009	0.000337257	0.00696194
Sash1	45.7949	1.77825	0.587663	8.34e-05	0.00226869
Samd5	9.39189	2.7473	1.76787	0.00068261	0.0121811
Adgb	5.74511	3.84815	1.87891	8.56e-05	0.00232034
Hivep2	49.0966	1.38302	0.507166	0.00053474	0.00996248
Arfgef3	21.8956	1.49516	0.695507	0.00199315	0.0271773
Ifngr1	17.393	-2.15584	1.09886	0.000827762	0.0140518
Bclaf1	120.423	-1.04216	0.336557	0.000451915	0.00882165
Pde7b	18.7657	2.61043	0.893076	3.45e-05	0.00111828
Ahi1	134.887	1.64669	0.329382	2.17e-08	2.24e-06
Epb41l2	70.8416	-2.72149	0.4067	4.66e-13	1.78e-10
9330159F19Rik	29.2861	1.93251	0.990235	0.00127089	0.0193803
Ncoa7	43.9028	1.2619	0.544148	0.00233453	0.0304311
Marcks	64.8455	-1.40859	0.428572	7.84e-05	0.0021511
Grik2	40.1981	2.15723	0.810482	0.000141973	0.00349011
Ascc3	142.836	1.08756	0.293753	4.46e-05	0.00139516
Lilr4b	45.6912	3.99975	0.861738	1.17e-08	1.32e-06
Lilrb4a	24.4656	1.87897	0.60522	5.35e-05	0.00160594
Cdh23	3.02638	-2.07858	1.5543	0.00255229	0.032379
Vsir	20.0422	-3.19778	0.982089	5.97e-06	0.000262032
Pald1	4.91256	-2.26677	1.55933	0.0016209	0.023365
Ppa1	17.2558	2.26789	1.22767	0.000861256	0.0144155
Srgn	116.11	4.39178	0.778203	5.16e-11	1.18e-08
Arid5b	60.4485	1.39324	0.384807	2.36e-05	0.000815426
Ank3	193.43	1.96658	0.39182	1.16e-08	1.32e-06
Mif	46.9982	2.81285	0.705335	6.83e-07	4.4e-05
Col6a1	7.51774	1.96424	1.47022	0.00318024	0.0381018
Cstb	73.547	5.59226	1.19519	1.11e-08	1.3e-06
Arhgap45	30.2039	-5.08549	1.48962	1.25e-06	7.07e-05
Gm16105	17.687	1.873	0.887525	0.000996439	0.0159767
Nuak1	8.70356	-2.1405	1.49288	0.00206791	0.0280592
Dram1	6.34544	2.04096	1.59802	0.00286578	0.0352248
Gnptab	18.0767	1.43327	0.694275	0.00283152	0.0349486
Ano4	30.125	2.21146	1.52818	0.00179626	0.0251984
Anks1b	77.4947	1.80874	0.456555	2.19e-06	0.000111551
Tmcc3	35.3866	-1.21339	0.446876	0.000892005	0.0146593
Ppfia2	21.8703	1.86374	0.67117	0.000161234	0.00387665
Nav3	62.0364	-2.78836	0.574236	1.61e-08	1.74e-06
Phlda1	20.7182	2.53112	1.7075	0.00102436	0.0162683
Lyz2	137.993	2.68705	0.569668	3.41e-08	3.28e-06
Naca	46.9137	1.4406	0.504786	0.000309938	0.006477
Timeless	5.13749	2.1226	1.61035	0.00238922	0.030906
Stat2	122.723	3.41504	0.456707	5.93e-16	4.39e-13
Rpl41	168.318	1.02063	0.287447	9.73e-05	0.00259141
Mcemp1	7.94696	1.86747	1.5638	0.0042242	0.0480218
Cers4	42.7651	1.81698	0.638819	0.000141472	0.00348504
Fam155a	12.3082	3.00082	1.2374	8.28e-05	0.00226165
Gas6	11.782	-2.10779	1.47779	0.00221281	0.029263
Kbtbd11	18.4054	1.66306	0.890497	0.00261246	0.0329659
Csmd1	49.0804	1.92368	0.571991	1.99e-05	0.000713014
Slc7a2	23.1542	2.98669	1.76585	0.000406468	0.00809451
Mtus1	21.0303	-1.95118	0.792338	0.000349677	0.00716769
B430010I23Rik	34.5713	-2.22336	0.688177	2.13e-05	0.000748873
Pcm1	68.5933	-1.55718	0.517007	0.000138603	0.00343579
Ddx60	103.834	2.82256	0.535835	2e-09	2.96e-07
Haus8	7.45605	1.9854	0.935486	0.000785691	0.0134727
Bst2	249.176	4.00453	0.485642	4.88e-19	7.22e-16
Cyp4f18	11.3613	2.91745	1.77126	0.000475581	0.00914798
Hmox1	22.9169	2.24044	1.2461	0.000990583	0.0159476
Scoc	26.0312	-3.66825	1.54952	4.91e-05	0.00150036
Adgre5	13.1338	2.81014	1.78522	0.000609265	0.0111064
Gadd45gip1	6.98006	2.17129	1.61214	0.00213654	0.0287028
Man2b1	29.3164	-2.39633	0.611647	1.38e-06	7.61e-05
N4bp1	51.4089	1.93924	0.489864	1.83e-06	9.69e-05
Sall1	7.72914	-3.57679	1.74362	0.000109155	0.00283637
Chd9	102.908	-1.37509	0.347718	6.47e-06	0.000278951
Lpcat2	23.4867	-2.06366	0.662212	3.89e-05	0.00123971
Mt2	126.619	1.86338	0.607141	6.2e-05	0.00180335
Mt1	375.839	2.54602	0.41347	1.53e-11	3.85e-09
Nup93	12.9679	2.27938	1.01473	0.000353231	0.00720384
C78859	33.8763	3.31286	0.700309	1.52e-08	1.67e-06
Nlrc5	45.2301	3.04574	1.6808	0.000307326	0.00643376
Psmb10	51.281	2.18752	0.54327	1.06e-06	6.21e-05
Dpep2	4.64597	3.25332	1.89159	0.000282152	0.00606755
Gm26786	4.13642	-1.83262	1.44461	0.00437889	0.0494011
Zfhx3	30.1662	-4.77737	1.51607	3.04e-06	0.000147013
Hp	28.2308	5.23163	1.74353	3.82e-06	0.000180118
Maf	65.2721	-3.45871	0.465695	7.94e-16	5.53e-13
Hsbp1	19.8187	1.49366	0.789877	0.00362528	0.0423212
Irf8	34.2138	-1.75404	0.655493	0.000268877	0.00581798
Map1lc3b	32.6204	1.4664	0.587795	0.000854813	0.0143672
Cyba	101.264	2.08927	0.363597	1.88e-10	3.9e-08
Ntpcr	3.9858	-1.91038	1.42461	0.00352391	0.0413005
Abhd6	8.93721	-1.85978	1.40474	0.00396589	0.0456232
Cadps	51.7845	2.27649	0.585254	1.72e-06	9.12e-05
Rpl15	85.0803	1.23786	0.393412	0.000211203	0.00484711
Dnajc9	5.66749	2.15748	1.61019	0.0022033	0.0292389
Rps24	234.448	1.30214	0.291966	8.75e-07	5.32e-05
Fam208a	85.6169	-1.45296	0.50582	0.000282965	0.00606909
Erc2	30.6584	1.73362	0.634994	0.000236809	0.00526444
Cacna2d3	22.3821	2.48775	0.894683	6.21e-05	0.00180335
Stab1	22.6612	-1.23805	0.527062	0.00230598	0.0301918
Ncoa4	10.0543	-2.20597	1.50852	0.00178078	0.0250599
Wapl	46.6999	-1.18909	0.475572	0.00176641	0.024917
Txndc16	35.6133	1.26954	0.534065	0.00196403	0.0268728
Ddhd1	71.9561	2.20703	0.571113	2.03e-06	0.000104547
Lgals3	85.2327	7.0321	1.5238	1.12e-08	1.3e-06
Tmem55b	29.1254	-2.18941	0.925379	0.000303191	0.00638101
Arhgef40	20.4625	-1.79766	0.889568	0.00141945	0.0210375
Mmp14	26.0077	2.45032	0.6865	4.93e-06	0.000224018
Slc7a8	25.9948	-1.15008	0.510872	0.00378189	0.043933
Zfhx2	44.1188	1.42158	0.743762	0.00411264	0.0469919
Psme1	82.1118	1.4866	0.469053	9.62e-05	0.00256696
Psme2	37.6932	1.61898	0.540864	0.000128212	0.00322543
Phf11d	62.9335	4.55009	0.946118	4.62e-09	5.89e-07
Setdb2	11.2545	3.18637	1.87865	0.00031659	0.00660435
Gm27010	7.21346	-2.02898	1.47565	0.00270608	0.0338114
Ctsb	229.176	1.36089	0.296012	3.76e-07	2.71e-05
Mir124a-1hg	43.9664	1.36915	0.515022	0.000681415	0.0121781
Fndc3a	61.2024	1.38853	0.413128	6.35e-05	0.00182662
Rcbtb2	10.6832	-2.3199	1.43077	0.00117579	0.0182834
Lpar6	20.733	-2.15861	1.10653	0.000843171	0.0142521
Esd	32.474	1.69239	0.780435	0.00123729	0.0190398
Tpt1	270.64	1.43766	0.278023	1.58e-08	1.72e-06
Dgkh	38.6912	1.2427	0.527075	0.00222505	0.029392
Rgcc	13.4436	2.11214	1.60466	0.0024392	0.0312455
Pcdh17	53.2889	1.87714	0.717911	0.000257709	0.00565481
Pcdh9	129.269	1.61243	0.428995	7.59e-06	0.000317875
Lmo7	16.4661	1.84583	1.00924	0.0019345	0.0266145
Kctd12	16.5095	-4.72577	1.71017	9.01e-06	0.000364268
Gm26778	16.0984	-1.97747	0.583611	1.67e-05	0.000623944
Rbm26	91.6199	-1.02801	0.337925	0.000562883	0.0103565
Slitrk1	21.9983	1.99012	0.915073	0.000687529	0.0122504
Slitrk5	20.0865	2.26214	1.01674	0.000382468	0.0077066
Gpc6	21.2731	2.17779	1.61652	0.00211114	0.0284907
Gm49179	24.3223	2.84166	1.23716	0.000138496	0.00343579
Cntn5	10.2831	2.17607	1.52537	0.00195681	0.0268049
Elavl3	37.5857	1.17825	0.541257	0.00419115	0.0477509
Igsf9b	57.1625	2.1982	0.664902	1.69e-05	0.000624624
Opcml	108.18	2.41528	0.440805	8.17e-10	1.34e-07
Fli1	9.88894	-2.02544	1.36316	0.00239799	0.0309856
Robo3	11.151	4.06727	1.81882	4.82e-05	0.00147982
Hspa8	133.962	1.58928	0.371891	8.73e-07	5.32e-05
Ncam1	107	1.39087	0.539768	0.000817186	0.0139321
Pts	20.722	-1.55497	0.754057	0.0021488	0.0288186
Ppcdc	11.3531	-2.02746	1.37546	0.00242528	0.0312119
Pml	25.7125	2.64245	0.82618	1.4e-05	0.000543931
Pkm	90.6069	1.5414	0.39064	4.16e-06	0.000193396
Dennd4a	55.0165	-1.28908	0.367754	5.03e-05	0.00152728
Dpp8	37.9232	-1.22981	0.563097	0.00357518	0.0418187
Rps27l	17.6354	2.99822	1.76824	0.000397956	0.00795174
Anxa2	35.5055	4.5303	1.77423	1.69e-05	0.000624624
Nedd4	60.6193	1.21175	0.507546	0.00224336	0.0295092
Hmgcll1	5.68494	2.53572	1.70757	0.00101401	0.0161928
Fam46a	34.1249	1.18504	0.496838	0.00243394	0.0312119
Rasgrf1	18.3723	1.81038	0.75324	0.000530953	0.00995453
Atp1b3	45.2167	1.41196	0.522527	0.000534104	0.00996248
Trf	128.049	-1.99308	1.09574	0.00148207	0.0217609
Atp2c1	53.9916	-1.47573	0.580198	0.000727085	0.0127256
Gpx1	39.3649	2.85176	1.23247	0.000131211	0.0032888
Cspg5	186.533	1.84836	0.609387	7.19e-05	0.0020097
Ccrl2	31.5411	4.29932	1.93166	4.1e-05	0.00130038
Trank1	39.7124	1.67454	0.592145	0.00019588	0.00457787
Clasp2	100.562	-1.78976	0.563259	4.84e-05	0.00148073
Cmtm7	11.1751	-2.01356	1.09623	0.00137787	0.0205882
Cx3cr1	43.2442	-6.07345	1.41284	5.18e-08	4.76e-06
Mobp	103.13	-1.33859	0.629259	0.00307997	0.0371947
Gm39459	6.24148	1.85237	1.57371	0.00438185	0.0494011
Higd1a	22.0723	1.4918	0.792995	0.00371723	0.0433092
Gm26797	16.935	3.89152	1.80889	6.68e-05	0.00189999
9530059O14Rik	45.1941	1.82439	0.717778	0.000350704	0.00716769
Inpp5j	5.57906	2.54481	1.70456	0.000990512	0.0159476
Ikzf1	9.81606	-1.82059	0.889957	0.00128185	0.0194229
Pwwp2a	36.8217	-1.67601	0.563985	0.000122102	0.00312771
Rack1	49.6407	1.14274	0.440654	0.0015609	0.0226709
Irgm1	97.499	3.57173	0.787485	2.75e-08	2.78e-06
Gm5431	5.55469	2.50418	1.70241	0.00108206	0.0170044
Ifi47	46.7742	5.70633	1.6746	1.04e-06	6.15e-05
Ltc4s	3.90742	-3.01355	1.69099	0.00033721	0.00696194
Hnrnph1	92.671	-1.54874	0.397485	5.03e-06	0.000225698
Sowaha	8.8314	1.90488	1.00341	0.00149788	0.0219176
Irf1	59.9356	2.77457	0.693864	6.84e-07	4.4e-05
Sparc	69.1534	-3.69269	1.23718	8.84e-06	0.000359936
Atox1	33.8905	2.89091	1.03242	3.44e-05	0.00111666
Gria1	32.7953	1.64531	0.495731	3.86e-05	0.00123344
Igtp	67.5704	2.09209	1.0139	0.000742632	0.0128835
Mprip	62.5135	1.08298	0.404709	0.00147026	0.0216142
Alkbh5	17.5793	1.48788	0.793386	0.00379786	0.0440664
Flii	16.029	1.4455	0.705611	0.00285408	0.0351174
Rnf112	27.632	1.42478	0.572526	0.000963739	0.0156683
Specc1	45.8116	-1.27917	0.560587	0.00245145	0.0313346
Ttc19	45.3124	1.16703	0.485089	0.00242651	0.0312119
Ubb	134.878	1.46972	0.40747	2e-05	0.000716181
Pmp22	13.2155	-2.31429	1.55244	0.00143013	0.0211029
Gas7	23.6483	1.6361	0.751075	0.00135827	0.0203465
Gabarap	52.5234	2.23398	0.544123	7.28e-07	4.64e-05
Med11	4.01897	2.07261	1.60954	0.00267998	0.0335323
Cxcl16	24.7978	2.7585	0.949439	3e-05	0.00098923
Zmynd15	4.01851	3.22005	1.81685	0.000269074	0.00581798
Xaf1	81.8336	2.69451	0.567506	2.93e-08	2.92e-06
Abr	48.6252	1.10904	0.407934	0.0012021	0.0185707
Cpd	27.7985	1.77475	0.763304	0.000702068	0.0124347
Ssh2	48.4229	-2.62962	0.498481	2.24e-09	3.2e-07
Coro6	4.59028	3.18954	1.82088	0.000288553	0.00614939
Rpl23a	53.1219	1.1348	0.410063	0.000963981	0.0156683
Nos2	37.1354	5.95732	1.61652	4.23e-07	2.97e-05
Adap2	31.5184	-1.9235	0.459338	6.91e-07	4.42e-05
Adap2os	31.399	-1.49764	0.457465	6.46e-05	0.00185353
Slfn5	78.5791	4.10042	0.834197	2.89e-09	3.98e-07
Slfn8	52.5638	1.14072	0.457478	0.00206969	0.0280592
Slfn2	80.2469	4.67531	0.959402	3.45e-09	4.59e-07
Ccl4	97.1337	4.89497	1.26582	2.75e-07	2.06e-05
Vmp1	125.927	2.4854	0.523779	3.45e-08	3.29e-06
Cltc	54.6437	-1.0823	0.433464	0.00243113	0.0312119
Trim25	25.6979	2.16617	0.905136	0.000293442	0.00623974
Zfp652	32.8875	-2.62994	0.703629	2.18e-06	0.000111368
Rpl23	152.358	1.47421	0.408378	1.95e-05	0.000703481
Lasp1	16.0792	1.93807	0.635251	5.85e-05	0.00172018
Rpl19	146.725	1.02544	0.321756	0.000350853	0.00716769
Eif1	112.323	1.12812	0.376726	0.000486567	0.00929893
Hap1	32.8983	2.30301	0.892012	0.000142509	0.00349605
Dnajc7	31.9811	-1.46445	0.733498	0.00307669	0.0371947
Rpl27	47.7127	1.17783	0.465397	0.00167777	0.0240095
Tmem106a	14.1969	1.67617	0.878413	0.00233313	0.0304311
Gfap	89.3556	3.98008	1.00471	2.35e-07	1.81e-05
Dcakd	10.7791	-1.89658	1.30406	0.0032068	0.0383425
Tanc2	60.6743	-2.10017	0.389248	1.4e-09	2.17e-07
Gna13	49.723	1.53948	0.460388	4.51e-05	0.00140517
Slc16a6	18.7467	-1.74057	0.663843	0.000324635	0.00674843
Abca9	12.1861	-5.01296	1.68918	4.61e-06	0.000209866
Rpl38	150.933	1.44731	0.330321	7.91e-07	4.96e-05
Cd300a	4.5438	-1.86869	1.48246	0.00408244	0.046737
Cd300lf	30.1647	6.31557	1.57362	1.32e-07	1.1e-05
Sumo2	53.804	1.27068	0.456265	0.000612652	0.0111339
H3f3b	256.016	2.61321	0.352726	3.12e-15	1.95e-12
Srsf2	87.1448	-1.14827	0.408984	0.000820387	0.0139666
Socs3	35.6001	3.1334	1.25106	5.8e-05	0.00170962
Cyth1	19.5028	1.66365	0.803615	0.00166592	0.0238976
Lgals3bp	76.2244	3.4166	0.61557	1.93e-10	3.95e-08
Rnf213	130.279	4.06357	0.58981	1.74e-14	9.36e-12
Rptor	24.1541	-2.3025	0.917321	0.000173479	0.00411111
BC017643	11.0622	1.45914	0.796074	0.00443509	0.0499063
Metrnl	10.2447	1.97634	1.4713	0.00308586	0.0371967
Gdi2	52.0454	-1.31937	0.402953	0.000106186	0.00277607
Klf6	49.6957	1.28973	0.43122	0.000303024	0.00638101
Pfkp	55.5576	2.72243	0.639177	2.5e-07	1.91e-05
Ryr2	39.7988	1.36979	0.569234	0.00139098	0.0207317
Inhba	10.4822	2.53176	1.70751	0.00102293	0.0162683
Elmo1	60.9667	-3.16225	0.591929	8.82e-10	1.43e-07
Gm32036	18.1999	-2.43876	1.43916	0.000863423	0.0144228
BC005537	66.9853	1.04106	0.337093	0.000465785	0.00898874
Sox4	19.3072	-2.46292	1.57797	0.0010256	0.0162683
Ly86	38.2614	-3.6468	0.891418	1.77e-07	1.41e-05
Gcnt2	22.1376	1.48541	0.663169	0.00162571	0.0234059
Phactr1	79.4015	1.46468	0.421174	3.33e-05	0.00108693
Mylip	9.30468	-2.44048	1.43528	0.000852712	0.0143672
Wnk2	11.2409	2.60334	1.70706	0.000871573	0.0144594
Ninj1	19.1573	1.7567	0.825613	0.0011997	0.0185578
Arl10	5.26553	-2.23393	1.54417	0.0017286	0.0245821
Tgfbi	72.7501	3.30166	0.521166	2.14e-12	7.45e-10
Agtpbp1	42.6669	1.18163	0.48308	0.00209087	0.028314
Golm1	10.5128	-2.1907	1.14859	0.000872026	0.0144594
Ell2	21.5789	1.96357	0.756522	0.000234878	0.00523133
Mef2c	156.62	-2.52068	0.342354	4.39e-15	2.48e-12
Vcan	77.7884	2.61308	1.3192	0.000386	0.00774726
Dhfr	6.71401	2.23325	1.56125	0.00176315	0.0249006
Gfm2	32.9015	-2.93363	0.586188	6.7e-09	8.1e-07
Hexb	78.5711	-4.84398	0.559675	2.23e-20	3.77e-17
Btf3	28.3324	1.83417	0.810665	0.000737366	0.0128486
Serf1	3.31697	3.17111	1.80844	0.000293881	0.00623974
Gtf2h2	13.9428	-1.55536	0.682782	0.00125515	0.0192619
Pik3r1	70.0939	-1.67358	0.527799	6.2e-05	0.00180335
Cd180	18.1434	-1.40945	0.523746	0.00055584	0.0102504
Srek1	85.6089	-1.31318	0.488353	0.000724915	0.0127064
Plk2	23.7339	1.48972	0.702187	0.00216247	0.0288873
Il6st	25.8143	-1.62544	0.873995	0.00287958	0.0353576
Hcn1	20.1936	1.47634	0.564891	0.0005919	0.0108232
Dnmt3a	54.4766	-1.28729	0.449526	0.000457968	0.00886678
Asap2	27.4754	1.94661	1.15301	0.00205356	0.0279044
Id2	54.6982	2.6712	0.584328	6.74e-08	5.87e-06
Rsad2	364.253	8.53824	1.49904	2.3e-11	5.45e-09
Cmpk2	49.2041	3.24798	1.76448	0.000231088	0.00515699
Sox11	19.828	1.48803	0.794376	0.00381366	0.0441721
Myt1l	43.382	2.03786	0.485396	5.78e-07	3.89e-05
Acp1	95.7417	1.68391	0.445208	5.88e-06	0.000259106
Pik3cg	7.89842	-1.44771	0.751632	0.00374298	0.0435664
Nampt	39.0378	1.89206	0.70802	0.000211491	0.00484711
Gdap10	34.6144	2.1375	0.52977	1.07e-06	6.24e-05
Agmo	4.48114	-1.93494	1.46109	0.00340424	0.0402965
Dock4	87.4544	-1.71774	0.426037	1.91e-06	0.000100034
Nrcam	104.585	1.66461	0.484023	2.37e-05	0.000816085
Heatr5a	12.9613	-1.63289	0.861782	0.00263375	0.0331115
Arhgap5	129.693	-3.94652	0.589432	7.36e-14	3.64e-11
Nfkbia	73.2938	3.23738	1.05386	1.03e-05	0.00040821
Lrfn5	37.383	2.34125	0.70267	1.3e-05	0.000508503
Rps29	305.898	1.88138	0.268442	5.47e-14	2.82e-11
Trim9	79.5114	1.91933	0.612869	4.57e-05	0.00141379
4930447C04Rik	10.5031	2.01468	1.47781	0.00281273	0.0347892
Hif1a	51.433	1.42183	0.421431	5.51e-05	0.0016457
Zfp36l1	48.48	-1.74373	1.04422	0.00319781	0.0382736
Numb	22.1787	-2.09956	1.09475	0.00100165	0.016017
Npc2	155.62	2.43104	0.442186	7.35e-10	1.26e-07
Nrxn3	84.9047	2.83576	0.508211	3.71e-10	6.86e-08
Kcnk10	6.81787	2.15609	1.60807	0.00220715	0.0292389
Eml5	42.9686	1.71304	0.495615	2.01e-05	0.0007171
Foxn3	46.9508	-1.46843	0.565395	0.000633147	0.0114188
Lgmn	62.9841	-1.35437	0.393085	5.15e-05	0.00155229
Serpina3n	55.983	4.34424	1.7867	2.54e-05	0.000862237
Meg3	1721.54	2.31549	0.236986	3.88e-24	9.18e-21
B830012L14Rik	5.70606	2.11709	1.60219	0.00240753	0.0310411
Mirg	21.7213	3.15204	1.73721	0.000270175	0.00583116
Tnfaip2	32.1649	2.79307	0.945089	2.47e-05	0.000844672
Adssl1	6.38274	2.53976	1.70431	0.00100148	0.016017
Crip1	16.8747	1.84561	1.23758	0.00339265	0.0402397
Ighm	4.06189	-2.21542	1.55288	0.00182619	0.0255473
Rapgef5	36.6644	-1.74062	0.498134	1.65e-05	0.000619929
Selenop	32.0209	-2.77575	1.50138	0.000402594	0.00803087
Rpl37	194.379	1.32787	0.282974	2.65e-07	2.01e-05
Il7r	28.1871	1.9387	0.547326	9.9e-06	0.000396288
Fam105a	10.3793	-1.47851	0.762428	0.00338359	0.0401726
Mtdh	100.756	-1.5369	0.366582	1.44e-06	7.87e-05
Rpl30	134.977	1.16714	0.2934	1.14e-05	0.000450114
Cox6c	104.636	1.2434	0.331429	2.25e-05	0.000784227
Azin1	32.1573	1.28771	0.515696	0.00135007	0.0203008
Rims2	61.6544	2.77431	0.730649	1.49e-06	8.04e-05
Csmd3	86.8619	-3.63469	0.890122	1.84e-07	1.45e-05
Trps1	52.6556	1.66318	0.750887	0.00117006	0.0182182
Fam91a1	12.989	-1.87175	1.30437	0.00345172	0.0406151
Kcnq3	33.4646	1.87699	0.619749	6.96e-05	0.0019654
Ptk2	56.7014	2.05604	0.896537	0.000456516	0.00885312
Ly6e	239.867	1.75254	0.274004	4.47e-12	1.23e-09
Ly6a	174.97	3.86175	1.74404	5.97e-05	0.00175241
Ly6c2	261.696	8.1864	1.5659	3.46e-10	6.51e-08
Plec	26.0379	1.62559	0.817453	0.00218035	0.0290607
Grina	85.2301	1.9668	0.368507	2.09e-09	3.06e-07
Csf2rb2	7.60395	1.82315	0.89664	0.00131193	0.0198532
Csf2rb	20.5957	1.81557	0.679356	0.00024216	0.00534329
Cyth4	31.8967	-2.84602	0.579407	1.16e-08	1.32e-06
Lgals1	21.2606	4.37573	1.7831	2.36e-05	0.000815426
Sun2	14.1848	-2.32115	1.53891	0.00138219	0.0206266
Pdgfb	10.5991	-2.62812	1.60964	0.000720325	0.0126446
Rbx1	41.2829	1.26201	0.46585	0.000789277	0.0135146
2023-09-03	27.0865	2.39001	0.671401	5.46e-06	0.000244007
Tspo	87.7237	4.26618	0.970544	3.29e-08	3.2e-06
Brd1	37.321	-1.50566	0.746695	0.00267195	0.0334671
Zbed4	4.35998	2.0919	1.60999	0.00256424	0.0324635
Dip2b	47.284	-1.6365	0.502612	4.95e-05	0.00150748
Dazap2	15.3755	1.70428	0.969996	0.00297464	0.0362222
Galnt6	12.4218	2.60578	1.71272	0.000872519	0.0144594
Scn8a	42.5733	1.27813	0.460272	0.000614542	0.0111512
Itga5	14.4733	2.07852	1.18415	0.00142417	0.0210675
Socs1	24.4824	2.17894	1.54401	0.00198004	0.0270605
Snx29	20.4225	-2.64093	1.15873	0.000189183	0.00444768
Chrd	9.03303	1.9892	1.47276	0.00298947	0.0363305
Rtp4	42.2642	3.8648	1.72017	5.54e-05	0.0016503
Ccdc50	57.0526	-1.26625	0.51136	0.00151712	0.0221657
Apod	430.865	2.83418	0.774018	2.28e-06	0.000114955
Itgb5	14.2283	-1.91199	0.717027	0.000207924	0.00479317
Kalrn	75.0715	1.36224	0.420707	0.000106367	0.00277607
Parp14	143.681	2.86379	0.451099	3.83e-12	1.08e-09
Dtx3l	27.3371	2.34211	0.829006	6.68e-05	0.00189999
Parp9	39.3721	2.19832	0.65702	1.47e-05	0.000563529
Cd86	13.0152	-1.95184	1.51139	0.00337772	0.040143
Stxbp5l	32.2091	4.14755	1.19029	1.31e-06	7.33e-05
Lsamp	126.195	1.86137	0.561787	2.63e-05	0.000881466
Zbtb20	283.639	-1.11395	0.371091	0.000496121	0.00945103
Cd200r4	4.32239	2.95135	1.76946	0.000441002	0.00862282
Cd200	32.1182	1.68907	0.873618	0.00215086	0.0288186
Cd47	130.455	1.22337	0.348368	6.03e-05	0.00176303
Cblb	22.8223	2.03341	0.642353	3.43e-05	0.00111666
Rpl24	122.551	1.68299	0.416188	1.95e-06	0.000101456
Tomm70a	31.7101	1.45031	0.541425	0.000519785	0.00979607
St3gal6	31.6008	-2.36039	0.741274	2.1e-05	0.000739839
Epha6	5.42548	1.88975	0.995923	0.00154545	0.022524
Htr1f	6.83172	2.434	1.24529	0.000531948	0.00995743
Nrip1	46.2595	-2.38504	0.620199	1.85e-06	9.75e-05
Usp25	37.9924	1.33846	0.483248	0.00052985	0.00994959
Ncam2	27.6739	2.01821	1.47669	0.00278462	0.0345136
Mir155hg	11.0319	2.91713	1.78628	0.000485925	0.00929893
App	162.02	1.51186	0.355018	1.15e-06	6.58e-05
Grik1	7.20687	2.12951	1.60373	0.00234122	0.0304847
B230307C23Rik	31.7884	2.29015	0.651128	7.11e-06	0.000302156
Ezr	24.2037	2.07818	1.2032	0.00149829	0.0219176
Sft2d1	23.2897	-1.4514	0.575715	0.000822909	0.0139895
Qk	346.964	-2.41262	0.311215	2.21e-16	1.87e-13
Sod2	62.0489	3.78837	1.05915	1.15e-06	6.58e-05
Afdn	48.3644	1.70793	1.11515	0.00429467	0.0486496
Elob	45.5328	1.48956	0.511603	0.000227445	0.00512356
Msrb1	32.2604	2.11018	1.01714	0.000701458	0.0124347
Gnptg	18.597	1.69009	0.87229	0.00212724	0.0286103
Dusp1	17.6131	3.29224	1.7048	0.000185467	0.00437769
Bak1	8.26241	1.66713	0.974858	0.00351231	0.0412124
Cdkn1a	43.2175	2.46083	1.60728	0.00107237	0.0168746
Fgd2	12.1757	-5.18997	1.64138	2.53e-06	0.000125253
Pim1	23.4984	2.5066	1.25766	0.000439474	0.0086098
Abcg1	23.4514	1.36976	0.530858	0.000854966	0.0143672
Rasal3	3.87454	-2.64292	1.67796	0.00076856	0.0132557
Zfp799	12.2998	-1.86442	1.40432	0.00391559	0.0451321
Rps28	98.5994	1.99586	0.426672	6.41e-08	5.62e-06
Ndufa7	26.7182	1.35181	0.631675	0.00288787	0.0354083
Daxx	33.4537	2.1939	0.703608	3.24e-05	0.00106366
Tapbp	83.7136	1.27183	0.423268	0.000305308	0.00640282
Rps18	88.6847	1.25203	0.417027	0.000326473	0.00677474
H2-K1	641.302	4.39771	0.35176	1.88e-38	1.12e-34
Psmb9	45.6368	1.59628	0.607604	0.000430478	0.00848192
Tap1	86.4737	2.71418	0.567199	2.41e-08	2.47e-06
Psmb8	91.0639	3.33754	0.710553	1.73e-08	1.81e-06
Cfb	23.6502	5.4848	1.64415	1.39e-06	7.65e-05
Lst1	36.4536	1.72193	0.63658	0.000261849	0.00572444
H2-D1	539.061	3.78678	0.287986	5.69e-42	6.74e-38
H2-Q4	82.396	3.14109	0.827662	9.69e-07	5.77e-05
H2-Q7	158.929	6.30389	1.4822	5.81e-08	5.26e-06
Ier3	31.4265	2.25874	1.22043	0.00086871	0.0144594
H2-T23	164.288	3.59809	0.471852	1.32e-16	1.2e-13
H2-T22	89.1505	4.04205	0.958377	7.84e-08	6.73e-06
Ptchd4	11.3797	2.16746	1.61004	0.00215246	0.0288186
Pla2g7	84.9071	3.7521	0.58873	7.97e-13	2.95e-10
Vegfa	53.4744	1.68775	0.974772	0.00323157	0.0385608
Trem2	15.3191	-3.34901	1.22784	2.53e-05	0.000862237
Man2a1	24.331	1.54539	0.624697	0.000753388	0.013013
Dlgap1	102.045	1.49994	0.376111	3.89e-06	0.000182973
Myl12a	19.4397	2.089	1.59857	0.00256442	0.0324635
Emilin2	8.62212	3.84913	1.82194	7.51e-05	0.00208777
Xdh	21.3044	5.49013	1.64169	1.35e-06	7.53e-05
Rasgrp3	13.0178	-3.11424	1.69676	0.000271614	0.00585156
Eif2ak2	57.8411	2.01	0.521532	2.6e-06	0.000128483
Nrxn1	340.572	2.60026	0.309597	1.23e-18	1.62e-15
Snrpd1	13.1521	3.87463	1.81236	6.97e-05	0.0019654
Cdh2	121.434	1.82775	0.600185	7.15e-05	0.00200285
Celf4	70.1946	1.18356	0.358882	0.000148048	0.00361694
Bin1	44.115	-2.01988	0.67579	6.35e-05	0.00182662
Kdm3b	34.1389	-1.596	0.684367	0.000994456	0.0159666
Lrrtm2	16.5782	2.43783	1.02088	0.000194277	0.00454939
Ecscr	9.20647	-2.20426	1.51255	0.001797	0.0251984
3222401L13Rik	21.6598	-2.48876	1.46547	0.000794725	0.0135883
Lmnb1	6.50831	2.56254	1.7054	0.000952939	0.0155447
Gm4951	123.937	3.2612	0.672492	9.28e-09	1.1e-06
Gm4841	12.5498	2.15646	1.61021	0.00220853	0.0292389
F830016B08Rik	138.678	5.9532	1.59743	3.73e-07	2.71e-05
Iigp1	261.957	5.07007	1.62865	3.03e-06	0.000147013
Rps14	141.345	1.32585	0.307338	1.58e-06	8.45e-05
Csf1r	44.5611	-3.32896	0.502222	2.99e-13	1.18e-10
Nars	33.4928	1.16795	0.486707	0.00245959	0.0314048
Nedd4l	24.0202	1.78562	0.761595	0.000652683	0.0117176
Malt1	35.0195	1.53501	0.571777	0.000415859	0.00823999
Prelid3a	6.19537	2.1563	1.60809	0.00220608	0.0292389
Smad7	46.2473	-1.55353	0.59556	0.000500732	0.00952354
Mbp	319.25	-1.55851	0.41029	7.35e-06	0.000308974
Unc93b1	38.8923	-1.20669	0.384833	0.000240906	0.00532556
Neat1	403.043	2.25765	0.623293	4.98e-06	0.000224468
Fau	209.286	1.79969	0.306833	1.18e-10	2.51e-08
Ehd1	16.5777	3.55151	1.83593	0.000141084	0.00348271
Prdx5	105.534	2.8051	0.64787	1.7e-07	1.37e-05
Slc3a2	55.0569	1.11441	0.435642	0.00187145	0.0259355
Ahnak	47.9629	3.8064	1.24196	6.36e-06	0.000275309
Fth1	1665.98	1.72653	0.383285	2.18e-07	1.69e-05
AW112010	128.138	7.14562	1.46161	3.41e-09	4.59e-07
Ms4a4b	36.4494	3.71376	1.71639	7.58e-05	0.00210308
Ms4a6c	94.8579	3.91819	0.507727	3.96e-17	3.91e-14
Ms4a6b	67.3913	1.29281	0.326304	8.14e-06	0.000335334
Ms4a6d	60.0693	3.37566	0.564085	1.66e-11	4e-09
Stx3	16.3005	1.82607	0.812271	0.000777005	0.0133625
Gda	32.0839	1.94215	0.691632	0.000128121	0.00322543
Dock8	8.66986	-1.52432	0.711186	0.00189365	0.0262125
Slc1a1	23.6142	3.01574	1.76533	0.000381478	0.00770039
Jak2	35.3605	2.89956	0.820838	3.34e-06	0.000158777
Plgrkt	28.5065	-1.42933	0.491255	0.000267117	0.00580082
Cd274	68.1844	4.09426	1.22476	2.18e-06	0.000111368
Ifit2	146.155	5.56807	1.63694	1.12e-06	6.46e-05
Ifit3	193.161	5.37737	1.13785	8.56e-09	1.02e-06
Ifit1bl1	22.823	2.92527	1.78496	0.000476711	0.00915486
Ifit3b	57.0267	5.30497	1.71741	2.93e-06	0.000144144
Ifit1	177.897	7.59072	1.47289	7.85e-10	1.33e-07
Myof	11.4734	2.08746	1.52167	0.00243265	0.0312119
Sorbs1	73.4907	1.55942	0.678699	0.00118116	0.0183187
Entpd1	14.6889	-1.83258	0.898992	0.00127285	0.0193803
Mms19	13.4359	-1.98379	1.44203	0.00294895	0.0359487
Mirt1	3.66201	2.44427	1.73212	0.00126832	0.0193803
mt-Nd5	122.749	1.0379	0.342412	0.000566549	0.0104078
C130026I21Rik	4.61081	2.56082	1.72027	0.000971957	0.0157547
Sell	19.1652	2.40822	1.70356	0.00134063	0.0202017
Slamf7	32.6858	5.7759	1.62593	6.7e-07	4.36e-05
Ifi209	62.8674	7.13929	1.47012	3.93e-09	5.12e-07
AA467197	102.98	7.3365	1.52599	4.3e-09	5.54e-07
Gm14005	3.45451	1.96481	1.58938	0.00340261	0.0402965
Ptx3	34.3296	3.65971	1.84537	0.000115648	0.00297895
Glipr2	13.357	3.88528	1.81331	6.83e-05	0.00193748
Hpse	5.11902	2.10443	1.6102	0.00249149	0.0317097
Gbp6	33.0003	3.59901	1.83407	0.000127666	0.00322542
Isg20	40.6257	4.21118	1.83427	3.79e-05	0.00121675
Trim30b	14.4244	2.03299	1.29549	0.00210563	0.0284488
Stx11	7.07372	2.15143	1.61645	0.00224389	0.0295092
Jaml	6.82358	3.82735	1.82187	7.84e-05	0.0021511
Bcl2a1b	13.6527	2.39969	1.03772	0.000248666	0.00547667
Ccr1	17.0376	2.75998	0.804997	5.65e-06	0.000251837
Ccr2	25.3438	3.24571	1.3511	6.69e-05	0.00189999
Ccl5	245.247	8.33317	1.75841	2.68e-09	3.74e-07
Aoah	9.99051	5.14064	1.70144	3.77e-06	0.000178757
Gm21188	10.0368	4.75308	1.74688	9.87e-06	0.000396288
Sdc1	5.53963	3.13602	1.84152	0.000332544	0.00688867
Mx1	109.591	6.68332	1.58745	5.88e-08	5.28e-06
Fpr2	10.5986	2.86062	1.77371	0.000539103	0.0099966
C3	36.8516	5.55548	1.67564	1.43e-06	7.85e-05
Ms4a8a	9.45709	3.3235	1.80134	0.000211058	0.00484711
Fcgr4	13.644	3.30483	1.80078	0.000219237	0.00498606
Ifi204	102.484	4.30548	0.706034	3.27e-12	9.94e-10
Lcn2	47.0776	3.00981	1.85763	0.000439609	0.0086098
Slc28a2	16.7979	3.73639	1.84722	9.96e-05	0.00263457
Fgr	11.5892	4.05004	1.83092	5.15e-05	0.00155229
Cxcl10	677.885	8.80125	1.49314	5.97e-12	1.57e-09
Hcar2	4.97296	2.51188	1.79009	0.00114839	0.0179043
Msr1	13.0811	2.56433	1.03252	0.000126243	0.00320367
Ccl12	42.7985	2.82119	1.25703	0.000161295	0.00387665
Ccl3	28.9987	1.97441	1.35214	0.00273088	0.0339897
Ifi27l2a	317.216	6.44016	1.1251	7.59e-11	1.64e-08
H2-Q6	45.7366	5.8243	1.59648	4.95e-07	3.39e-05
Ifi207	40.4864	6.03663	1.62813	3.84e-07	2.74e-05
Ifi211	34.793	5.74648	1.60828	6.36e-07	4.21e-05
Ifi205	43.0973	5.74639	1.63962	7.78e-07	4.91e-05
Il1rn	82.8516	7.24623	1.52859	6e-09	7.4e-07
Slpi	141.454	6.16818	2.82923	7.15e-06	0.000302695
Zbp1	55.0851	3.31451	1.79965	0.00021439	0.00489462
Chil3	76.9844	5.75753	1.74109	1.34e-06	7.51e-05
Plac8	158.113	6.9008	1.52194	1.63e-08	1.75e-06
Oasl1	39.8513	4.50042	1.79179	1.9e-05	0.00069042
Oas2	37.3115	2.5707	0.921267	5.38e-05	0.0016107
Oas3	18.4356	4.71587	1.74727	1.06e-05	0.00042147
Clec4d	16.3476	4.63205	1.84214	1.73e-05	0.000635625
Clec4e	59.8783	7.10402	1.49994	6.62e-09	8.08e-07
Plbd1	10.0111	3.96098	1.83864	6.26e-05	0.00181245
F10	21.5711	4.36726	1.8059	2.58e-05	0.000871987
Phf11b	35.1994	4.85239	1.73786	7.83e-06	0.000326648
Acod1	43.3547	5.83609	1.68199	8.31e-07	5.13e-05
Tgtp2	23.7997	2.98564	1.77393	0.000412412	0.00819912
Scimp	10.3455	3.77461	1.87578	9.81e-05	0.0026069
Ccl2	187.314	6.53147	1.64372	1.38e-07	1.14e-05
Ccl7	49.1315	4.15366	1.82659	4.15e-05	0.00131107
Slfn1	33.3263	6.62871	1.50303	2.94e-08	2.92e-06
Slfn4	202.966	9.37983	1.44325	9.06e-14	4.28e-11
Gpr141	28.8911	6.15212	1.62442	2.89e-07	2.15e-05
Gpr65	5.63911	2.55735	1.72077	0.00097993	0.0158406
Gm19951	4.46886	2.50612	1.77165	0.00114632	0.0178956
Ly6i	52.1077	6.63917	1.62578	9.19e-08	7.83e-06
Mefv	9.31379	3.80043	1.87298	9.27e-05	0.00249761
Tnf	12.6024	3.89699	2.01379	0.000100778	0.00265358
Batf2	9.24773	3.74657	1.83733	9.55e-05	0.0025549
Ms4a4a	4.42607	2.85821	1.81572	0.000570946	0.0104724
Ms4a4c	113.801	7.51515	1.44617	6.76e-10	1.18e-07
Ifi213	79.7037	5.36309	0.740385	3.29e-15	1.95e-12
Ifi206	29.0432	6.0461	1.59862	3.05e-07	2.26e-05
Ifi214	15.2038	4.4783	1.80068	2.04e-05	0.000724058
Ifi208	20.3821	4.62243	1.77809	1.43e-05	0.000551711
Gm37468	2.60539	2.4405	1.73235	0.00127898	0.0194042
Oas1g	8.92157	2.14923	1.60758	0.00224191	0.0295092
Gm15056	62.1203	5.24439	1.76788	4.14e-06	0.00019291
