# Supplementary material for: Transcriptional Response to Tick-Borne Flavivirus Infection in Neurons, Astrocytes and Microglia In Vivo and In Vitro
Source: Viruses. 2024 Aug 19;16(8):1327. doi: 10.3390/v16081327 (PMC11359927; doi:10.3390/v16081327)
Supplement: Supplementary file 1 [file viruses-16-01327-s001.zip › Table S4. GSEA reactome pathways in vitro and in vivo LGTV and TBEV.xlsx]

## Sheet: Neurons_in_vivo
pathway	pval	padj	log2err	ES	NES	size
REACTOME_ACTIVATION_OF_THE_MRNA_UPON_BINDING_OF_THE_CAP_BINDING_COMPLEX_AND_EIFS_AND_SUBSEQUENT_BINDING_TO_43S	0.000306157128127853	0.00768741413908531	0.49849310876659	0.825101007262402	1.59887858113914	59
REACTOME_ADAPTIVE_IMMUNE_SYSTEM	4.17086112475067e-14	9.57510546782048e-12	0.965327754226083	0.733866145136882	1.42781734668141	655
REACTOME_ALTERNATIVE_COMPLEMENT_ACTIVATION	0.00251574920772829	0.0408506943059096	0.431707695803346	0.977844506530422	1.48852032336243	4
REACTOME_ANTIGEN_PRESENTATION_FOLDING_ASSEMBLY_AND_PEPTIDE_LOADING_OF_CLASS_I_MHC	1.77191977248842e-05	0.000749335545891815	0.575610261071129	0.915784271479712	1.69072024729469	25
REACTOME_ANTIGEN_PROCESSING_CROSS_PRESENTATION	6.25766163594853e-09	5.02803112448464e-07	0.761460801445585	0.852552344637075	1.66934199818829	100
REACTOME_ANTIVIRAL_MECHANISM_BY_IFN_STIMULATED_GENES	3.31314747684661e-06	0.00017747426650975	0.627256739718528	0.844862547039303	1.64857699685944	76
REACTOME_ANTI_INFLAMMATORY_RESPONSE_FAVOURING_LEISHMANIA_PARASITE_INFECTION	0.00238877771786945	0.0399871436730855	0.431707695803346	0.723643767184494	1.41940535894985	129
REACTOME_APOPTOSIS	0.000691495045822583	0.0152223635429711	0.477270815362862	0.712803254633557	1.39007460224991	166
REACTOME_ATF4_ACTIVATES_GENES_IN_RESPONSE_TO_ENDOPLASMIC_RETICULUM_STRESS	0.00108082526058688	0.0211815389483307	0.45505986738723	0.869018838459321	1.60438193930724	25
REACTOME_AUF1_HNRNP_D0_BINDS_AND_DESTABILIZES_MRNA	0.00277570227850847	0.0441638966491397	0.431707695803346	0.792450410866996	1.53116766756711	54
REACTOME_CELLULAR_RESPONSES_TO_STIMULI	1.37606924794304e-09	1.30079016555557e-07	0.788186810800237	0.699157158760681	1.36064837510171	666
REACTOME_CELLULAR_RESPONSE_TO_CHEMICAL_STRESS	2.55514514415612e-05	0.00095491122015323	0.575610261071129	0.754893923295877	1.47546029373699	151
REACTOME_CELLULAR_RESPONSE_TO_STARVATION	1.19474050434776e-08	8.34759995863851e-07	0.747739663149885	0.815881235086957	1.59585827846621	143
REACTOME_CELL_SURFACE_INTERACTIONS_AT_THE_VASCULAR_WALL	0.000154118840650856	0.00467299956464009	0.518848077743792	0.766652254388518	1.498566104094	105
REACTOME_CHEMOKINE_RECEPTORS_BIND_CHEMOKINES	1.71819466800967e-08	1.15047451312148e-06	0.73376198835648	0.929424495806119	1.76996246573467	39
REACTOME_CLASS_A_1_RHODOPSIN_LIKE_RECEPTORS	4.57016297108512e-12	6.61343344274909e-10	0.887074988399873	0.806129806802462	1.57133103699644	230
REACTOME_CLASS_C_3_METABOTROPIC_GLUTAMATE_PHEROMONE_RECEPTORS	0.00185621382049746	0.0324232131471675	0.45505986738723	-0.798160408027288	-1.79435358640092	11
REACTOME_CLASS_I_MHC_MEDIATED_ANTIGEN_PROCESSING_PRESENTATION	4.04403422392492e-06	0.000209637516059592	0.610526878385931	0.704878560092086	1.3721653421832	349
REACTOME_CLEC7A_DECTIN_1_SIGNALING	0.0022960423963014	0.0392525545835782	0.431707695803346	0.736964584116497	1.44679652636234	96
REACTOME_COMPLEMENT_CASCADE	0.000447356384393585	0.0107298762644849	0.49849310876659	0.883182887012982	1.66621100688838	30
REACTOME_COSTIMULATION_BY_THE_CD28_FAMILY	1.32421023260722e-05	0.000608001669657087	0.593325476396405	0.848785007631821	1.64091465900593	61
REACTOME_CREB1_PHOSPHORYLATION_THROUGH_NMDA_RECEPTOR_MEDIATED_ACTIVATION_OF_RAS_SIGNALING	0.000207561359852883	0.00577099042583943	0.518848077743792	-0.684536869878366	-1.94731366794642	28
REACTOME_CYTOKINE_SIGNALING_IN_IMMUNE_SYSTEM	3.0201908657407e-39	4.85344672124531e-36	1.62807167569582	0.828543045659765	1.61246807313437	610
REACTOME_CYTOPROTECTION_BY_HMOX1	0.00105953587803204	0.0210206685925615	0.45505986738723	0.73239841933433	1.43343785221727	120
REACTOME_CYTOSOLIC_SENSORS_OF_PATHOGEN_ASSOCIATED_DNA	0.00102477230908479	0.0205851137587406	0.45505986738723	0.797473711480126	1.54361765792578	60
REACTOME_C_TYPE_LECTIN_RECEPTORS_CLRS	6.14799583768157e-05	0.00205829777315714	0.538434096309916	0.765807637316199	1.49976687501125	121
REACTOME_DAP12_INTERACTIONS	6.0652743626592e-06	0.000295360481842222	0.610526878385931	0.894926981946776	1.70945008637958	37
REACTOME_DDX58_IFIH1_MEDIATED_INDUCTION_OF_INTERFERON_ALPHA_BETA	0.000246378781097785	0.00671068985125661	0.49849310876659	0.802194904879008	1.55430264364064	67
REACTOME_DECTIN_2_FAMILY	0.000277490798591108	0.00707821767199857	0.49849310876659	0.939850575345011	1.62208483081102	14
REACTOME_DEFECTS_OF_CONTACT_ACTIVATION_SYSTEM_CAS_AND_KALLIKREIN_KININ_SYSTEM_KKS	0.00175797353754174	0.0310446535695559	0.45505986738723	0.934039851477023	1.58649280886462	11
REACTOME_DISEASES_OF_IMMUNE_SYSTEM	0.000526527842815132	0.0122627571507814	0.477270815362862	0.877875209543162	1.63933998804398	27
REACTOME_ENDOSOMAL_VACUOLAR_PATHWAY	1.84985625827177e-05	0.000762235642831469	0.575610261071129	0.972080544481506	1.65110598976948	11
REACTOME_EUKARYOTIC_TRANSLATION_ELONGATION	1.11566220195886e-09	1.12054322409243e-07	0.788186810800237	0.869801981294243	1.7080427414998	88
REACTOME_EUKARYOTIC_TRANSLATION_INITIATION	5.95029283639471e-09	5.02803112448464e-07	0.761460801445585	0.835876457012788	1.63836107985178	115
REACTOME_FCGR3A_MEDIATED_IL10_SYNTHESIS	0.00241888585657159	0.0400737069227892	0.431707695803346	0.816122077588636	1.55727733069163	38
REACTOME_FCGR_ACTIVATION	0.000611827595126918	0.0138479851460416	0.477270815362862	0.936620705432416	1.61110371406625	13
REACTOME_FC_EPSILON_RECEPTOR_FCERI_SIGNALING	0.00253945554671214	0.0408506943059096	0.431707695803346	0.714150283546422	1.39988312162773	127
REACTOME_GENERATION_OF_SECOND_MESSENGER_MOLECULES	0.00308987161458236	0.0482079969381927	0.431707695803346	0.859237879394274	1.59359656652483	26
REACTOME_GPCR_LIGAND_BINDING	9.78366702214392e-10	1.04815686030569e-07	0.788186810800237	0.757485284098736	1.47650985506231	315
REACTOME_GPVI_MEDIATED_ACTIVATION_CASCADE	0.00254204693876226	0.0408506943059096	0.431707695803346	0.828197138609092	1.57709165673699	33
REACTOME_G_ALPHA_I_SIGNALLING_EVENTS	0.000490003351736254	0.0115799321505906	0.477270815362862	0.700355122569383	1.36573741569905	224
REACTOME_HEMOSTASIS	1.57024194634116e-07	8.7013062336905e-06	0.690132458796796	0.698364089138951	1.35604988020497	501
REACTOME_HOST_INTERACTIONS_OF_HIV_FACTORS	0.00324381892724763	0.0496458763436851	0.431707695803346	0.711611729572056	1.39490702773835	127
REACTOME_IMMUNOREGULATORY_INTERACTIONS_BETWEEN_A_LYMPHOID_AND_A_NON_LYMPHOID_CELL	1.13380461044437e-13	2.27753001123012e-11	0.954541630725724	0.908163936258191	1.77865963455905	84
REACTOME_INFECTIOUS_DISEASE	2.09551412349803e-12	3.36749119646133e-10	0.898671232061694	0.70829576190954	1.37693726454716	748
REACTOME_INFLUENZA_INFECTION	1.27516786551168e-07	7.58961022176768e-06	0.690132458796796	0.802059735342183	1.5694931438453	147
REACTOME_INITIAL_TRIGGERING_OF_COMPLEMENT	0.00217745803913896	0.037625538375229	0.431707695803346	0.913840826436761	1.577194695864	14
REACTOME_INNATE_IMMUNE_SYSTEM	1.20712154060946e-29	9.69922157879699e-27	1.41727590263607	0.776757098440453	1.51161709899283	847
REACTOME_INTERFERON_ALPHA_BETA_SIGNALING	2.16807689045232e-13	3.87122173661875e-11	0.943632225232838	0.939205673604787	1.81759903729632	56
REACTOME_INTERFERON_GAMMA_SIGNALING	4.77730342105316e-18	1.53542531952649e-15	1.0959292864312	0.934498961772574	1.81818899447584	79
REACTOME_INTERFERON_SIGNALING	4.39473040143828e-24	2.35411058503711e-21	1.27091304449619	0.901904877727836	1.75853763571294	169
REACTOME_INTERLEUKIN_10_SIGNALING	9.22027710818165e-10	1.04815686030569e-07	0.801215574617779	0.936409279787098	1.78637078615242	41
REACTOME_INTERLEUKIN_1_FAMILY_SIGNALING	4.57884619451678e-05	0.00159960996404097	0.557332238758646	0.768654255147364	1.50703320221607	128
REACTOME_INTERLEUKIN_1_SIGNALING	0.000264669174014871	0.00686005423615964	0.49849310876659	0.773230521162422	1.51535838594232	99
REACTOME_INTERLEUKIN_2_FAMILY_SIGNALING	0.000832097597048042	0.0180700113304892	0.477270815362862	0.836182960646005	1.59604428249381	40
REACTOME_INTERLEUKIN_3_INTERLEUKIN_5_AND_GM_CSF_SIGNALING	0.00124610595189461	0.0230171524677545	0.45505986738723	0.820650396931851	1.57878654082506	46
REACTOME_INTERLEUKIN_4_AND_INTERLEUKIN_13_SIGNALING	9.98055494854032e-09	7.63750085824014e-07	0.747739663149885	0.854915144458417	1.67544192574884	99
REACTOME_LEISHMANIA_INFECTION	8.40588245171449e-06	0.000397301561761917	0.593325476396405	0.740596781988893	1.44439372172231	212
REACTOME_LONG_TERM_POTENTIATION	9.39806192603468e-05	0.00296131088532112	0.538434096309916	-0.745133066897188	-2.03237742598804	23
REACTOME_METABOLISM_OF_AMINO_ACIDS_AND_DERIVATIVES	2.33174680585178e-05	0.00093582130855453	0.575610261071129	0.694805650051562	1.35433062174273	328
REACTOME_NEGATIVE_REGULATION_OF_NMDA_RECEPTOR_MEDIATED_NEURONAL_TRANSMISSION	1.73030718100784e-05	0.000749335545891815	0.575610261071129	-0.779851223232797	-2.09496100657248	21
REACTOME_NEGATIVE_REGULATORS_OF_DDX58_IFIH1_SIGNALING	0.001203082732735	0.022745340605943	0.45505986738723	0.843000216109676	1.6052803680134	33
REACTOME_NEUREXINS_AND_NEUROLIGINS	4.33947810781069e-05	0.00154967584872262	0.557332238758646	-0.608037728737465	-1.93218090154295	54
REACTOME_NEUTROPHIL_DEGRANULATION	7.52300630600579e-18	2.01491185562522e-15	1.0864405425825	0.790256176408826	1.53245755911193	418
REACTOME_NF_KB_ACTIVATION_THROUGH_FADD_RIP_1_PATHWAY_MEDIATED_BY_CASPASE_8_AND_10	0.00291434758297026	0.0459152604493452	0.431707695803346	0.926608714923804	1.57387081561162	11
REACTOME_NICOTINAMIDE_SALVAGING	0.00321520480876456	0.0496458763436851	0.431707695803346	0.891765305550239	1.58142453487947	18
REACTOME_NICOTINATE_METABOLISM	0.00101574367320135	0.0205851137587406	0.45505986738723	0.852353328863904	1.59839486598046	29
REACTOME_NONSENSE_MEDIATED_DECAY_NMD	6.67912336739915e-08	4.12821201977325e-06	0.704975715167238	0.833078435802805	1.63112159227491	110
REACTOME_NUCLEOTIDE_BINDING_DOMAIN_LEUCINE_RICH_REPEAT_CONTAINING_RECEPTOR_NLR_SIGNALING_PATHWAYS	0.000868801258576677	0.0183705739806937	0.477270815362862	0.805510005620954	1.55886431683257	56
REACTOME_OAS_ANTIVIRAL_RESPONSE	0.000912807109550104	0.0190504029226885	0.477270815362862	0.954158946753147	1.59425632847425	10
REACTOME_PD_1_SIGNALING	0.000375043809184823	0.00927223694400017	0.49849310876659	0.932471048901552	1.63461012677582	15
REACTOME_PEPTIDE_LIGAND_BINDING_RECEPTORS	4.93846927896634e-12	6.61343344274909e-10	0.887074988399873	0.85999973257105	1.68132774664981	135
REACTOME_PLATELET_ACTIVATION_SIGNALING_AND_AGGREGATION	8.40408630237044e-05	0.0027561972832468	0.538434096309916	0.720971548575784	1.40477433090391	227
REACTOME_PROGRAMMED_CELL_DEATH	4.01301909750422e-05	0.00146566402038393	0.557332238758646	0.734162504283773	1.43317719171281	192
REACTOME_PROTEIN_PROTEIN_INTERACTIONS_AT_SYNAPSES	4.76752678671731e-06	0.00023941923582046	0.610526878385931	-0.553236089424051	-2.00030471873701	85
REACTOME_PURINERGIC_SIGNALING_IN_LEISHMANIASIS_INFECTION	0.000151930876389767	0.00467299956464009	0.518848077743792	0.897956448519483	1.6578065336803	25
REACTOME_PYROPTOSIS	0.000549869215272312	0.0126234261277515	0.477270815362862	0.885075185352634	1.63223113341278	24
REACTOME_RAS_ACTIVATION_UPON_CA2_INFLUX_THROUGH_NMDA_RECEPTOR	0.00100191597449639	0.0205851137587406	0.45505986738723	-0.706317258709381	-1.873656823618	20
REACTOME_REGULATED_NECROSIS	1.42738124373906e-05	0.000637167127413521	0.593325476396405	0.858744194134194	1.65338453343417	52
REACTOME_REGULATION_OF_EXPRESSION_OF_SLITS_AND_ROBOS	1.05266473225337e-08	7.68923738514164e-07	0.747739663149885	0.805701098402622	1.57124848499282	163
REACTOME_REGULATION_OF_IFNA_SIGNALING	0.0016381983684256	0.0292509419784437	0.45505986738723	0.912282625472002	1.59922007212431	15
REACTOME_REGULATION_OF_MRNA_STABILITY_BY_PROTEINS_THAT_BIND_AU_RICH_ELEMENTS	0.000865867642868343	0.0183705739806937	0.477270815362862	0.765715771119447	1.50124091271504	85
REACTOME_RESPIRATORY_ELECTRON_TRANSPORT_ATP_SYNTHESIS_BY_CHEMIOSMOTIC_COUPLING_AND_HEAT_PRODUCTION_BY_UNCOUPLING_PROTEINS	0.00152019380010957	0.0277608117815464	0.45505986738723	0.730128939654148	1.42995914943883	122
REACTOME_RESPONSE_OF_EIF2AK4_GCN2_TO_AMINO_ACID_DEFICIENCY	2.48114754675193e-10	3.06708008279258e-08	0.814035837847908	0.870800722894925	1.70912136175707	95
REACTOME_RESPONSE_TO_ELEVATED_PLATELET_CYTOSOLIC_CA2	0.000208287146669998	0.00577099042583943	0.518848077743792	0.767552372014524	1.50188464558419	108
REACTOME_ROS_AND_RNS_PRODUCTION_IN_PHAGOCYTES	0.00155494446742961	0.0280763568444874	0.45505986738723	0.844332412151381	1.58335346042762	29
REACTOME_RRNA_PROCESSING	2.47137074148311e-05	0.000945593519419846	0.575610261071129	0.737017253401164	1.43875001966199	192
REACTOME_RUNX3_REGULATES_IMMUNE_RESPONSE_AND_CELL_MIGRATION	0.00116832832377858	0.0223512335275259	0.45505986738723	0.970057247538871	1.56353760929052	6
REACTOME_SELENOAMINO_ACID_METABOLISM	6.09112883458841e-09	5.02803112448464e-07	0.761460801445585	0.845376234746326	1.65346602965555	109
REACTOME_SIGNALING_BY_GPCR	0.000252911442712927	0.00676145801775573	0.49849310876659	0.649132788565263	1.26162937402763	534
REACTOME_SIGNALING_BY_INTERLEUKINS	7.87104783883728e-20	3.16219346925288e-17	1.15122052214226	0.805412277123311	1.56232758196841	399
REACTOME_SIGNALING_BY_ROBO_RECEPTORS	1.44378148948145e-07	8.28627447713103e-06	0.690132458796796	0.767087648172713	1.49685127875221	207
REACTOME_SIGNALING_BY_THE_B_CELL_RECEPTOR_BCR	0.00114008141302877	0.0220736244667137	0.45505986738723	0.737772737690463	1.44211565399934	105
REACTOME_SRP_DEPENDENT_COTRANSLATIONAL_PROTEIN_TARGETING_TO_MEMBRANE	3.33317104371508e-08	2.14256234690005e-06	0.719512826338911	0.841444342133779	1.64566657212258	107
REACTOME_SYNAPTIC_ADHESION_LIKE_MOLECULES	0.000195479732920344	0.00560957019291057	0.518848077743792	-0.73319447030322	-1.96962417927924	21
REACTOME_TCR_SIGNALING	0.000178515703370809	0.0052159042784889	0.518848077743792	0.769368956829186	1.50480387560258	109
REACTOME_TERMINATION_OF_TRANSLESION_DNA_SYNTHESIS	0.000409760810311848	0.00997705488138091	0.49849310876659	0.862203195293733	1.62685347829177	32
REACTOME_THE_ROLE_OF_GTSE1_IN_G2_M_PROGRESSION_AFTER_G2_CHECKPOINT	0.00234328606700719	0.0396385337861111	0.431707695803346	0.769817708173473	1.49305207144472	68
REACTOME_THE_ROLE_OF_NEF_IN_HIV_1_REPLICATION_AND_DISEASE_PATHOGENESIS	0.000256657709448102	0.00676145801775573	0.49849310876659	0.872963895427016	1.63704529727911	29
REACTOME_TNFR2_NON_CANONICAL_NF_KB_PATHWAY	8.83071988236221e-05	0.00283819337019122	0.538434096309916	0.787440118729664	1.54467395349818	91
REACTOME_TOLL_LIKE_RECEPTOR_CASCADES	0.000171178975219408	0.00509415950328868	0.518848077743792	0.745714470662384	1.45861255315153	143
REACTOME_TRANSCRIPTIONAL_REGULATION_BY_RUNX3	0.000642965870615981	0.0143506410288873	0.477270815362862	0.760133609558237	1.49065190448497	94
REACTOME_TRANSLATION	2.38759636905636e-05	0.00093582130855453	0.575610261071129	0.708868079569307	1.38509741725068	286
REACTOME_TRANSLESION_SYNTHESIS_BY_Y_FAMILY_DNA_POLYMERASES_BYPASSES_LESIONS_ON_DNA_TEMPLATE	0.00123851467164	0.0230171524677545	0.45505986738723	0.832519721391126	1.58542051075181	39
REACTOME_UNBLOCKING_OF_NMDA_RECEPTORS_GLUTAMATE_BINDING_AND_ACTIVATION	5.69935007199099e-05	0.00194869267355096	0.557332238758646	-0.758005436232859	-2.03627536172212	21

## Sheet: Neurons_in_vitro_LGTV
pathway	pval	padj	log2err	ES	NES	size
REACTOME_CYTOKINE_SIGNALING_IN_IMMUNE_SYSTEM	6.90585565432942e-06	0.00556611965738951	0.610526878385931	0.947406588785659	1.20431494355838	641
REACTOME_DDX58_IFIH1_MEDIATED_INDUCTION_OF_INTERFERON_ALPHA_BETA	1.19549459812996e-05	0.00642379097395163	0.593325476396405	0.989910913298868	1.40537954006385	72
REACTOME_DISEASES_ASSOCIATED_WITH_SURFACTANT_METABOLISM	3.85654368070642e-05	0.0155418710332469	0.557332238758646	-0.996865555442464	-1.63834793791905	4
REACTOME_INTERFERON_SIGNALING	1.9802811579236e-08	3.19221322657284e-05	0.73376198835648	0.984925087448602	1.29155378531601	180

## Sheet: Neruons_in_vitro_TBEV
pathway	pval	padj	log2err	ES	NES	size
REACTOME_ACETYLCHOLINE_NEUROTRANSMITTER_RELEASE_CYCLE	7.46638876425276e-05	0.00141158667578284	0.538434096309916	-0.78835830952827	-1.93785706241284	17
REACTOME_ACTIVATION_OF_AMPK_DOWNSTREAM_OF_NMDARS	2.52598862021428e-07	1.12757325352343e-05	0.674962860011025	-0.836071308510413	-2.22856695128484	22
REACTOME_ACTIVATION_OF_ATR_IN_RESPONSE_TO_REPLICATION_STRESS	0.000393758182722276	0.00570062522193421	0.49849310876659	-0.629922653224228	-1.88915159652974	37
REACTOME_ACTIVATION_OF_NMDA_RECEPTORS_AND_POSTSYNAPTIC_EVENTS	4.46880701692453e-08	2.99898906528458e-06	0.719512826338911	-0.611843007178148	-2.19779462347457	86
REACTOME_ACTIVATION_OF_RAS_IN_B_CELLS	0.00155250040438686	0.0167440815426153	0.45505986738723	-0.920981135316414	-1.67647519053983	5
REACTOME_ACTIVATION_OF_THE_PRE_REPLICATIVE_COMPLEX	3.37634493557177e-05	0.00069561362967485	0.557332238758646	-0.700283630202117	-2.05514091915669	32
REACTOME_AGGREPHAGY	1.20198339861843e-05	0.000306601162155526	0.593325476396405	-0.689336755167041	-2.06525991150821	36
REACTOME_ANCHORING_OF_THE_BASAL_BODY_TO_THE_PLASMA_MEMBRANE	2.55998257407665e-06	8.39569795212486e-05	0.627256739718528	-0.549767506292426	-1.97398598237596	95
REACTOME_ANTIGEN_PRESENTATION_FOLDING_ASSEMBLY_AND_PEPTIDE_LOADING_OF_CLASS_I_MHC	9.25298354705034e-07	3.54036775240712e-05	0.659444398037935	0.907304858128242	2.01290697544599	27
REACTOME_ANTIGEN_PROCESSING_CROSS_PRESENTATION	0.000200329345819173	0.0032849924360348	0.518848077743792	0.685109462719663	1.78298278115806	102
REACTOME_ANTIVIRAL_MECHANISM_BY_IFN_STIMULATED_GENES	8.696309568875e-08	5.20061180613515e-06	0.704975715167238	0.803981848248411	2.05486651633349	77
REACTOME_ASSEMBLY_AND_CELL_SURFACE_PRESENTATION_OF_NMDA_RECEPTORS	4.33657662039771e-05	0.000882136535313813	0.557332238758646	-0.671368403877717	-2.01344829488731	37
REACTOME_ATF4_ACTIVATES_GENES_IN_RESPONSE_TO_ENDOPLASMIC_RETICULUM_STRESS	5.89412317184377e-05	0.00115510438257963	0.557332238758646	0.871135742426895	1.9148293319575	25
REACTOME_ATF6_ATF6_ALPHA_ACTIVATES_CHAPERONES	0.00365272046689374	0.032076075356821	0.431707695803346	0.88729482298535	1.73439964150427	12
REACTOME_AURKA_ACTIVATION_BY_TPX2	1.8669985761863e-08	1.50013335596569e-06	0.73376198835648	-0.649589258468332	-2.22741775797779	72
REACTOME_AUTOPHAGY	0.00359973991979624	0.0319601218293512	0.431707695803346	-0.381610246596429	-1.45706629773016	141
REACTOME_BASE_EXCISION_REPAIR	1.64705507500347e-05	0.000372791197962054	0.575610261071129	-0.567040482410955	-1.94436103052653	72
REACTOME_BINDING_AND_UPTAKE_OF_LIGANDS_BY_SCAVENGER_RECEPTORS	0.00276119381887405	0.0261014027466506	0.431707695803346	0.765448748715874	1.79525300474785	37
REACTOME_CARBOXYTERMINAL_POST_TRANSLATIONAL_MODIFICATIONS_OF_TUBULIN	1.72326491619421e-05	0.000384623155600569	0.575610261071129	-0.680284660316531	-2.03817256613913	38
REACTOME_CASPASE_ACTIVATION_VIA_DEATH_RECEPTORS_IN_THE_PRESENCE_OF_LIGAND	0.00456726387848437	0.0392491607097561	0.407017918923954	0.850565626808314	1.71219780725636	15
REACTOME_CA_DEPENDENT_EVENTS	3.09877771865777e-05	0.000646718934270524	0.557332238758646	-0.671035841365362	-2.0104301881034	36
REACTOME_CELLULAR_RESPONSES_TO_STIMULI	0.00327760985160743	0.0299268126791655	0.431707695803346	0.474714599831287	1.32038530952601	717
REACTOME_CELL_CYCLE_CHECKPOINTS	4.46952974498917e-11	7.98059366688621e-09	0.851339057116899	-0.475947062612759	-1.90254335626949	275
REACTOME_CELL_SURFACE_INTERACTIONS_AT_THE_VASCULAR_WALL	0.00347855588627271	0.0312292698840237	0.431707695803346	0.614188089232119	1.61371630380671	111
REACTOME_CHEMOKINE_RECEPTORS_BIND_CHEMOKINES	2.3195830155788e-09	2.86736146618087e-07	0.774939030136436	0.909917552056459	2.16969525571693	40
REACTOME_CHK1_CHK2_CDS1_MEDIATED_INACTIVATION_OF_CYCLIN_B_CDK1_COMPLEX	0.000467257046971814	0.00647312133175607	0.49849310876659	-0.800731859588517	-1.89276086464038	13
REACTOME_CHOLESTEROL_BIOSYNTHESIS	0.0030711198690585	0.0283637335033161	0.431707695803346	-0.644340273133448	-1.75041511196521	24
REACTOME_CHROMATIN_MODIFYING_ENZYMES	0.00172802324991282	0.0180320348221422	0.45505986738723	-0.337864897369334	-1.33058059794276	243
REACTOME_CHROMOSOME_MAINTENANCE	4.47888846091039e-08	2.99898906528458e-06	0.719512826338911	-0.556804528313999	-2.06561011297134	120
REACTOME_CILIUM_ASSEMBLY	1.42318450829089e-06	5.0823500107188e-05	0.643551836150722	-0.457179530680647	-1.78275690762984	192
REACTOME_CLASS_A_1_RHODOPSIN_LIKE_RECEPTORS	1.55037893931155e-07	7.54987562264747e-06	0.690132458796796	0.666728353497058	1.82448424486883	259
REACTOME_CLASS_C_3_METABOTROPIC_GLUTAMATE_PHEROMONE_RECEPTORS	0.00106249084812284	0.0128377653604016	0.45505986738723	-0.778245178829069	-1.84640155184939	14
REACTOME_COMPLEX_I_BIOGENESIS	5.30857116166421e-05	0.0010663592320993	0.557332238758646	-0.606575005028427	-1.91964454596384	49
REACTOME_COOPERATION_OF_PREFOLDIN_AND_TRIC_CCT_IN_ACTIN_AND_TUBULIN_FOLDING	1.22427139651767e-05	0.000307406895969358	0.593325476396405	-0.759333246475896	-2.1240139658143	27
REACTOME_COPI_INDEPENDENT_GOLGI_TO_ER_RETROGRADE_TRAFFIC	1.2324942981734e-06	4.50140531173783e-05	0.643551836150722	-0.68254471306181	-2.13661817073846	45
REACTOME_CREB1_PHOSPHORYLATION_THROUGH_THE_ACTIVATION_OF_ADENYLATE_CYCLASE	0.000347709328095546	0.00512632009403249	0.49849310876659	-0.829461306114105	-1.83672048423532	11
REACTOME_CREB3_FACTORS_ACTIVATE_GENES	0.00179418140649732	0.0184823687194949	0.45505986738723	0.919575787052175	1.73346697723757	9
REACTOME_CYTOKINE_SIGNALING_IN_IMMUNE_SYSTEM	1.49459309376961e-25	2.40181110168777e-22	1.31101476274061	0.708139675761567	1.97130499863755	641
REACTOME_CYTOSOLIC_SENSORS_OF_PATHOGEN_ASSOCIATED_DNA	0.000330258110332447	0.00500683757834192	0.49849310876659	0.739601204319722	1.83689661981911	62
REACTOME_DAG_AND_IP3_SIGNALING	0.000630932524202551	0.00811409370837908	0.477270815362862	-0.600774090473136	-1.83735646257244	40
REACTOME_DARPP_32_EVENTS	1.52733463913195e-05	0.000350632395012149	0.575610261071129	-0.783700165322813	-2.09305468261742	23
REACTOME_DDX58_IFIH1_MEDIATED_INDUCTION_OF_INTERFERON_ALPHA_BETA	7.69631898205534e-09	6.8711025578683e-07	0.747739663149885	0.845849527968458	2.14153523800672	72
REACTOME_DISEASES_OF_DNA_REPAIR	0.000980723333769556	0.0120620592168397	0.45505986738723	-0.613713555374936	-1.80097138133806	33
REACTOME_DNA_DOUBLE_STRAND_BREAK_REPAIR	8.04792365431278e-07	3.15439349084893e-05	0.659444398037935	-0.49269938855145	-1.88068933075967	151
REACTOME_DNA_REPLICATION	1.41833788456464e-07	7.35248058224314e-06	0.690132458796796	-0.494229143428173	-1.92683035277944	165
REACTOME_DNA_REPLICATION_PRE_INITIATION	0.000947898433473875	0.011808316144128	0.477270815362862	-0.416429577614602	-1.55706549073268	122
REACTOME_DNA_STRAND_ELONGATION	5.9174976620695e-09	5.94338671434105e-07	0.761460801445585	-0.806226048413707	-2.36605294015911	32
REACTOME_DOPAMINE_NEUROTRANSMITTER_RELEASE_CYCLE	0.000398704643289372	0.00572069965862519	0.49849310876659	-0.725562583547013	-1.93778466589902	23
REACTOME_DUAL_INCISION_IN_GG_NER	0.00168102365612994	0.0176562419307243	0.45505986738723	-0.576868909138748	-1.78463219911217	41
REACTOME_EARLY_PHASE_OF_HIV_LIFE_CYCLE	0.00153173485700115	0.0166487115573201	0.45505986738723	-0.764663748557814	-1.81417934911515	14
REACTOME_ENDOSOMAL_VACUOLAR_PATHWAY	0.00484602877047582	0.0407726085557835	0.407017918923954	0.869906499843142	1.71151944069076	13
REACTOME_ERKS_ARE_INACTIVATED	0.00492353309311211	0.0412089462532873	0.407017918923954	-0.739970473405883	-1.74913379089451	13
REACTOME_ERK_MAPK_TARGETS	0.00162488806786351	0.0172189438262466	0.45505986738723	-0.672370342946063	-1.79221833121306	22
REACTOME_EUKARYOTIC_TRANSLATION_ELONGATION	0.000185402498170268	0.00313622962694338	0.518848077743792	-0.504788038425222	-1.81363922745571	89
REACTOME_EXTENSION_OF_TELOMERES	3.66684207490538e-07	1.53253817353176e-05	0.674962860011025	-0.674864308396937	-2.14245005230528	51
REACTOME_EXTRACELLULAR_MATRIX_ORGANIZATION	0.00259929927373507	0.0248635353148349	0.431707695803346	0.538616989676598	1.47523664964963	275
REACTOME_FANCONI_ANEMIA_PATHWAY	0.00111836134492378	0.0134119901588993	0.45505986738723	-0.597826789832673	-1.79112397121087	38
REACTOME_FOLDING_OF_ACTIN_BY_CCT_TRIC	0.00535812175524291	0.044384029178739	0.407017918923954	-0.785008450224207	-1.63291405260318	9
REACTOME_FORMATION_OF_TUBULIN_FOLDING_INTERMEDIATES_BY_CCT_TRIC	2.20913277409753e-05	0.000479740049726315	0.575610261071129	-0.78453725846579	-2.02728813499747	20
REACTOME_G1_S_SPECIFIC_TRANSCRIPTION	0.00480569918915868	0.0406460978788316	0.407017918923954	-0.596723452321342	-1.68749593668613	28
REACTOME_G2_M_CHECKPOINTS	1.13437136767993e-05	0.000294021739977684	0.593325476396405	-0.466803994760414	-1.78244954937863	152
REACTOME_G2_M_DNA_DAMAGE_CHECKPOINT	1.46096192285068e-05	0.000345070086482984	0.593325476396405	-0.559583410252704	-1.94440816668823	80
REACTOME_GABA_SYNTHESIS_RELEASE_REUPTAKE_AND_DEGRADATION	8.19011051762248e-05	0.00151281696572636	0.538434096309916	-0.775209077733668	-1.97188135915068	19
REACTOME_GAP_FILLING_DNA_REPAIR_SYNTHESIS_AND_LIGATION_IN_GG_NER	0.00162525023671185	0.0172189438262466	0.45505986738723	-0.658431095247587	-1.79667638290679	25
REACTOME_GENE_SILENCING_BY_RNA	0.00023797824268191	0.00371292267951291	0.518848077743792	-0.450052437944392	-1.64771130147454	112
REACTOME_GLOBAL_GENOME_NUCLEOTIDE_EXCISION_REPAIR_GG_NER	0.000212043604395934	0.0033960995289296	0.518848077743792	-0.498352620310021	-1.7953278415846	84
REACTOME_GLUCOSE_METABOLISM	0.0010281485074292	0.0125169291775661	0.45505986738723	-0.472120741650189	-1.69811628275941	85
REACTOME_GLYCOLYSIS	0.00229355411221065	0.0226119107872547	0.431707695803346	-0.484259302673554	-1.66107656406068	68
REACTOME_GPCR_LIGAND_BINDING	7.53113150259194e-06	0.000201708805411087	0.610526878385931	0.595476486020712	1.64591144819214	357
REACTOME_G_PROTEIN_MEDIATED_EVENTS	0.00114037997367405	0.0134749310124574	0.45505986738723	-0.542585205997352	-1.7571391316545	53
REACTOME_HCMV_EARLY_EVENTS	1.27734917577422e-05	0.000315800019302949	0.593325476396405	-0.521845704048238	-1.88084771389505	104
REACTOME_HCMV_INFECTION	3.71928990465081e-07	1.53253817353176e-05	0.674962860011025	-0.51226271208514	-1.94631733588492	127
REACTOME_HCMV_LATE_EVENTS	0.00127661333215166	0.0147591196026454	0.45505986738723	-0.461489566308499	-1.66837597893332	88
REACTOME_HDR_THROUGH_HOMOLOGOUS_RECOMBINATION_HRR	1.36758867931149e-05	0.00033002216395266	0.593325476396405	-0.588236977066018	-1.99916993745184	66
REACTOME_HIV_LIFE_CYCLE	0.000558266058695345	0.00740072661564315	0.477270815362862	-0.409401776930756	-1.56353417642478	144
REACTOME_HOMOLOGOUS_DNA_PAIRING_AND_STRAND_EXCHANGE	0.000345898948751816	0.00512632009403249	0.49849310876659	-0.606661701167561	-1.89416682907961	42
REACTOME_HOMOLOGY_DIRECTED_REPAIR	3.33015556073676e-07	1.44636756381188e-05	0.674962860011025	-0.530077586049682	-1.98200502802109	122
REACTOME_HSP90_CHAPERONE_CYCLE_FOR_STEROID_HORMONE_RECEPTORS_SHR_IN_THE_PRESENCE_OF_LIGAND	1.92145503129353e-06	6.7125613810624e-05	0.627256739718528	-0.658495389690278	-2.08395841055474	49
REACTOME_IMMUNOREGULATORY_INTERACTIONS_BETWEEN_A_LYMPHOID_AND_A_NON_LYMPHOID_CELL	0.000326207283865778	0.00499252481116482	0.49849310876659	0.705674861787175	1.81120996325427	87
REACTOME_INNATE_IMMUNE_SYSTEM	5.62303557214829e-09	5.94338671434105e-07	0.761460801445585	0.554068831087743	1.54478340754098	887
REACTOME_INTEGRATION_OF_ENERGY_METABOLISM	0.00123013132040525	0.0143247900861684	0.45505986738723	-0.451868081138244	-1.64029525062001	103
REACTOME_INTEGRIN_CELL_SURFACE_INTERACTIONS	0.00259247648863144	0.0248635353148349	0.431707695803346	0.673829402880263	1.72878371871028	81
REACTOME_INTERACTIONS_OF_REV_WITH_HOST_CELLULAR_PROTEINS	0.00287907818406482	0.0268992944290242	0.431707695803346	-0.567164099705306	-1.6992293963553	36
REACTOME_INTERACTIONS_OF_VPR_WITH_HOST_CELLULAR_PROTEINS	0.0014392258687879	0.0160613609107094	0.45505986738723	-0.597146190282819	-1.77283769241694	35
REACTOME_INTERFERON_ALPHA_BETA_SIGNALING	1.13067838431423e-17	6.05666721197658e-15	1.0864405425825	0.931593765598461	2.32602077273929	65
REACTOME_INTERFERON_GAMMA_SIGNALING	1.11000319910068e-11	2.97295856825799e-09	0.875325132024659	0.868220285841658	2.22819318824143	83
REACTOME_INTERFERON_SIGNALING	1.56275824074053e-22	1.25567624643501e-19	1.22950405660873	0.855101305634124	2.31040839287686	180
REACTOME_INTERLEUKIN_10_SIGNALING	5.6754661509779e-08	3.64818964184859e-06	0.719512826338911	0.885945484081459	2.12302463791455	44
REACTOME_INTERLEUKIN_4_AND_INTERLEUKIN_13_SIGNALING	0.000492639783536548	0.00665270699280028	0.477270815362862	0.667659198429013	1.73664703872896	101
REACTOME_IRE1ALPHA_ACTIVATES_CHAPERONES	0.000409063327916505	0.0057663576137002	0.49849310876659	0.76401744016944	1.86416659243258	50
REACTOME_IRF3_MEDIATED_ACTIVATION_OF_TYPE_1_IFN	0.00544635825271291	0.044835843180931	0.407017918923954	0.969548923421267	1.57862205707366	4
REACTOME_KINESINS	1.39514551357556e-07	7.35248058224314e-06	0.690132458796796	-0.68508402524811	-2.17489395640557	51
REACTOME_L1CAM_INTERACTIONS	2.91209121051957e-05	0.00061575402306644	0.575610261071129	-0.498836169848315	-1.8396204181605	109
REACTOME_LAGGING_STRAND_SYNTHESIS	6.41974229368503e-06	0.000180991681858804	0.610526878385931	-0.805348456098725	-2.08106543311948	20
REACTOME_MAPK_TARGETS_NUCLEAR_EVENTS_MEDIATED_BY_MAP_KINASES	0.00200642585102387	0.020152039641221	0.431707695803346	-0.605896130279045	-1.75261944456183	31
REACTOME_METABOLISM_OF_CARBOHYDRATES	0.00332243296559133	0.0301239326464266	0.431707695803346	-0.315931022528698	-1.26289773625612	275
REACTOME_METABOLISM_OF_NUCLEOTIDES	0.000192416094183214	0.00322096524325443	0.518848077743792	-0.495408541521218	-1.78440057281597	91
REACTOME_MICRORNA_MIRNA_BIOGENESIS	0.00404950728509042	0.0349868720813995	0.407017918923954	-0.638524525712969	-1.73461604958055	24
REACTOME_MISMATCH_REPAIR	0.000561847322407259	0.00740072661564315	0.477270815362862	-0.794744308681876	-1.88554605257116	14
REACTOME_MITOCHONDRIAL_TRANSLATION	0.000393669969670264	0.00570062522193421	0.49849310876659	-0.475692929706388	-1.71079366564694	93
REACTOME_MITOTIC_G1_PHASE_AND_G1_S_TRANSITION	0.000236919657196467	0.00371292267951291	0.518848077743792	-0.421724664898805	-1.62412062065005	147
REACTOME_MITOTIC_G2_G2_M_PHASES	2.55913311723457e-06	8.39569795212486e-05	0.627256739718528	-0.453748092952617	-1.76577834122498	189
REACTOME_MITOTIC_METAPHASE_AND_ANAPHASE	1.77759297411659e-08	1.50013335596569e-06	0.73376198835648	-0.460865294544768	-1.87130452497773	226
REACTOME_MITOTIC_PROMETAPHASE	6.6401385763489e-13	2.13414053843854e-10	0.921426003494898	-0.560727917103207	-2.19514810671429	194
REACTOME_MITOTIC_SPINDLE_CHECKPOINT	1.17609125810591e-07	6.74992375634356e-06	0.704975715167238	-0.56459901530395	-2.06953599616157	110
REACTOME_MODULATION_BY_MTB_OF_HOST_IMMUNE_SYSTEM	0.00224838968730706	0.0223034705401386	0.431707695803346	0.944219322621758	1.70506269341692	7
REACTOME_MRNA_SPLICING	0.00240650229319227	0.0234378738494544	0.431707695803346	-0.370940838873562	-1.45286709167477	186
REACTOME_MRNA_SPLICING_MINOR_PATHWAY	0.00138511336944303	0.0156751914415138	0.45505986738723	-0.544229373124568	-1.72773138897575	51
REACTOME_M_PHASE	1.02386841118092e-10	1.64535653676774e-08	0.839088935621274	-0.429610110262703	-1.80444717422221	380
REACTOME_NEGATIVE_REGULATORS_OF_DDX58_IFIH1_SIGNALING	3.11429337268311e-06	9.81307735274855e-05	0.627256739718528	0.879347434497823	2.02298874020325	33
REACTOME_NEUREXINS_AND_NEUROLIGINS	0.0023333192610201	0.022863683246703	0.431707695803346	-0.527062296641913	-1.70411566807537	54
REACTOME_NEURONAL_SYSTEM	1.74952102318636e-13	7.0287007106512e-11	0.943632225232838	-0.458628050911401	-1.92777839172201	381
REACTOME_NEUROTOXICITY_OF_CLOSTRIDIUM_TOXINS	0.00465116964366549	0.0397576043477151	0.407017918923954	-0.800091769576753	-1.70783204352765	10
REACTOME_NEUROTRANSMITTER_RECEPTORS_AND_POSTSYNAPTIC_SIGNAL_TRANSMISSION	8.31685828957568e-10	1.21501738830437e-07	0.801215574617779	-0.523659626727284	-2.03784179241841	189
REACTOME_NEUROTRANSMITTER_RELEASE_CYCLE	0.00273467458274866	0.0260036807957225	0.431707695803346	-0.539659518893285	-1.70991563036027	48
REACTOME_NEUTROPHIL_DEGRANULATION	0.00374826493488188	0.0327362051649738	0.431707695803346	0.497762332591072	1.37739354377507	435
REACTOME_NF_KB_ACTIVATION_THROUGH_FADD_RIP_1_PATHWAY_MEDIATED_BY_CASPASE_8_AND_10	0.0030922367455841	0.0283955682865923	0.431707695803346	0.890102096851812	1.74368786093679	11
REACTOME_NONSENSE_MEDIATED_DECAY_NMD	0.00252295732764822	0.024424050756209	0.431707695803346	-0.428517548882359	-1.58313520221841	111
REACTOME_NOREPINEPHRINE_NEUROTRANSMITTER_RELEASE_CYCLE	0.00141497014173887	0.0159010980263942	0.45505986738723	-0.741844273158111	-1.81515939631569	16
REACTOME_NUCLEAR_ENVELOPE_NE_REASSEMBLY	5.72599771007594e-06	0.000167303242183492	0.610526878385931	-0.5882429801403	-2.01775499797255	68
REACTOME_NUCLEAR_EVENTS_KINASE_AND_TRANSCRIPTION_FACTOR_ACTIVATION	0.00532647605053893	0.0443505026591505	0.407017918923954	-0.478571693698257	-1.57978211720006	61
REACTOME_NUCLEAR_IMPORT_OF_REV_PROTEIN	0.00390031162943013	0.0338800042621309	0.431707695803346	-0.576710991836249	-1.69238561296831	33
REACTOME_NUCLEOTIDE_EXCISION_REPAIR	0.000637606266190938	0.00813201007753046	0.477270815362862	-0.458629854894887	-1.68110635670938	110
REACTOME_N_GLYCAN_ANTENNAE_ELONGATION_IN_THE_MEDIAL_TRANS_GOLGI	0.00212298008096639	0.0211902421746148	0.431707695803346	-0.655897946416633	-1.78181269305332	24
REACTOME_OAS_ANTIVIRAL_RESPONSE	6.06685668858243e-06	0.000174097119616999	0.610526878385931	0.977706488929576	1.88506959597973	10
REACTOME_OPIOID_SIGNALLING	9.10412878071356e-05	0.00166253806256894	0.538434096309916	-0.508259879617955	-1.83745990400849	88
REACTOME_ORGANELLE_BIOGENESIS_AND_MAINTENANCE	9.98090001909657e-07	3.73007123969493e-05	0.643551836150722	-0.403947038902724	-1.64036578702689	284
REACTOME_O_LINKED_GLYCOSYLATION_OF_MUCINS	0.00147861879782876	0.0163374704724682	0.45505986738723	-0.552772529609658	-1.73451444198529	46
REACTOME_PCNA_DEPENDENT_LONG_PATCH_BASE_EXCISION_REPAIR	0.000246912565919774	0.00381527397531805	0.49849310876659	-0.749694648340482	-1.9737797511839	21
REACTOME_PEPTIDE_LIGAND_BINDING_RECEPTORS	1.65477277499717e-11	3.79888549917208e-09	0.863415391606693	0.783519560827317	2.10691120740603	151
REACTOME_PERK_REGULATES_GENE_EXPRESSION	5.09403710294968e-06	0.000157425338931541	0.610526878385931	0.881165998738999	1.98495408777892	30
REACTOME_PHASE_0_RAPID_DEPOLARISATION	0.00198498186224435	0.0201134645344837	0.431707695803346	-0.627288063705865	-1.78987296835145	29
REACTOME_PHOSPHORYLATION_OF_THE_APC_C	0.00363951371786279	0.032076075356821	0.431707695803346	-0.667161307938138	-1.72398211699637	20
REACTOME_PKA_ACTIVATION_IN_GLUCAGON_SIGNALLING	0.000983279251652771	0.0120620592168397	0.45505986738723	-0.748890837589255	-1.83240107101985	16
REACTOME_PKA_MEDIATED_PHOSPHORYLATION_OF_CREB	0.000596757060138703	0.00779665524912923	0.477270815362862	-0.736372739792142	-1.87309426668209	19
REACTOME_POLYMERASE_SWITCHING	0.000213444961059048	0.0033960995289296	0.518848077743792	-0.819120400183449	-1.94337879526061	14
REACTOME_POLYMERASE_SWITCHING_ON_THE_C_STRAND_OF_THE_TELOMERE	2.26941122764e-05	0.00048625917904233	0.575610261071129	-0.745465922171798	-2.06816835432655	26
REACTOME_POST_CHAPERONIN_TUBULIN_FOLDING_PATHWAY	5.73300199008847e-05	0.00113739928371261	0.557332238758646	-0.786604648532615	-1.96330217759809	18
REACTOME_PROCESSING_OF_CAPPED_INTRON_CONTAINING_PRE_MRNA	7.36992164190833e-05	0.00140993619982699	0.538434096309916	-0.388468963704444	-1.54812202918531	235
REACTOME_PROCESSING_OF_DNA_DOUBLE_STRAND_BREAK_ENDS	0.000124133943847139	0.00221648053069281	0.518848077743792	-0.514712767738401	-1.83777618560717	83
REACTOME_PROCESSIVE_SYNTHESIS_ON_THE_C_STRAND_OF_THE_TELOMERE	0.00610528482088636	0.0488119040157432	0.407017918923954	-0.671078127786478	-1.70700587586582	19
REACTOME_PROCESSIVE_SYNTHESIS_ON_THE_LAGGING_STRAND	7.25038347840394e-06	0.000197480783894833	0.610526878385931	-0.84940804049634	-2.05088966705754	15
REACTOME_PROTEIN_FOLDING	0.000475655028329677	0.00647777652987959	0.49849310876659	-0.477466274164086	-1.71977473481291	91
REACTOME_PROTEIN_PROTEIN_INTERACTIONS_AT_SYNAPSES	0.00116523261544098	0.0136680935256471	0.45505986738723	-0.46961060341704	-1.68908785797386	85
REACTOME_RECOGNITION_OF_DNA_DAMAGE_BY_PCNA_CONTAINING_REPLICATION_COMPLEX	0.00133524347369815	0.0153266875873781	0.45505986738723	-0.636156134594803	-1.82655385917112	30
REACTOME_RECRUITMENT_OF_MITOTIC_CENTROSOME_PROTEINS_AND_COMPLEXES	2.411935630645e-07	1.107423016699e-05	0.674962860011025	-0.617723215272485	-2.11932418708717	79
REACTOME_RECRUITMENT_OF_NUMA_TO_MITOTIC_CENTROSOMES	1.65515286260995e-09	2.21652554184516e-07	0.788186810800237	-0.640841679725356	-2.33214726955354	87
REACTOME_RECYCLING_PATHWAY_OF_L1	5.24171753348943e-06	0.000158932831628632	0.610526878385931	-0.69075498040748	-2.11254637547079	40
REACTOME_REGULATION_OF_IFNA_SIGNALING	1.48163260530964e-05	0.000345070086482984	0.593325476396405	0.917546985798483	1.95393559265893	21
REACTOME_REGULATION_OF_INNATE_IMMUNE_RESPONSES_TO_CYTOSOLIC_DNA	0.00153329764186893	0.0166487115573201	0.45505986738723	0.894992765922908	1.76087604636919	13
REACTOME_REGULATION_OF_INSULIN_LIKE_GROWTH_FACTOR_IGF_TRANSPORT_AND_UPTAKE_BY_INSULIN_LIKE_GROWTH_FACTOR_BINDING_PROTEINS_IGFBPS	0.00199006898629926	0.0201134645344837	0.431707695803346	0.640305498927602	1.66549738431069	101
REACTOME_REGULATION_OF_PLK1_ACTIVITY_AT_G2_M_TRANSITION	1.47419225599383e-07	7.40320923556899e-06	0.690132458796796	-0.600043318192936	-2.18367411235992	87
REACTOME_REGULATION_OF_TP53_ACTIVITY	0.000147313365751687	0.00251843168896768	0.518848077743792	-0.425771615300965	-1.66845023568185	157
REACTOME_REGULATION_OF_TP53_ACTIVITY_THROUGH_PHOSPHORYLATION	0.00333668949039449	0.0301239326464266	0.431707695803346	-0.429687675455069	-1.55203654668819	90
REACTOME_RESOLUTION_OF_ABASIC_SITES_AP_SITES	1.37594803888166e-05	0.00033002216395266	0.593325476396405	-0.683279038556076	-2.0471438981954	38
REACTOME_RESOLUTION_OF_AP_SITES_VIA_THE_MULTIPLE_NUCLEOTIDE_PATCH_REPLACEMENT_PATHWAY	0.000131943043605076	0.00230470077253649	0.518848077743792	-0.731189885446851	-1.99521500136424	25
REACTOME_RESOLUTION_OF_D_LOOP_STRUCTURES	0.000336875236701644	0.00505942528392096	0.49849310876659	-0.637644296196755	-1.87119726925735	33
REACTOME_RESOLUTION_OF_D_LOOP_STRUCTURES_THROUGH_SYNTHESIS_DEPENDENT_STRAND_ANNEALING_SDSA	0.00471698475970111	0.04010684925312	0.407017918923954	-0.621763579382637	-1.72497725315957	26
REACTOME_RESOLUTION_OF_SISTER_CHROMATID_COHESION	7.57343431443779e-09	6.8711025578683e-07	0.747739663149885	-0.587756768803551	-2.16449851701558	118
REACTOME_RESPONSE_OF_EIF2AK1_HRI_TO_HEME_DEFICIENCY	7.02427983567916e-06	0.000194620994757524	0.610526878385931	0.945096323419142	1.90248912206393	15
REACTOME_RETROGRADE_NEUROTROPHIN_SIGNALLING	0.00600694361832599	0.0485083336414566	0.407017918923954	-0.722388742366703	-1.71388108944182	14
REACTOME_RHO_GTPASES_ACTIVATE_FORMINS	8.73780452804288e-08	5.20061180613515e-06	0.704975715167238	-0.531185611138664	-2.03908349607917	132
REACTOME_RHO_GTPASES_ACTIVATE_IQGAPS	0.000498611031472343	0.00667723272980046	0.477270815362862	-0.698007236914512	-1.90466872952097	25
REACTOME_RHO_GTPASE_EFFECTORS	5.30453428541775e-09	5.94338671434105e-07	0.761460801445585	-0.444118581699679	-1.82173953432289	286
REACTOME_RIP_MEDIATED_NFKB_ACTIVATION_VIA_ZBP1	0.00604350783218264	0.0485595854315875	0.407017918923954	0.826153542450688	1.71864909298463	17
REACTOME_RMTS_METHYLATE_HISTONE_ARGININES	0.000128845943345031	0.002275334406104	0.518848077743792	-0.56824614339598	-1.875800652913	61
REACTOME_RRNA_PROCESSING	5.52924718560385e-06	0.000164546300504915	0.610526878385931	-0.434979207267212	-1.70172512675043	196
REACTOME_SEALING_OF_THE_NUCLEAR_ENVELOPE_NE_BY_ESCRT_III	0.000204854377982693	0.00332526247897159	0.518848077743792	-0.717734745334895	-1.94979857227782	24
REACTOME_SELECTIVE_AUTOPHAGY	7.59779616877917e-05	0.00141972772595676	0.538434096309916	-0.540012013030883	-1.86621970075563	74
REACTOME_SENSORY_PERCEPTION_OF_TASTE	0.000631152279743239	0.00811409370837908	0.477270815362862	-0.705753828114899	-1.88120276472809	22
REACTOME_SEPARATION_OF_SISTER_CHROMATIDS	1.63698507972793e-07	7.73716183271405e-06	0.690132458796796	-0.472589383642352	-1.86723073302635	182
REACTOME_SEROTONIN_NEUROTRANSMITTER_RELEASE_CYCLE	0.000404623664327829	0.00575424981039665	0.49849310876659	-0.749467028193043	-1.87060965280878	18
REACTOME_SIGNALING_BY_INTERLEUKINS	1.76650452896156e-05	0.000388872983293318	0.575610261071129	0.57275247142412	1.58430030725245	415
REACTOME_SIGNALING_BY_NTRKS	0.000196300334735166	0.00325210966927229	0.518848077743792	-0.439790904675991	-1.68495609506946	134
REACTOME_SIGNALING_BY_ROBO_RECEPTORS	0.000443086045098525	0.00619164586498548	0.49849310876659	-0.378184942680018	-1.51558074884986	210
REACTOME_SNRNP_ASSEMBLY	0.000867763428496699	0.0108944986687047	0.477270815362862	-0.567716909776354	-1.8179825894764	52
REACTOME_SUMOYLATION_OF_CHROMATIN_ORGANIZATION_PROTEINS	0.00148430036650925	0.0163374704724682	0.45505986738723	-0.510811508336937	-1.74269990739039	65
REACTOME_SUMOYLATION_OF_DNA_REPLICATION_PROTEINS	7.76751626425973e-06	0.000204629485846974	0.593325476396405	-0.65684445384948	-2.05616682480476	45
REACTOME_SUMOYLATION_OF_SUMOYLATION_PROTEINS	0.00185507791157739	0.0189879630821966	0.45505986738723	-0.600282589155915	-1.77412325833264	34
REACTOME_SWITCHING_OF_ORIGINS_TO_A_POST_REPLICATIVE_STATE	0.00558188627522772	0.0455334580928474	0.407017918923954	-0.418821270975224	-1.51278697578543	90
REACTOME_SYNTHESIS_OF_DNA	3.02033214880936e-06	9.70734752627329e-05	0.627256739718528	-0.510465937825956	-1.89935524386689	119
REACTOME_SYNTHESIS_SECRETION_AND_DEACYLATION_OF_GHRELIN	0.00279419275612747	0.0262588757841921	0.431707695803346	0.862673301249221	1.76826646410936	16
REACTOME_S_PHASE	2.41327786673944e-06	8.25135645074529e-05	0.627256739718528	-0.468075217882589	-1.82461304326454	160
REACTOME_TELOMERE_C_STRAND_LAGGING_STRAND_SYNTHESIS	7.44569298390643e-07	2.99130715628441e-05	0.659444398037935	-0.740111406683492	-2.18738454866866	34
REACTOME_TELOMERE_MAINTENANCE	1.40137779960939e-07	7.35248058224314e-06	0.690132458796796	-0.57808995842954	-2.08897150134745	94
REACTOME_TERMINATION_OF_O_GLYCAN_BIOSYNTHESIS	0.00162867421380801	0.0172189438262466	0.45505986738723	-0.768141336645603	-1.81572375709203	13
REACTOME_TICAM1_DEPENDENT_ACTIVATION_OF_IRF3_IRF7	0.00301841639220885	0.0280381222097088	0.431707695803346	0.892908760513754	1.74537323335273	12
REACTOME_TNFS_BIND_THEIR_PHYSIOLOGICAL_RECEPTORS	0.00596162482986691	0.0483855106141219	0.407017918923954	0.795519963207266	1.75137264850168	26
REACTOME_TRAF3_DEPENDENT_IRF_ACTIVATION_PATHWAY	7.35493317393161e-05	0.00140993619982699	0.538434096309916	0.93608942339986	1.87190052483775	14
REACTOME_TRAF6_MEDIATED_IRF7_ACTIVATION	4.29330294204341e-08	2.99898906528458e-06	0.719512826338911	0.943186855358479	2.05862592927778	24
REACTOME_TRANSCRIPTIONAL_REGULATION_BY_SMALL_RNAS	0.001134769233077	0.0134749310124574	0.45505986738723	-0.475725378091182	-1.68629921675146	82
REACTOME_TRANSCRIPTION_COUPLED_NUCLEOTIDE_EXCISION_REPAIR_TC_NER	0.000473656421215665	0.00647777652987959	0.49849310876659	-0.490536904304069	-1.68776274769981	78
REACTOME_TRANSLOCATION_OF_SLC2A4_GLUT4_TO_THE_PLASMA_MEMBRANE	0.000107227465829075	0.00193611839985757	0.538434096309916	-0.562990382363652	-1.92071492359498	65
REACTOME_TRANSMISSION_ACROSS_CHEMICAL_SYNAPSES	2.22231531807497e-11	4.46407589518309e-09	0.863415391606693	-0.502045231648247	-1.97971479026394	251
REACTOME_TRANSPORT_OF_MATURE_MRNAS_DERIVED_FROM_INTRONLESS_TRANSCRIPTS	0.00136123561658845	0.0155142243677847	0.45505986738723	-0.576867857907079	-1.8011421507355	42
REACTOME_TRANSPORT_OF_MATURE_TRANSCRIPT_TO_CYTOPLASM	0.00178976216491938	0.0184823687194949	0.45505986738723	-0.483722802110382	-1.65958702702456	79
REACTOME_TRANSPORT_OF_THE_SLBP_DEPENDANT_MATURE_MRNA	0.00352649448863267	0.0314837591290705	0.431707695803346	-0.575318873790734	-1.70803565561059	35
REACTOME_UNFOLDED_PROTEIN_RESPONSE_UPR	3.51244612057323e-08	2.6878575789339e-06	0.719512826338911	0.800427189730152	2.06675759929738	90
REACTOME_UNWINDING_OF_DNA	0.000133415598313073	0.00230536415579686	0.518848077743792	-0.833927630279842	-1.91208887454779	12
REACTOME_VIRAL_MESSENGER_RNA_SYNTHESIS	0.000700753647925233	0.00886701663162086	0.477270815362862	-0.585543138925039	-1.83176085539685	43
REACTOME_ZBP1_DAI_MEDIATED_INDUCTION_OF_TYPE_I_IFNS	0.00546846624982108	0.044835843180931	0.407017918923954	0.813671771592074	1.72430049767014	20

## Sheet: Astrocytes_in_vivo
pathway	pval	padj	log2err	ES	NES	size
REACTOME_ABC_FAMILY_PROTEINS_MEDIATED_TRANSPORT	0.000557147869144749	0.00605348157078147	0.477270815362862	0.618984327369805	1.71271050989108	96
REACTOME_ABC_TRANSPORTER_DISORDERS	4.17116772085047e-06	7.7238519520576e-05	0.610526878385931	0.717457168186334	1.90732969378091	73
REACTOME_ACTIVATION_OF_C3_AND_C5	0.000776709313061303	0.00809883484774419	0.477270815362862	0.972660251471534	1.61625873419535	5
REACTOME_ACTIVATION_OF_SMO	0.00227968022570976	0.020362908757358	0.431707695803346	-0.727249959627951	-1.80408654236664	18
REACTOME_ACTIVATION_OF_THE_MRNA_UPON_BINDING_OF_THE_CAP_BINDING_COMPLEX_AND_EIFS_AND_SUBSEQUENT_BINDING_TO_43S	3.35649066222093e-09	1.28745391829474e-07	0.774939030136436	0.825955602413957	2.11875563905852	59
REACTOME_ADAPTIVE_IMMUNE_SYSTEM	1.27097273164779e-19	1.861397336986e-17	1.14219120216838	0.60704016688243	1.86356490076409	655
REACTOME_AGGREPHAGY	0.000405840238456542	0.00480741635406977	0.49849310876659	0.753313176079474	1.7827356890105	34
REACTOME_ALTERNATIVE_COMPLEMENT_ACTIVATION	0.00222074631903935	0.020083932277141	0.431707695803346	0.976721275028242	1.55167053031125	4
REACTOME_ANTIGEN_PRESENTATION_FOLDING_ASSEMBLY_AND_PEPTIDE_LOADING_OF_CLASS_I_MHC	5.87922684142679e-06	0.00010642061170268	0.610526878385931	0.865718181081488	1.94137550437111	25
REACTOME_ANTIGEN_PROCESSING_CROSS_PRESENTATION	5.33389786006865e-15	3.90586793298664e-13	0.996986217533181	0.815744536312057	2.25810825647645	100
REACTOME_ANTIGEN_PROCESSING_UBIQUITINATION_PROTEASOME_DEGRADATION	0.00018814200071937	0.00247372096560932	0.518848077743792	0.518778380571131	1.55522152639674	286
REACTOME_ANTIMICROBIAL_PEPTIDES	0.000559881287427957	0.00605348157078147	0.477270815362862	0.83170155463727	1.8262130844247	21
REACTOME_ANTIVIRAL_MECHANISM_BY_IFN_STIMULATED_GENES	2.65343884299252e-06	5.02904703065995e-05	0.627256739718528	0.724958030399082	1.93927310689296	76
REACTOME_APC_C_CDH1_MEDIATED_DEGRADATION_OF_CDC20_AND_OTHER_APC_C_CDH1_TARGETED_PROTEINS_IN_LATE_MITOSIS_EARLY_G1	2.87259638992003e-07	7.23086372525182e-06	0.674962860011025	0.756824860725448	2.00982770656756	72
REACTOME_APC_C_MEDIATED_DEGRADATION_OF_CELL_CYCLE_PROTEINS	6.48190752139169e-06	0.000116026144632911	0.610526878385931	0.702134025061466	1.90309188798753	84
REACTOME_APOPTOSIS	6.952574762878e-07	1.51359431662114e-05	0.659444398037935	0.633276026819575	1.8207685761957	166
REACTOME_ASYMMETRIC_LOCALIZATION_OF_PCP_PROTEINS	3.75294673335456e-05	0.000565046466115345	0.557332238758646	0.708269554013665	1.83696318598355	63
REACTOME_ATF4_ACTIVATES_GENES_IN_RESPONSE_TO_ENDOPLASMIC_RETICULUM_STRESS	0.000545320777633061	0.00605348157078147	0.477270815362862	0.794120494725116	1.78081748734037	25
REACTOME_AUF1_HNRNP_D0_BINDS_AND_DESTABILIZES_MRNA	3.15138943932952e-08	1.10367138842605e-06	0.719512826338911	0.811604373295811	2.05794132987163	54
REACTOME_BETA_CATENIN_INDEPENDENT_WNT_SIGNALING	0.000243716838698445	0.0030915576940409	0.518848077743792	0.576954803303456	1.64156296873421	142
REACTOME_BETA_DEFENSINS	0.000922290596134037	0.00928631343982458	0.477270815362862	0.986457666879932	1.56713827192197	4
REACTOME_BLOOD_GROUP_SYSTEMS_BIOSYNTHESIS	0.00614308045253223	0.0456060028065872	0.407017918923954	-0.729786681478649	-1.69272601014113	14
REACTOME_CASPASE_ACTIVATION_VIA_DEATH_RECEPTORS_IN_THE_PRESENCE_OF_LIGAND	0.00164579459322131	0.0155963240569384	0.45505986738723	0.839953740569256	1.70783972935177	15
REACTOME_CDT1_ASSOCIATION_WITH_THE_CDC6_ORC_ORIGIN_COMPLEX	6.39214926526404e-07	1.43024339810283e-05	0.659444398037935	0.778891522613902	1.99765254778017	58
REACTOME_CELLULAR_RESPONSES_TO_STIMULI	2.24166479503482e-21	4.01257998311232e-19	1.19534448258848	0.612403601276534	1.87975900182689	666
REACTOME_CELLULAR_RESPONSE_TO_CHEMICAL_STRESS	6.64711332174061e-10	2.97458321147892e-08	0.801215574617779	0.699086111709327	1.99665559281558	151
REACTOME_CELLULAR_RESPONSE_TO_HYPOXIA	3.26419040055506e-05	0.000500820070028019	0.557332238758646	0.702157478205822	1.86465274504719	72
REACTOME_CELLULAR_RESPONSE_TO_STARVATION	1.61321408602556e-15	1.23756566313675e-13	1.01754479730988	0.77278565031971	2.20153180632263	143
REACTOME_CELL_CYCLE_CHECKPOINTS	0.00228782525455108	0.020362908757358	0.431707695803346	0.502576551144344	1.49332879038942	246
REACTOME_CELL_SURFACE_INTERACTIONS_AT_THE_VASCULAR_WALL	0.00432964355529354	0.0340888004581089	0.407017918923954	0.565286220914366	1.56589995137773	105
REACTOME_CHAPERONE_MEDIATED_AUTOPHAGY	0.000779217505524736	0.00809883484774419	0.477270815362862	0.817213856746581	1.77472485337903	20
REACTOME_CHEMOKINE_RECEPTORS_BIND_CHEMOKINES	6.63641856119569e-11	3.34102196940196e-09	0.839088935621274	0.897275071151575	2.16973850510749	39
REACTOME_CHOLESTEROL_BIOSYNTHESIS	0.000481519693618	0.00554091590298999	0.49849310876659	-0.702493158438323	-1.83864343716401	25
REACTOME_CLASS_A_1_RHODOPSIN_LIKE_RECEPTORS	9.14223310825214e-12	5.45486575459044e-10	0.875325132024659	0.672983097533919	1.99119603082352	230
REACTOME_CLASS_I_MHC_MEDIATED_ANTIGEN_PROCESSING_PRESENTATION	1.45091538216001e-11	8.34794528807066e-10	0.875325132024659	0.611469213357525	1.84971879857337	349
REACTOME_CLEC7A_DECTIN_1_SIGNALING	5.48704914532724e-07	1.29994649604738e-05	0.659444398037935	0.707894862098969	1.95872321253533	96
REACTOME_COMPLEMENT_CASCADE	0.000516330751119757	0.00585780873277415	0.477270815362862	0.776883482213935	1.78298665015829	30
REACTOME_COMPLEX_I_BIOGENESIS	0.00262751874994724	0.0226360037762835	0.431707695803346	0.648581419843268	1.65212189075907	55
REACTOME_COOPERATION_OF_PREFOLDIN_AND_TRIC_CCT_IN_ACTIN_AND_TUBULIN_FOLDING	0.00610045109095913	0.0454991977200702	0.407017918923954	0.73873242081	1.6566095727061	25
REACTOME_CROSS_PRESENTATION_OF_SOLUBLE_EXOGENOUS_ANTIGENS_ENDOSOMES	2.81403996751566e-07	7.19590220264718e-06	0.674962860011025	0.810638977066358	2.01662541475769	47
REACTOME_CYCLIN_A_CDK2_ASSOCIATED_EVENTS_AT_S_PHASE_ENTRY	3.17332542096809e-05	0.000496332743027144	0.557332238758646	0.680922602895594	1.84559960871362	84
REACTOME_CYTOKINE_SIGNALING_IN_IMMUNE_SYSTEM	1e-50	1.611e-47	NA	0.745379287027412	2.28794467674501	610
REACTOME_CYTOPROTECTION_BY_HMOX1	2.60077360068694e-07	6.86860044378142e-06	0.674962860011025	0.682437194753283	1.92163543782762	120
REACTOME_CYTOSOLIC_SENSORS_OF_PATHOGEN_ASSOCIATED_DNA	3.02448987083442e-05	0.000477691488422966	0.575610261071129	0.712143273925552	1.83546094632675	60
REACTOME_C_TYPE_LECTIN_RECEPTORS_CLRS	2.65625518177529e-08	9.50939355075555e-07	0.73376198835648	0.701387296879948	1.97458217488879	121
REACTOME_DAP12_INTERACTIONS	0.000458829164257122	0.00531779700444765	0.49849310876659	0.742492106478844	1.76456778072226	37
REACTOME_DDX58_IFIH1_MEDIATED_INDUCTION_OF_INTERFERON_ALPHA_BETA	7.2688225643566e-07	1.5613430868238e-05	0.659444398037935	0.755185094792887	1.98568889777618	67
REACTOME_DECTIN_1_MEDIATED_NONCANONICAL_NF_KB_SIGNALING	1.25710900202172e-07	3.61643321831605e-06	0.690132458796796	0.798836649215669	2.04918962988525	59
REACTOME_DECTIN_2_FAMILY	0.00377976846541462	0.0304460349889148	0.431707695803346	0.845020580546776	1.68852526603183	14
REACTOME_DEFECTIVE_CFTR_CAUSES_CYSTIC_FIBROSIS	2.76486991431982e-07	7.18420230962778e-06	0.674962860011025	0.771384253357144	1.98814722189803	60
REACTOME_DEFECTS_OF_CONTACT_ACTIVATION_SYSTEM_CAS_AND_KALLIKREIN_KININ_SYSTEM_KKS	0.000493027714007465	0.00563310388131934	0.477270815362862	0.90571772340471	1.73005828610949	11
REACTOME_DEFENSINS	0.000139026930222084	0.00189807105582863	0.518848077743792	0.986456222672497	1.70877319409082	6
REACTOME_DEGRADATION_OF_AXIN	6.75592098598488e-07	1.49092996005776e-05	0.659444398037935	0.780433642853622	1.97890339393891	54
REACTOME_DEGRADATION_OF_BETA_CATENIN_BY_THE_DESTRUCTION_COMPLEX	0.000263402504310039	0.00326979877802461	0.49849310876659	0.661123011096592	1.77906938379307	81
REACTOME_DEGRADATION_OF_DVL	8.276163119989e-08	2.46905533079672e-06	0.704975715167238	0.794372148018669	2.03197579304736	56
REACTOME_DEGRADATION_OF_GLI1_BY_THE_PROTEASOME	1.8340082204402e-07	4.92431207188194e-06	0.690132458796796	0.791620778095595	2.02983532352707	57
REACTOME_DETOXIFICATION_OF_REACTIVE_OXYGEN_SPECIES	0.00032637072698831	0.00395325745246742	0.49849310876659	0.773592989037162	1.80064783731467	32
REACTOME_DEUBIQUITINATION	1.97543393879619e-05	0.000331502507854236	0.575610261071129	0.55978109285902	1.65745741940831	232
REACTOME_DEVELOPMENTAL_BIOLOGY	3.85992801585841e-11	2.07278134451597e-09	0.851339057116899	0.526382168383931	1.6187544321962	809
REACTOME_DIGESTION_AND_ABSORPTION	0.0024501420926544	0.0213361022230608	0.431707695803346	-0.871008612300683	-1.70629651027601	8
REACTOME_DIGESTION_OF_DIETARY_CARBOHYDRATE	0.00317266934145148	0.0262111297901453	0.431707695803346	-0.981707736347633	-1.45880193014496	3
REACTOME_DISEASES_OF_IMMUNE_SYSTEM	0.000256896782900491	0.00323328685353665	0.49849310876659	0.801268431191485	1.81324243542244	27
REACTOME_DISEASES_OF_SIGNAL_TRANSDUCTION_BY_GROWTH_FACTOR_RECEPTORS_AND_SECOND_MESSENGERS	0.000285094277713666	0.00347944607118725	0.49849310876659	0.480725476679768	1.46521809868843	412
REACTOME_DISORDERS_OF_TRANSMEMBRANE_TRANSPORTERS	0.000153416353675847	0.00205961454809824	0.518848077743792	0.583128194610301	1.66882382393099	153
REACTOME_DISSOLUTION_OF_FIBRIN_CLOT	0.000557969037248393	0.00605348157078147	0.477270815362862	0.913722557265548	1.7326378565417	10
REACTOME_DNA_DAMAGE_BYPASS	0.00370856848988649	0.0301742618040765	0.431707695803346	0.66094220739782	1.65230947277824	48
REACTOME_DNA_REPLICATION	5.26504455569753e-06	9.63862134003264e-05	0.610526878385931	0.649770577941669	1.84406392638553	130
REACTOME_DNA_REPLICATION_PRE_INITIATION	9.20961444902748e-07	1.95219590491885e-05	0.659444398037935	0.708294795707422	1.93215977339937	88
REACTOME_DOWNSTREAM_SIGNALING_EVENTS_OF_B_CELL_RECEPTOR_BCR	2.0031075416421e-09	8.27437499893697e-08	0.774939030136436	0.781179326752299	2.09825266137999	79
REACTOME_ENDOSOMAL_VACUOLAR_PATHWAY	2.57917018113766e-05	0.000422070954753841	0.575610261071129	0.945806491092062	1.80663391549731	11
REACTOME_EUKARYOTIC_TRANSLATION_ELONGATION	4.29884387914336e-22	1.15423958154999e-19	1.21254456769062	0.892410994091758	2.4344109748841	88
REACTOME_EUKARYOTIC_TRANSLATION_INITIATION	1.94299124902478e-20	3.13015890217892e-18	1.16906996676109	0.844505188793742	2.37179086894566	115
REACTOME_EXTRACELLULAR_MATRIX_ORGANIZATION	0.00603431286608063	0.0452152466383995	0.407017918923954	0.476369875266332	1.42271200131329	261
REACTOME_FCERI_MEDIATED_NF_KB_ACTIVATION	1.42880885023892e-07	3.96863975471534e-06	0.690132458796796	0.751322427123272	2.00940641711313	77
REACTOME_FC_EPSILON_RECEPTOR_FCERI_SIGNALING	8.752694573115e-06	0.000153267293014003	0.593325476396405	0.6393869897877	1.80640034173499	127
REACTOME_FGFR3B_LIGAND_BINDING_AND_ACTIVATION	0.00367412135214327	0.0300457334939229	0.431707695803346	-0.92809828993177	-1.56976433190299	5
REACTOME_FORMATION_OF_FIBRIN_CLOT_CLOTTING_CASCADE	0.000697273914547118	0.00743912765785038	0.477270815362862	0.782188196261185	1.76155991639117	26
REACTOME_G1_S_DNA_DAMAGE_CHECKPOINTS	1.56031796285256e-06	3.10329905945119e-05	0.643551836150722	0.746052994815767	1.95625717786258	66
REACTOME_G2_M_CHECKPOINTS	4.27474317005678e-05	0.000631799196968942	0.557332238758646	0.623304484271624	1.76895254051165	130
REACTOME_GENE_AND_PROTEIN_EXPRESSION_BY_JAK_STAT_SIGNALING_AFTER_INTERLEUKIN_12_STIMULATION	0.000283277702900806	0.00347944607118725	0.49849310876659	0.755641739169211	1.79211848518197	35
REACTOME_GPCR_LIGAND_BINDING	7.59166362257139e-08	2.43350946239852e-06	0.704975715167238	0.573950367363958	1.72572324147732	315
REACTOME_G_ALPHA_I_SIGNALLING_EVENTS	0.00179174409482483	0.0168801154196655	0.45505986738723	0.509065229178196	1.50620408501711	224
REACTOME_HEDGEHOG_LIGAND_BIOGENESIS	1.86685171507888e-06	3.66768062560009e-05	0.643551836150722	0.751996027746674	1.95548099336069	64
REACTOME_HEDGEHOG_OFF_STATE	0.00186027065386788	0.0174238140894253	0.45505986738723	0.593340402181374	1.64947232887736	107
REACTOME_HEDGEHOG_ON_STATE	0.000710042164585104	0.00748726329990566	0.477270815362862	0.632248988529264	1.71544038584218	85
REACTOME_HEMOSTASIS	6.29625340022603e-08	2.0700539240335e-06	0.704975715167238	0.528744981624411	1.61470196143338	501
REACTOME_HIV_INFECTION	1.86402298666592e-08	6.82486598072456e-07	0.73376198835648	0.625777492460289	1.85152817641277	224
REACTOME_HOST_INTERACTIONS_OF_HIV_FACTORS	1.82962825108418e-09	7.75666082235951e-08	0.788186810800237	0.716013093346906	2.02288491503094	127
REACTOME_HSP90_CHAPERONE_CYCLE_FOR_STEROID_HORMONE_RECEPTORS_SHR_IN_THE_PRESENCE_OF_LIGAND	0.00583120431174403	0.0441036157099514	0.407017918923954	0.649936709793348	1.62479649548465	48
REACTOME_IKK_COMPLEX_RECRUITMENT_MEDIATED_BY_RIP1	0.00402556914330954	0.0322646362680183	0.407017918923954	0.755911271913817	1.66679148898812	23
REACTOME_IMMUNOREGULATORY_INTERACTIONS_BETWEEN_A_LYMPHOID_AND_A_NON_LYMPHOID_CELL	3.40351985256742e-11	1.89071395947797e-09	0.851339057116899	0.80300920329739	2.17650796888929	84
REACTOME_INACTIVATION_OF_CSF3_G_CSF_SIGNALING	6.96996639979326e-05	0.000984966304391837	0.538434096309916	0.834127379093227	1.87053304029483	25
REACTOME_INFECTION_WITH_MYCOBACTERIUM_TUBERCULOSIS	0.00164073383337985	0.0155963240569384	0.45505986738723	0.778142733691606	1.71850623995131	24
REACTOME_INFECTIOUS_DISEASE	3.49999895906614e-25	1.12769966461111e-22	1.30309315086572	0.621516168201195	1.90744332292832	748
REACTOME_INFLAMMASOMES	0.00276120835593368	0.0236612056457934	0.431707695803346	0.793317820960794	1.74193179833329	21
REACTOME_INFLUENZA_INFECTION	1.28696678739999e-16	1.09121236552704e-14	1.04762648849882	0.77885992615794	2.22870233573895	147
REACTOME_INITIAL_TRIGGERING_OF_COMPLEMENT	0.00158041929395817	0.0152458412129737	0.45505986738723	0.861680512467569	1.72181524337229	14
REACTOME_INNATE_IMMUNE_SYSTEM	3.21304984239624e-38	2.58811164805018e-35	1.60887959037681	0.659649248433317	2.03150276745384	847
REACTOME_INTERFERON_ALPHA_BETA_SIGNALING	1.50525326589186e-17	1.73211643667985e-15	1.07686819261983	0.918755559626886	2.35014415037829	56
REACTOME_INTERFERON_GAMMA_SIGNALING	6.02378778005857e-17	5.70842477274962e-15	1.05746357275086	0.86770984226884	2.33067417876449	79
REACTOME_INTERFERON_SIGNALING	5.68987468710141e-26	2.29159703023009e-23	1.31888879607587	0.828798449582443	2.38465920756377	169
REACTOME_INTERLEUKIN_10_SIGNALING	7.50127173788804e-11	3.66198447567807e-09	0.839088935621274	0.888212266942609	2.15501161923598	41
REACTOME_INTERLEUKIN_12_FAMILY_SIGNALING	2.80660971962678e-05	0.000447668144387994	0.575610261071129	0.740353671516286	1.88008124993562	53
REACTOME_INTERLEUKIN_12_SIGNALING	0.000188868826052109	0.00247372096560932	0.518848077743792	0.732697274284934	1.80212795623078	44
REACTOME_INTERLEUKIN_1_FAMILY_SIGNALING	1.73168900463001e-09	7.53986753097011e-08	0.788186810800237	0.716326022072612	2.02548014788358	128
REACTOME_INTERLEUKIN_1_SIGNALING	7.70384746010706e-08	2.43350946239852e-06	0.704975715167238	0.725445672368045	2.00601894493045	99
REACTOME_INTERLEUKIN_20_FAMILY_SIGNALING	0.00340244156841081	0.027965986564846	0.431707695803346	0.825381667088295	1.7075924935793	16
REACTOME_INTERLEUKIN_4_AND_INTERLEUKIN_13_SIGNALING	4.95958993158224e-12	3.07303822299192e-10	0.887074988399873	0.792858325576137	2.19242995352056	99
REACTOME_INTERLEUKIN_6_FAMILY_SIGNALING	0.00071108087205808	0.00748726329990566	0.477270815362862	0.827787570353124	1.81761893274603	21
REACTOME_INTERLEUKIN_6_SIGNALING	0.00426329050123048	0.0338333054063168	0.407017918923954	0.853788687695497	1.63086594814719	11
REACTOME_INTRINSIC_PATHWAY_OF_FIBRIN_CLOT_FORMATION	0.000880074666145706	0.00897341953899197	0.477270815362862	0.854741449315534	1.7379069048201	15
REACTOME_IRAK4_DEFICIENCY_TLR2_4	0.00621373469171571	0.0459189293043762	0.407017918923954	0.802578697311453	1.63184675416881	15
REACTOME_IRON_UPTAKE_AND_TRANSPORT	0.000520169320712397	0.00586008934033337	0.477270815362862	0.685998312397006	1.72751267678087	51
REACTOME_LEISHMANIA_INFECTION	2.59373212418561e-05	0.000422070954753841	0.575610261071129	0.565959801953979	1.67155797843849	212
REACTOME_MAPK6_MAPK4_SIGNALING	5.91206799909306e-05	0.000844311841828363	0.557332238758646	0.668553180410415	1.80945419232004	83
REACTOME_MAPK_FAMILY_SIGNALING_CASCADES	0.000429567186997476	0.00501472998734011	0.49849310876659	0.506930634550746	1.52325708066848	298
REACTOME_MATURATION_OF_SARS_COV_1_NUCLEOPROTEIN	0.00530468673335358	0.040647646604202	0.407017918923954	0.845965140784411	1.61592178639511	11
REACTOME_METABOLISM_OF_AMINE_DERIVED_HORMONES	4.76123607776361e-05	0.000691022641556503	0.557332238758646	-0.953428295306292	-1.86775578347316	8
REACTOME_METABOLISM_OF_AMINO_ACIDS_AND_DERIVATIVES	2.9922687550804e-09	1.17574267425232e-07	0.774939030136436	0.592645806606492	1.78468825931853	328
REACTOME_METABOLISM_OF_POLYAMINES	1.44677843026044e-06	2.95032917867034e-05	0.643551836150722	0.770752081204882	1.97677701454331	58
REACTOME_METABOLISM_OF_RNA	1.07091851071572e-13	6.90099888305213e-12	0.954541630725724	0.563337357369684	1.7284618268645	641
REACTOME_MHC_CLASS_II_ANTIGEN_PRESENTATION	0.000212346450493524	0.00275879138504087	0.518848077743792	0.617889180900313	1.71168054185493	103
REACTOME_MITOTIC_G1_PHASE_AND_G1_S_TRANSITION	5.92223700351366e-05	0.000844311841828363	0.557332238758646	0.602658513845583	1.72157599187184	145
REACTOME_MITOTIC_G2_G2_M_PHASES	0.0001269079400161	0.00174742471252937	0.518848077743792	0.565410309212866	1.64556715887352	184
REACTOME_MITOTIC_METAPHASE_AND_ANAPHASE	0.000410922672332501	0.00483209069436248	0.49849310876659	0.535345006620005	1.58042581918745	217
REACTOME_MODULATION_BY_MTB_OF_HOST_IMMUNE_SYSTEM	0.00161129504969861	0.0154511686015741	0.45505986738723	0.940169572868341	1.67804851412533	7
REACTOME_MRNA_EDITING	0.00433780514830064	0.0340888004581089	0.407017918923954	0.94316182351373	1.5672415241678	5
REACTOME_NEDDYLATION	0.00238619758175218	0.0210063623180479	0.431707695803346	0.508399219605821	1.50313838367978	220
REACTOME_NEF_MEDIATED_DOWNREGULATION_OF_MHC_CLASS_I_COMPLEX_CELL_SURFACE_EXPRESSION	0.00660643562674446	0.0483871005558361	0.407017918923954	0.839887021254649	1.60431165579404	11
REACTOME_NEF_MEDIATES_DOWN_MODULATION_OF_CELL_SURFACE_RECEPTORS_BY_RECRUITING_THEM_TO_CLATHRIN_ADAPTERS	0.00660779771712225	0.0483871005558361	0.407017918923954	0.761650904517591	1.67006791767564	22
REACTOME_NEGATIVE_REGULATION_OF_NOTCH4_SIGNALING	3.05750124874681e-07	7.5778992488171e-06	0.674962860011025	0.792929688875724	2.01359471550853	53
REACTOME_NEGATIVE_REGULATORS_OF_DDX58_IFIH1_SIGNALING	1.80211270767529e-05	0.000308851443836691	0.575610261071129	0.814948961650213	1.91292826320535	33
REACTOME_NERVOUS_SYSTEM_DEVELOPMENT	5.25233307210702e-11	2.72951889650465e-09	0.851339057116899	0.561604528011099	1.71984163240831	550
REACTOME_NEURONAL_SYSTEM	7.58509806875995e-05	0.0010625733033715	0.538434096309916	-0.355320361072001	-1.44392686857202	371
REACTOME_NEUTROPHIL_DEGRANULATION	3.3891883569786e-19	4.54998536924377e-17	1.13308993200902	0.660685990189131	2.01492469373668	418
REACTOME_NF_KB_IS_ACTIVATED_AND_SIGNALS_SURVIVAL	0.00132200973001543	0.0129863272869199	0.45505986738723	0.859237961305234	1.70351662355968	13
REACTOME_NICOTINAMIDE_SALVAGING	0.00106960435753971	0.0105713657668495	0.45505986738723	0.832462745661684	1.75988964143111	18
REACTOME_NOD1_2_SIGNALING_PATHWAY	0.00190760299478653	0.0176288458371321	0.45505986738723	0.725144745672345	1.72226852626922	36
REACTOME_NONSENSE_MEDIATED_DECAY_NMD	1.02022947967439e-16	9.13105384308581e-15	1.05746357275086	0.824513544579032	2.29858577014537	110
REACTOME_NUCLEOTIDE_BINDING_DOMAIN_LEUCINE_RICH_REPEAT_CONTAINING_RECEPTOR_NLR_SIGNALING_PATHWAYS	2.76893767538137e-05	0.000446075859503939	0.575610261071129	0.727786679935745	1.8616525262376	56
REACTOME_OAS_ANTIVIRAL_RESPONSE	1.82540709146626e-05	0.000309550613089699	0.575610261071129	0.961411555412992	1.82306767341969	10
REACTOME_ORC1_REMOVAL_FROM_CHROMATIN	1.16560032152369e-07	3.41414930540847e-06	0.704975715167238	0.758319785399165	1.9985618565603	69
REACTOME_P75NTR_RECRUITS_SIGNALLING_COMPLEXES	0.000385355592420514	0.00459857673621813	0.49849310876659	0.884525146605018	1.75365074525954	13
REACTOME_P75NTR_SIGNALS_VIA_NF_KB	0.000263857132925636	0.00326979877802461	0.49849310876659	0.878673445897429	1.81784529551636	16
REACTOME_PCP_CE_PATHWAY	1.40084992757986e-05	0.000242663358422704	0.593325476396405	0.67074549380447	1.84429511460476	90
REACTOME_PD_1_SIGNALING	0.00241483866347362	0.0211429624285652	0.431707695803346	0.829630011022333	1.68684895971323	15
REACTOME_PEPTIDE_LIGAND_BINDING_RECEPTORS	7.98020580506975e-14	5.35671314665307e-12	0.954541630725724	0.761218217060901	2.1705425735462	135
REACTOME_PERK_REGULATES_GENE_EXPRESSION	0.000365879408943867	0.00439874423737738	0.49849310876659	0.782522072242702	1.79592749775922	30
REACTOME_PLATELET_ACTIVATION_SIGNALING_AND_AGGREGATION	3.30660933446388e-05	0.000502542229983142	0.557332238758646	0.554732350775041	1.64201605026216	227
REACTOME_POST_TRANSLATIONAL_PROTEIN_MODIFICATION	0.00249738409822372	0.0216305687217119	0.431707695803346	0.403337007946374	1.2456154516407	1228
REACTOME_PROGRAMMED_CELL_DEATH	7.49414721534363e-09	2.80769096835316e-07	0.747739663149885	0.655447100885979	1.91186441573402	192
REACTOME_PTEN_REGULATION	0.00188047710752066	0.0175112637006693	0.45505986738723	0.547504576112122	1.56086586666921	137
REACTOME_PURINERGIC_SIGNALING_IN_LEISHMANIASIS_INFECTION	0.000579617243079528	0.00622508919067413	0.477270815362862	0.792896203587487	1.77807201095238	25
REACTOME_PYROPTOSIS	0.00301582689223972	0.0251735602248611	0.431707695803346	0.760090889670888	1.67863925250922	24
REACTOME_REGULATED_NECROSIS	3.36853963747285e-06	6.31013646042878e-05	0.627256739718528	0.779715294731771	1.96899234982816	52
REACTOME_REGULATION_BY_C_FLIP	0.00532380722128282	0.040647646604202	0.407017918923954	0.860973313883782	1.63261259694792	10
REACTOME_REGULATION_OF_EXPRESSION_OF_SLITS_AND_ROBOS	2.0848856140913e-21	4.01257998311232e-19	1.19534448258848	0.801408463409956	2.30010484946873	163
REACTOME_REGULATION_OF_HMOX1_EXPRESSION_AND_ACTIVITY	7.98405124435791e-08	2.46905533079672e-06	0.704975715167238	0.778939797069717	2.02025305648951	63
REACTOME_REGULATION_OF_IFNA_SIGNALING	0.00103312755815942	0.0102738796061409	0.45505986738723	0.851356416418476	1.73102427142313	15
REACTOME_REGULATION_OF_INSULIN_LIKE_GROWTH_FACTOR_IGF_TRANSPORT_AND_UPTAKE_BY_INSULIN_LIKE_GROWTH_FACTOR_BINDING_PROTEINS_IGFBPS	0.00279216959983708	0.0237999218271827	0.431707695803346	0.588661013362791	1.62545384163744	95
REACTOME_REGULATION_OF_MRNA_STABILITY_BY_PROTEINS_THAT_BIND_AU_RICH_ELEMENTS	2.7960464980395e-09	1.12610772708541e-07	0.774939030136436	0.769811058844442	2.088678675282	85
REACTOME_REGULATION_OF_PTEN_STABILITY_AND_ACTIVITY	1.50164098974112e-06	3.02392954309117e-05	0.643551836150722	0.731793260109725	1.92981675885276	68
REACTOME_REGULATION_OF_RAS_BY_GAPS	4.33432844199879e-07	1.04217957015822e-05	0.674962860011025	0.759278391421984	1.99645184016971	67
REACTOME_REGULATION_OF_RUNX2_EXPRESSION_AND_ACTIVITY	1.3019263718699e-07	3.67965506154808e-06	0.690132458796796	0.756355303414157	1.99338443822211	69
REACTOME_REGULATION_OF_RUNX3_EXPRESSION_AND_ACTIVITY	4.05085632880407e-07	9.88777203894447e-06	0.674962860011025	0.786509727910848	1.99431019431421	54
REACTOME_REGULATION_OF_TNFR1_SIGNALING	0.000236893630290899	0.00305308510718911	0.518848077743792	0.759187318528763	1.80052736201018	35
REACTOME_RESPIRATORY_ELECTRON_TRANSPORT	4.13303749382996e-05	0.00061651142616297	0.557332238758646	0.639171543418012	1.76755172495891	101
REACTOME_RESPIRATORY_ELECTRON_TRANSPORT_ATP_SYNTHESIS_BY_CHEMIOSMOTIC_COUPLING_AND_HEAT_PRODUCTION_BY_UNCOUPLING_PROTEINS	8.35776779990519e-06	0.000147960043138981	0.593325476396405	0.646506429724798	1.82101650025943	122
REACTOME_RESPONSE_OF_EIF2AK1_HRI_TO_HEME_DEFICIENCY	0.00204569679396051	0.0187250996310817	0.431707695803346	0.83391142851477	1.69555417112949	15
REACTOME_RESPONSE_OF_EIF2AK4_GCN2_TO_AMINO_ACID_DEFICIENCY	1.11181622664017e-21	2.55876563016759e-19	1.20397524075264	0.882970513043382	2.4381227563892	95
REACTOME_RESPONSE_TO_ELEVATED_PLATELET_CYTOSOLIC_CA2	2.643645384206e-06	5.02904703065995e-05	0.627256739718528	0.670576293204049	1.86706883385538	108
REACTOME_RHO_GTPASES_ACTIVATE_IQGAPS	0.00284672017310917	0.0241371905204151	0.431707695803346	0.763569816676753	1.6863223645002	24
REACTOME_RIPK1_MEDIATED_REGULATED_NECROSIS	0.000150390730670377	0.0020359619084872	0.518848077743792	0.814098312172787	1.85273472198693	28
REACTOME_RIP_MEDIATED_NFKB_ACTIVATION_VIA_ZBP1	0.0029499923560453	0.0247960091264639	0.431707695803346	0.808712648555977	1.70110552772763	17
REACTOME_ROS_AND_RNS_PRODUCTION_IN_PHAGOCYTES	0.00304965447189618	0.0253247080114678	0.431707695803346	0.744080394595659	1.70037257409577	29
REACTOME_RRNA_PROCESSING	5.99281940915179e-15	4.1975791600624e-13	0.996986217533181	0.730712269089642	2.13140432465773	192
REACTOME_RUNX1_REGULATES_TRANSCRIPTION_OF_GENES_INVOLVED_IN_DIFFERENTIATION_OF_HSCS	8.15389474285146e-08	2.46905533079672e-06	0.704975715167238	0.767211752594597	2.02362703673306	70
REACTOME_SCF_SKP2_MEDIATED_DEGRADATION_OF_P27_P21	5.70940583669623e-07	1.31282509242283e-05	0.659444398037935	0.782223732991632	2.00657388900522	59
REACTOME_SELENOAMINO_ACID_METABOLISM	6.7981866107501e-16	5.47593931495921e-14	1.02766987054358	0.820087413805143	2.28375349092105	109
REACTOME_SEPARATION_OF_SISTER_CHROMATIDS	8.81596902096265e-05	0.00122435569765266	0.538434096309916	0.572335683486473	1.65032835953115	174
REACTOME_SIGNALING_BY_CSF3_G_CSF	0.000239884008440895	0.00306708839363716	0.518848077743792	0.792296546203517	1.81836040691927	30
REACTOME_SIGNALING_BY_INTERLEUKINS	1.79884066496529e-28	9.65977437086362e-26	1.38774608305349	0.719212531578749	2.1922884637274	399
REACTOME_SIGNALING_BY_NOTCH4	0.00103082573173175	0.0102738796061409	0.45505986738723	0.635273203893927	1.7131768241594	82
REACTOME_SIGNALING_BY_RECEPTOR_TYROSINE_KINASES	0.00230068086578888	0.020364817993329	0.431707695803346	0.449175221278704	1.36989629979511	491
REACTOME_SIGNALING_BY_ROBO_RECEPTORS	1.92928352984601e-17	2.07205051105461e-15	1.07686819261983	0.739768906688667	2.17159496811819	207
REACTOME_SIGNALING_BY_TGF_BETA_RECEPTOR_COMPLEX	0.00414926390309908	0.0330914066727357	0.407017918923954	0.597435037724214	1.59312733215377	75
REACTOME_SIGNALING_BY_THE_B_CELL_RECEPTOR_BCR	1.47991312527753e-07	4.04091533020694e-06	0.690132458796796	0.712390322458028	1.97339317681331	105
REACTOME_SRP_DEPENDENT_COTRANSLATIONAL_PROTEIN_TARGETING_TO_MEMBRANE	2.35008988071151e-18	2.91230369063557e-16	1.10533657731401	0.840129422990841	2.33553998818285	107
REACTOME_STABILIZATION_OF_P53	5.64438748683363e-07	1.31282509242283e-05	0.659444398037935	0.785670347575027	2.00132649569681	55
REACTOME_SWITCHING_OF_ORIGINS_TO_A_POST_REPLICATIVE_STATE	2.03428809499334e-06	3.94847966389672e-05	0.627256739718528	0.705555611282334	1.93001398833085	89
REACTOME_SYNTHESIS_OF_DNA	1.44091960733172e-06	2.95032917867034e-05	0.643551836150722	0.669854713526378	1.88177211095734	118
REACTOME_S_PHASE	0.00018658964711273	0.00247372096560932	0.518848077743792	0.574193488237475	1.64386416206545	159
REACTOME_TCR_SIGNALING	3.81932286070326e-08	1.30913385714743e-06	0.719512826338911	0.720603844010497	2.00671479238324	109
REACTOME_TERMINATION_OF_TRANSLESION_DNA_SYNTHESIS	0.000831616754496514	0.00853334134709481	0.477270815362862	0.75260766706407	1.7518015122294	32
REACTOME_THE_CITRIC_ACID_TCA_CYCLE_AND_RESPIRATORY_ELECTRON_TRANSPORT	0.00090252432040256	0.00914444452936179	0.477270815362862	0.546088257166614	1.57123169239867	169
REACTOME_THE_NLRP3_INFLAMMASOME	0.00436594246924791	0.0341433656211572	0.407017918923954	0.817217586270915	1.69070221884142	16
REACTOME_THE_ROLE_OF_GTSE1_IN_G2_M_PROGRESSION_AFTER_G2_CHECKPOINT	6.3281343417179e-10	2.91274983557358e-08	0.801215574617779	0.801912882372749	2.11472967011313	68
REACTOME_THE_ROLE_OF_NEF_IN_HIV_1_REPLICATION_AND_DISEASE_PATHOGENESIS	0.00214612516234525	0.0195333764776169	0.431707695803346	0.754426081492712	1.72401453857662	29
REACTOME_THYROXINE_BIOSYNTHESIS	0.000558057769039867	0.00605348157078147	0.477270815362862	-0.953428892448527	-1.71392739271628	6
REACTOME_TNFR1_INDUCED_NFKAPPAB_SIGNALING_PATHWAY	0.00597056279812758	0.0449466199429137	0.407017918923954	0.713189412471641	1.63680555782624	30
REACTOME_TNFR2_NON_CANONICAL_NF_KB_PATHWAY	1.00888489488718e-10	4.78033401665659e-09	0.839088935621274	0.774745649230825	2.13266878627728	91
REACTOME_TNF_RECEPTOR_SUPERFAMILY_TNFSF_MEMBERS_MEDIATING_NON_CANONICAL_NF_KB_PATHWAY	0.00295520406721357	0.0247960091264639	0.431707695803346	0.850752142104132	1.69997810721251	14
REACTOME_TNF_SIGNALING	0.00506876518858081	0.0392585611480946	0.407017918923954	0.662874061941577	1.63039214203575	44
REACTOME_TOLL_LIKE_RECEPTOR_CASCADES	4.42204919560335e-05	0.000647629204919727	0.557332238758646	0.604587007451046	1.72236314952567	143
REACTOME_TOLL_LIKE_RECEPTOR_TLR1_TLR2_CASCADE	0.00373032108913925	0.0301987300231323	0.431707695803346	0.577194154110134	1.59379071124382	95
REACTOME_TRAF6_MEDIATED_IRF7_ACTIVATION_IN_TLR7_8_OR_9_SIGNALING	0.000821374615063699	0.00848227246710012	0.477270815362862	0.870026424342558	1.72490572291793	13
REACTOME_TRAF6_MEDIATED_NF_KB_ACTIVATION	0.00156088401141054	0.0151480972432674	0.45505986738723	0.78608887373749	1.73333338583062	23
REACTOME_TRAFFICKING_AND_PROCESSING_OF_ENDOSOMAL_TLR	0.00535950811593836	0.0407272055413995	0.407017918923954	0.835463669637724	1.62890445912171	12
REACTOME_TRANSCRIPTIONAL_REGULATION_BY_RUNX1	3.21847457170547e-05	0.00049855408990553	0.557332238758646	0.588892853942657	1.69372542349183	170
REACTOME_TRANSCRIPTIONAL_REGULATION_BY_RUNX2	5.78588339925641e-07	1.31282509242283e-05	0.659444398037935	0.686576535924517	1.92418304044454	113
REACTOME_TRANSCRIPTIONAL_REGULATION_BY_RUNX3	6.0869731768806e-08	2.04294037249055e-06	0.704975715167238	0.733135075127909	2.02348616306513	94
REACTOME_TRANSCRIPTIONAL_REGULATION_OF_GRANULOPOIESIS	0.000531271349234079	0.00594359821955626	0.477270815362862	0.762471410635965	1.76381711728393	31
REACTOME_TRANSLATION	5.23233449786347e-17	5.26830679753628e-15	1.06720998682811	0.688793703503616	2.06490253845203	286
REACTOME_TRANSLATION_OF_SARS_COV_1_STRUCTURAL_PROTEINS	0.0044233413114516	0.0344251345543407	0.407017918923954	0.734264233242618	1.6779406814282	29
REACTOME_TRANSLESION_SYNTHESIS_BY_Y_FAMILY_DNA_POLYMERASES_BYPASSES_LESIONS_ON_DNA_TEMPLATE	0.00223154803079344	0.020083932277141	0.431707695803346	0.697974084426221	1.68780042512837	39
REACTOME_TRANSMISSION_ACROSS_CHEMICAL_SYNAPSES	0.005308642133889	0.040647646604202	0.407017918923954	-0.344843462152875	-1.33662682636856	240
REACTOME_TRANSPORT_OF_SMALL_MOLECULES	0.00191498946089268	0.0176288458371321	0.45505986738723	0.429954951562735	1.31888401766333	602
REACTOME_UB_SPECIFIC_PROCESSING_PROTEASES	1.10052364442947e-06	2.30252414438426e-05	0.643551836150722	0.635029936725875	1.81741086237501	158
REACTOME_UCH_PROTEINASES	2.58375237216261e-05	0.000422070954753841	0.575610261071129	0.682628880707085	1.85022437171584	84
REACTOME_UNFOLDED_PROTEIN_RESPONSE_UPR	0.00140618706171548	0.0137294991298402	0.45505986738723	0.602418679895778	1.64333995829581	88

## Sheet: Astrocytes_in_vitro_LGTV
pathway	pval	padj	log2err	ES	NES	size
REACTOME_ANTIVIRAL_MECHANISM_BY_IFN_STIMULATED_GENES	2.14702242837429e-06	0.000864713283027746	0.627256739718528	0.963198721421139	1.54343583675016	77
REACTOME_CHEMOKINE_RECEPTORS_BIND_CHEMOKINES	0.000171643806722915	0.0395025960900881	0.518848077743792	0.967549580099049	1.58919822246616	40
REACTOME_CYTOKINE_SIGNALING_IN_IMMUNE_SYSTEM	3.58161348814421e-06	0.00115399586588007	0.627256739718528	0.882502423478777	1.4288189893993	641
REACTOME_DDX58_IFIH1_MEDIATED_INDUCTION_OF_INTERFERON_ALPHA_BETA	6.58743752126311e-07	0.000365527334786568	0.659444398037935	0.965954141927566	1.56320248824719	72
REACTOME_INTERFERON_ALPHA_BETA_SIGNALING	1.54860461067564e-05	0.00415800337966408	0.575610261071129	0.963881277516609	1.55810062114702	65
REACTOME_INTERFERON_GAMMA_SIGNALING	6.80684049881876e-07	0.000365527334786568	0.659444398037935	0.968549157576831	1.54830640961875	83
REACTOME_INTERFERON_SIGNALING	2.47467782690917e-09	3.98670597915068e-06	0.774939030136436	0.960250365440518	1.54842690438817	180

## Sheet: Astrocytes_in_vitro_TBEV
pathway	pval	padj	log2err	ES	NES	size
REACTOME_ACTIVATION_OF_ATR_IN_RESPONSE_TO_REPLICATION_STRESS	6.17271504125811e-08	3.8223350832406e-06	0.704975715167238	-0.811030642651534	-2.18886738277603	37
REACTOME_ACTIVATION_OF_THE_PRE_REPLICATIVE_COMPLEX	9.73421365035313e-09	7.4628971319374e-07	0.747739663149885	-0.846746397717596	-2.20830209125134	32
REACTOME_ACYL_CHAIN_REMODELLING_OF_PI	0.00064357574016077	0.0117745107006686	0.477270815362862	0.924586457951402	1.71029009357355	12
REACTOME_ADAPTIVE_IMMUNE_SYSTEM	7.83611471943466e-08	4.67264618455178e-06	0.704975715167238	0.569434540704285	1.52910300028345	676
REACTOME_ANCHORING_OF_THE_BASAL_BODY_TO_THE_PLASMA_MEMBRANE	0.00270407597992881	0.0332333002113388	0.431707695803346	-0.486361972747055	-1.54159325126936	95
REACTOME_ANTIGEN_PRESENTATION_FOLDING_ASSEMBLY_AND_PEPTIDE_LOADING_OF_CLASS_I_MHC	3.70849183660528e-05	0.00113607231841534	0.557332238758646	0.889500589614698	1.85213649665409	27
REACTOME_ANTIGEN_PROCESSING_CROSS_PRESENTATION	2.6280025121101e-06	0.000117530112347146	0.627256739718528	0.749154422539336	1.82662864274397	102
REACTOME_ANTIVIRAL_MECHANISM_BY_IFN_STIMULATED_GENES	3.94628760821827e-06	0.00016291084741619	0.610526878385931	0.779242907612964	1.86357988691454	77
REACTOME_ATF4_ACTIVATES_GENES_IN_RESPONSE_TO_ENDOPLASMIC_RETICULUM_STRESS	0.00143517826850096	0.0210057910207867	0.45505986738723	0.83497721578501	1.69771018613973	25
REACTOME_AURKA_ACTIVATION_BY_TPX2	0.00105650649287996	0.0173568923830279	0.45505986738723	-0.553290122368334	-1.69361800471512	72
REACTOME_BASE_EXCISION_REPAIR	1.04304316825961e-05	0.000381658977476813	0.593325476396405	-0.635889733027492	-1.94645495614307	72
REACTOME_CASPASE_ACTIVATION_VIA_DEATH_RECEPTORS_IN_THE_PRESENCE_OF_LIGAND	0.00187815969314453	0.026067561258299	0.45505986738723	0.885096730691981	1.70081602620739	15
REACTOME_CASPASE_ACTIVATION_VIA_EXTRINSIC_APOPTOTIC_SIGNALLING_PATHWAY	0.00176517277967383	0.024929194519955	0.45505986738723	0.830001710111288	1.68759378235794	25
REACTOME_CELLULAR_RESPONSE_TO_CHEMICAL_STRESS	0.000219837329875618	0.00500055411093837	0.518848077743792	0.646957915798863	1.6328098399883	150
REACTOME_CELL_CYCLE_CHECKPOINTS	3.64511391015868e-10	3.66789587209718e-08	0.814035837847908	-0.523684084480099	-1.94228146387553	275
REACTOME_CELL_EXTRACELLULAR_MATRIX_INTERACTIONS	0.00253556506150561	0.0317490398778693	0.431707695803346	-0.762758989115968	-1.73880400456888	18
REACTOME_CELL_SURFACE_INTERACTIONS_AT_THE_VASCULAR_WALL	0.00396340831298212	0.0442355587280225	0.407017918923954	0.609372288863838	1.49861495895397	111
REACTOME_CHEMOKINE_RECEPTORS_BIND_CHEMOKINES	2.54010747683027e-08	1.70398876570697e-06	0.73376198835648	0.89899702677473	1.98500926512207	40
REACTOME_CHROMOSOME_MAINTENANCE	3.40565721063571e-10	3.65540540608233e-08	0.814035837847908	-0.670909946366179	-2.20899965888081	120
REACTOME_CILIUM_ASSEMBLY	0.00140821943078106	0.0208003053537386	0.45505986738723	-0.410730957827156	-1.43048515811192	192
REACTOME_CLASS_A_1_RHODOPSIN_LIKE_RECEPTORS	5.65475140057573e-07	2.86042917466781e-05	0.659444398037935	0.656848604738962	1.72100235788123	259
REACTOME_CLASS_I_MHC_MEDIATED_ANTIGEN_PROCESSING_PRESENTATION	5.33556743664222e-05	0.00159078955055444	0.557332238758646	0.576920784345785	1.53576652010535	365
REACTOME_CLEC7A_DECTIN_1_SIGNALING	6.20889209473062e-05	0.00178505647723505	0.538434096309916	0.716633660152378	1.73454826678663	98
REACTOME_CONDENSATION_OF_PROMETAPHASE_CHROMOSOMES	0.00133085006976404	0.0202550222127307	0.45505986738723	-0.880471089992763	-1.76768263093731	11
REACTOME_CONDENSATION_OF_PROPHASE_CHROMOSOMES	0.000455757216784257	0.00884059179545366	0.49849310876659	-0.634578861103467	-1.81216023917724	49
REACTOME_CYCLIN_A_B1_B2_ASSOCIATED_EVENTS_DURING_G2_M_TRANSITION	0.0006398816727416	0.0117745107006686	0.477270815362862	-0.742445900231854	-1.85429157532252	25
REACTOME_CYTOKINE_SIGNALING_IN_IMMUNE_SYSTEM	1	0	1.61e-47	NA	0.799453617545018	2.14483231499148	641
REACTOME_CYTOPROTECTION_BY_HMOX1	0.00212203975502311	0.0276559388931726	0.431707695803346	0.634069151972445	1.56489630045186	118
REACTOME_CYTOSOLIC_SENSORS_OF_PATHOGEN_ASSOCIATED_DNA	0.000111462267232741	0.00298854064133333	0.538434096309916	0.763421192037627	1.77927653893902	62
REACTOME_C_TYPE_LECTIN_RECEPTORS_CLRS	1.95510734807005e-05	0.000682696621943629	0.575610261071129	0.704596422756052	1.74956255251329	124
REACTOME_DDX58_IFIH1_MEDIATED_INDUCTION_OF_INTERFERON_ALPHA_BETA	9.27157289204342e-10	8.29290686454995e-08	0.801215574617779	0.851276051447523	2.02424652726191	72
REACTOME_DECTIN_1_MEDIATED_NONCANONICAL_NF_KB_SIGNALING	0.00212522992692735	0.0276559388931726	0.431707695803346	0.711604556133777	1.65567625110036	61
REACTOME_DEPOSITION_OF_NEW_CENPA_CONTAINING_NUCLEOSOMES_AT_THE_CENTROMERE	1.17531344680777e-08	8.60115749709322e-07	0.747739663149885	-0.760105509266413	-2.20699608494692	54
REACTOME_DEUBIQUITINATION	0.00062197852267213	0.0116440165290945	0.477270815362862	0.575318853932302	1.5038401416325	254
REACTOME_DEX_H_BOX_HELICASES_ACTIVATE_TYPE_I_IFN_AND_INFLAMMATORY_CYTOKINES_PRODUCTION	0.00193026124418878	0.0265263314459218	0.45505986738723	0.959595915913029	1.65866526839137	7
REACTOME_DISEASES_OF_DNA_REPAIR	0.000836515840591277	0.0144816183156124	0.477270815362862	-0.68209248974536	-1.80210957996628	33
REACTOME_DISEASES_OF_IMMUNE_SYSTEM	0.000115171013714174	0.00299073116257775	0.538434096309916	0.873090764842586	1.81796762063649	27
REACTOME_DNA_DOUBLE_STRAND_BREAK_REPAIR	4.10163060262874e-08	2.64145010809291e-06	0.719512826338911	-0.58303997967045	-1.97964439002625	151
REACTOME_DNA_REPAIR	3.01913033476824e-05	0.000972159967795373	0.575610261071129	-0.419021179013121	-1.54539910589378	311
REACTOME_DNA_REPLICATION	0.000211045707442671	0.00492439984032899	0.518848077743792	-0.460503935668362	-1.58746885328821	165
REACTOME_DNA_STRAND_ELONGATION	8.42717785913828e-11	1.04367356563174e-08	0.839088935621274	-0.876939972175628	-2.28704648720951	32
REACTOME_DOWNSTREAM_SIGNALING_EVENTS_OF_B_CELL_RECEPTOR_BCR	0.00204113195499028	0.0271588632027633	0.431707695803346	0.677093294275413	1.62477541004373	80
REACTOME_DUAL_INCISION_IN_GG_NER	0.00241179979396657	0.0308174418117951	0.431707695803346	-0.630893925569017	-1.74742169992491	41
REACTOME_E2F_MEDIATED_REGULATION_OF_DNA_REPLICATION	0.000220521330358152	0.00500055411093837	0.518848077743792	-0.784584190729391	-1.88010221656738	22
REACTOME_ENDOSOMAL_VACUOLAR_PATHWAY	0.00348884141072444	0.0407031497917851	0.431707695803346	0.891248775326819	1.68008360829211	13
REACTOME_EXTENSION_OF_TELOMERES	3.26438379839138e-07	1.75188597180337e-05	0.674962860011025	-0.743216350949159	-2.13837365950666	51
REACTOME_FANCONI_ANEMIA_PATHWAY	0.00361844352045949	0.0416121004852842	0.431707695803346	-0.625532783396526	-1.70658987255356	38
REACTOME_FCERI_MEDIATED_NF_KB_ACTIVATION	0.0011093963049983	0.0176844361489828	0.45505986738723	0.692184394971516	1.65721960104365	79
REACTOME_G0_AND_EARLY_G1	0.00100583395894317	0.0166947698340052	0.45505986738723	-0.724306088488105	-1.83258226345496	26
REACTOME_G1_S_SPECIFIC_TRANSCRIPTION	1.9929652938727e-05	0.000682696621943629	0.575610261071129	-0.801054192531225	-2.04979354584691	28
REACTOME_G2_M_DNA_DAMAGE_CHECKPOINT	0.000852611519192637	0.0146032398500016	0.477270815362862	-0.549418540118768	-1.71026405008084	80
REACTOME_GOLGI_CISTERNAE_PERICENTRIOLAR_STACK_REORGANIZATION	0.00244582103383876	0.031006077673074	0.431707695803346	-0.793145500464124	-1.70131600434276	14
REACTOME_GPCR_LIGAND_BINDING	9.22380999210322e-07	4.36774531979005e-05	0.659444398037935	0.617414794757762	1.64140734847551	357
REACTOME_G_ALPHA_I_SIGNALLING_EVENTS	0.000347704604517242	0.00736584754306263	0.49849310876659	0.593350160170847	1.5510162679373	252
REACTOME_HDR_THROUGH_HOMOLOGOUS_RECOMBINATION_HRR	1.76037316475881e-06	8.09771655789054e-05	0.643551836150722	-0.680496029086526	-2.036042959762	66
REACTOME_HDR_THROUGH_SINGLE_STRAND_ANNEALING_SSA	0.00327518591807164	0.0390596246525581	0.431707695803346	-0.628798196307946	-1.69704545040011	37
REACTOME_HEMOSTASIS	0.000442394658595661	0.00878741100852014	0.49849310876659	0.518655768038118	1.39225301857946	549
REACTOME_HOMOLOGOUS_DNA_PAIRING_AND_STRAND_EXCHANGE	3.58832855398796e-05	0.00113278607292561	0.557332238758646	-0.717353607573083	-1.98848698312137	42
REACTOME_HOMOLOGY_DIRECTED_REPAIR	1.16455416387322e-07	6.46528346150306e-06	0.704975715167238	-0.611612352420423	-2.00325052681819	122
REACTOME_IMMUNOREGULATORY_INTERACTIONS_BETWEEN_A_LYMPHOID_AND_A_NON_LYMPHOID_CELL	9.71568902411077e-05	0.00265123039471497	0.538434096309916	0.719064103227004	1.72860062468783	87
REACTOME_INACTIVATION_OF_CSF3_G_CSF_SIGNALING	0.00372083756677485	0.0424861594504079	0.431707695803346	0.814010886237641	1.65508057833053	25
REACTOME_INFECTIOUS_DISEASE	3.73986539602565e-05	0.00113607231841534	0.557332238758646	0.515795761355621	1.38529198365454	798
REACTOME_INNATE_IMMUNE_SYSTEM	1.97623592792299e-23	1.06057994798534e-20	1.25451347943706	0.666432980657973	1.79286831656056	887
REACTOME_INTERFERON_ALPHA_BETA_SIGNALING	2.52250581671448e-15	8.12246872982062e-13	1.00731795687447	0.919411417692871	2.16199193363587	65
REACTOME_INTERFERON_GAMMA_SIGNALING	7.47668575130568e-14	1.71963772280031e-11	0.954541630725724	0.883655918754426	2.11922880102709	83
REACTOME_INTERFERON_SIGNALING	2.85535380532566e-23	1.14927990664358e-20	1.24623277191648	0.854021369150633	2.18072954096886	180
REACTOME_INTERLEUKIN_10_SIGNALING	5.89436516705837e-13	1.05443643544044e-10	0.921426003494898	0.937531204070658	2.10278331643763	44
REACTOME_INTERLEUKIN_1_FAMILY_SIGNALING	5.06600539492386e-10	4.79780510931025e-08	0.801215574617779	0.776632625180685	1.93675148453919	129
REACTOME_INTERLEUKIN_1_PROCESSING	0.000144173885339929	0.00368444373646486	0.518848077743792	0.967080079620273	1.67782587917426	8
REACTOME_INTERLEUKIN_1_SIGNALING	8.73723202549833e-08	5.02390841466154e-06	0.704975715167238	0.781406562605302	1.89097993057924	99
REACTOME_INTERLEUKIN_27_SIGNALING	0.00361697915869762	0.0416121004852842	0.431707695803346	0.91543779828373	1.68031521429193	11
REACTOME_INTERLEUKIN_2_FAMILY_SIGNALING	0.0025438671703386	0.0317490398778693	0.431707695803346	0.774885591134311	1.68793084382471	38
REACTOME_INTERLEUKIN_4_AND_INTERLEUKIN_13_SIGNALING	1.62050257440034e-12	2.60900914478455e-10	0.910119734774459	0.838473455778651	2.04337931244512	101
REACTOME_INTERLEUKIN_6_FAMILY_SIGNALING	0.00123055826618549	0.019423517730967	0.45505986738723	0.833065518238263	1.6787415443806	23
REACTOME_IRAK4_DEFICIENCY_TLR2_4	0.00341819587832914	0.0401700391540869	0.431707695803346	0.866325968940669	1.66474583037038	15
REACTOME_LAGGING_STRAND_SYNTHESIS	9.2473717111714e-06	0.000346238801278743	0.593325476396405	-0.857729661369409	-1.99985241128657	20
REACTOME_LEISHMANIA_INFECTION	0.000289658438364176	0.00630202818603141	0.49849310876659	0.604813969672041	1.57279535151921	223
REACTOME_MEIOSIS	0.000420379619644363	0.0086770665080439	0.49849310876659	-0.543729282223697	-1.72067056852615	92
REACTOME_MEIOTIC_RECOMBINATION	0.00341276520611913	0.0401700391540869	0.431707695803346	-0.566913756837239	-1.67764342464704	62
REACTOME_MISMATCH_REPAIR	0.00067599781301221	0.0122287244825804	0.477270815362862	-0.82408600449832	-1.76768412301078	14
REACTOME_MITOTIC_METAPHASE_AND_ANAPHASE	2.71667020802388e-05	0.000911216465608011	0.575610261071129	-0.459762721783311	-1.63446460242306	226
REACTOME_MITOTIC_PROMETAPHASE	5.26368534277575e-15	1.41242223364483e-12	0.996986217533181	-0.652445800332012	-2.27068904375032	194
REACTOME_MITOTIC_PROPHASE	0.000198407533595528	0.00469759013365882	0.518848077743792	-0.522758339439581	-1.71648594537993	117
REACTOME_MITOTIC_SPINDLE_CHECKPOINT	1.51957861694102e-13	3.0581519665938e-11	0.943632225232838	-0.733340166100337	-2.37550950039711	110
REACTOME_MYD88_INDEPENDENT_TLR4_CASCADE	0.000500987945029824	0.00960226894640496	0.477270815362862	0.68071614523453	1.63619579660992	95
REACTOME_M_PHASE	7.31411723770912e-09	5.88786437635584e-07	0.761460801445585	-0.463901359406199	-1.73413732974605	380
REACTOME_NEGATIVE_REGULATORS_OF_DDX58_IFIH1_SIGNALING	2.80349716562238e-05	0.000921149068704498	0.575610261071129	0.860932136308984	1.84569913506454	33
REACTOME_NEUTROPHIL_DEGRANULATION	2.73309465873094e-10	3.14305885754058e-08	0.814035837847908	0.651604531771457	1.73983447545384	435
REACTOME_NICOTINAMIDE_SALVAGING	0.00131282468661507	0.0202550222127307	0.45505986738723	0.878401282347049	1.71485300655773	17
REACTOME_NOD1_2_SIGNALING_PATHWAY	0.00138398391406084	0.0206316120522033	0.45505986738723	0.7965674195728	1.72019756075801	36
REACTOME_NUCLEOTIDE_BINDING_DOMAIN_LEUCINE_RICH_REPEAT_CONTAINING_RECEPTOR_NLR_SIGNALING_PATHWAYS	0.00241128743526038	0.0308174418117951	0.431707695803346	0.723231065157995	1.67094535081511	55
REACTOME_OAS_ANTIVIRAL_RESPONSE	0.00110048217233236	0.0176844361489828	0.45505986738723	0.929735558874314	1.69381978719302	10
REACTOME_OVARIAN_TUMOR_DOMAIN_PROTEASES	0.0028346184094442	0.0343138017985351	0.431707695803346	0.772809224011775	1.68340789985811	38
REACTOME_PCNA_DEPENDENT_LONG_PATCH_BASE_EXCISION_REPAIR	0.000330060109870244	0.0070852903585479	0.49849310876659	-0.795274762985789	-1.868632508464	21
REACTOME_PEPTIDE_LIGAND_BINDING_RECEPTORS	4.43019592159448e-09	3.75400812303532e-07	0.761460801445585	0.753483470157312	1.90207193677643	151
REACTOME_PERK_REGULATES_GENE_EXPRESSION	0.00162910607236141	0.0236293763648817	0.45505986738723	0.81170724708699	1.71735116996395	30
REACTOME_PHOSPHORYLATION_OF_EMI1	0.000113230421814493	0.00298854064133333	0.538434096309916	-0.972320351277319	-1.76401340491225	6
REACTOME_POLO_LIKE_KINASE_MEDIATED_EVENTS	0.000956829332786242	0.0162157392187984	0.477270815362862	-0.811862999352416	-1.78171250853938	15
REACTOME_POLYMERASE_SWITCHING	0.00078180368017532	0.0138319112646403	0.477270815362862	-0.820733696639937	-1.76049334274711	14
REACTOME_PROCESSING_OF_DNA_DOUBLE_STRAND_BREAK_ENDS	0.00133356046866426	0.0202550222127307	0.45505986738723	-0.546348242175662	-1.70177433556457	83
REACTOME_PROCESSIVE_SYNTHESIS_ON_THE_C_STRAND_OF_THE_TELOMERE	0.0013475092172747	0.0202756059795539	0.45505986738723	-0.796247246097561	-1.82892926761449	19
REACTOME_PROCESSIVE_SYNTHESIS_ON_THE_LAGGING_STRAND	3.23161389507113e-06	0.000137958507123527	0.627256739718528	-0.900460317876393	-1.97614796225895	15
REACTOME_PROGRAMMED_CELL_DEATH	1.32633941739464e-05	0.000474534769334527	0.593325476396405	0.649457728228548	1.67779820639882	199
REACTOME_PYROPTOSIS	0.000447557579315933	0.00878741100852014	0.49849310876659	0.853916988967078	1.7207601244413	23
REACTOME_RECOGNITION_OF_DNA_DAMAGE_BY_PCNA_CONTAINING_REPLICATION_COMPLEX	0.000797225384342667	0.0139514442259967	0.477270815362862	-0.709261960306098	-1.82904763133089	30
REACTOME_RECRUITMENT_OF_MITOTIC_CENTROSOME_PROTEINS_AND_COMPLEXES	0.00197745305772428	0.0265308285244674	0.431707695803346	-0.535523170724133	-1.6639971492782	79
REACTOME_REGULATED_NECROSIS	3.25616352217021e-06	0.000137958507123527	0.627256739718528	0.833479184831206	1.9106155810168	51
REACTOME_REGULATION_OF_IFNA_SIGNALING	8.25836823647382e-06	0.00032429202099324	0.593325476396405	0.917144500784479	1.84461682497786	21
REACTOME_REGULATION_OF_PLK1_ACTIVITY_AT_G2_M_TRANSITION	0.00196064188948117	0.0265263314459218	0.431707695803346	-0.502853407662188	-1.56480963191451	87
REACTOME_REGULATION_OF_TNFR1_SIGNALING	0.000998826177299287	0.0166947698340052	0.45505986738723	0.801406047394705	1.72555475188103	35
REACTOME_REGULATION_OF_TP53_ACTIVITY_THROUGH_PHOSPHORYLATION	0.000158978496701276	0.00399930280764147	0.518848077743792	-0.552157013105098	-1.73301531560491	90
REACTOME_REPRODUCTION	0.000516309374978774	0.00977950698489207	0.477270815362862	-0.513477864918232	-1.65774885024801	109
REACTOME_RESOLUTION_OF_ABASIC_SITES_AP_SITES	0.000167804608038877	0.00415639106065527	0.518848077743792	-0.700455561986939	-1.91099555449353	38
REACTOME_RESOLUTION_OF_AP_SITES_VIA_THE_MULTIPLE_NUCLEOTIDE_PATCH_REPLACEMENT_PATHWAY	0.000239953491959374	0.00536562669520267	0.518848077743792	-0.768295367914243	-1.91885176770159	25
REACTOME_RESOLUTION_OF_D_LOOP_STRUCTURES	0.00107960066143222	0.0175571420697563	0.45505986738723	-0.675059201833296	-1.78352741447473	33
REACTOME_RESOLUTION_OF_D_LOOP_STRUCTURES_THROUGH_SYNTHESIS_DEPENDENT_STRAND_ANNEALING_SDSA	0.00194434421592249	0.0265263314459218	0.45505986738723	-0.706609698810998	-1.78780825096923	26
REACTOME_RESOLUTION_OF_SISTER_CHROMATID_COHESION	2.23170199915043e-11	3.26640019875655e-09	0.863415391606693	-0.693283400343883	-2.27543025499074	118
REACTOME_RHO_GTPASES_ACTIVATE_FORMINS	8.12230173822979e-11	1.04367356563174e-08	0.839088935621274	-0.659452267368754	-2.18447755692917	132
REACTOME_RHO_GTPASE_EFFECTORS	1.32330895327073e-08	9.26316267289509e-07	0.747739663149885	-0.494844451856876	-1.83455683673535	286
REACTOME_RIPK1_MEDIATED_REGULATED_NECROSIS	0.00174495030840148	0.024929194519955	0.45505986738723	0.815933944831248	1.71032597132582	28
REACTOME_RIP_MEDIATED_NFKB_ACTIVATION_VIA_ZBP1	0.00028907861675964	0.00630202818603141	0.49849310876659	0.901163205117926	1.7592898174813	17
REACTOME_SEPARATION_OF_SISTER_CHROMATIDS	0.000365487974670574	0.00764202128856654	0.49849310876659	-0.445984762681847	-1.54933543245648	182
REACTOME_SIGNALING_BY_GPCR	0.000183615764615168	0.00447911183379425	0.518848077743792	0.531967632726474	1.42776087507696	584
REACTOME_SIGNALING_BY_INTERLEUKINS	1.93987281624316e-27	1.56159761707574e-24	1.3575740855908	0.769162347869534	2.05259541234153	415
REACTOME_SIGNALING_BY_THE_B_CELL_RECEPTOR_BCR	0.000715581603038407	0.0128009597876871	0.477270815362862	0.668278975530485	1.64064368702161	110
REACTOME_SMOOTH_MUSCLE_CONTRACTION	0.00280623337873583	0.0342275434830658	0.431707695803346	-0.661735944008009	-1.75130333666327	34
REACTOME_SYNTHESIS_OF_DNA	0.00383094698653507	0.0431316408973529	0.431707695803346	-0.448799909026465	-1.47310897366026	119
REACTOME_S_PHASE	0.00125715352620552	0.0196506522057368	0.45505986738723	-0.442873230804183	-1.52308550660584	160
REACTOME_TCR_SIGNALING	0.00018935222914802	0.00455010580490019	0.518848077743792	0.693741676010985	1.6976664639267	107
REACTOME_TELOMERE_C_STRAND_LAGGING_STRAND_SYNTHESIS	5.59959288186852e-05	0.00163915355269242	0.557332238758646	-0.742807240067982	-1.96586086913989	34
REACTOME_TELOMERE_MAINTENANCE	6.76494925257808e-05	0.00191080145555276	0.538434096309916	-0.578029513670741	-1.8395772630069	94
REACTOME_TNFR2_NON_CANONICAL_NF_KB_PATHWAY	5.68532506766272e-07	2.86042917466781e-05	0.659444398037935	0.765589341007382	1.84585918700305	96
REACTOME_TNFS_BIND_THEIR_PHYSIOLOGICAL_RECEPTORS	0.00266700305137076	0.0330298070208225	0.431707695803346	0.814106885548219	1.67991430937268	26
REACTOME_TNF_RECEPTOR_SUPERFAMILY_TNFSF_MEMBERS_MEDIATING_NON_CANONICAL_NF_KB_PATHWAY	0.00175141914808183	0.024929194519955	0.45505986738723	0.88085347079458	1.70973097805204	16
REACTOME_TNF_SIGNALING	0.0021300226228282	0.0276559388931726	0.431707695803346	0.76297939740224	1.71128207858792	44
REACTOME_TOLL_LIKE_RECEPTOR_CASCADES	9.11101509810632e-06	0.000346238801278743	0.593325476396405	0.68770819085085	1.73852232514808	143
REACTOME_TOLL_LIKE_RECEPTOR_TLR1_TLR2_CASCADE	0.000429023619450686	0.00874339275083044	0.49849310876659	0.682750541635355	1.64108575090728	95
REACTOME_TRAF3_DEPENDENT_IRF_ACTIVATION_PATHWAY	8.2809114390521e-05	0.00229866679601274	0.538434096309916	0.933370705930414	1.77486011094239	14
REACTOME_TRAF6_MEDIATED_IRF7_ACTIVATION	7.83941774788811e-07	3.82468562851511e-05	0.659444398037935	0.92511378397261	1.87578261370112	24
REACTOME_TRAF6_MEDIATED_NF_KB_ACTIVATION	0.00182541885932767	0.0255558640305874	0.45505986738723	0.834454022695243	1.68614279912901	22
REACTOME_TRANSCRIPTIONAL_REGULATION_BY_RUNX3	0.00398394783575358	0.0442355587280225	0.407017918923954	0.640634076060296	1.54458824263033	96
REACTOME_UB_SPECIFIC_PROCESSING_PROTEASES	0.00380944293946453	0.0431316408973529	0.431707695803346	0.577346459727622	1.4768269550225	178
REACTOME_UNFOLDED_PROTEIN_RESPONSE_UPR	0.00286797945370779	0.0344585591079817	0.431707695803346	0.645637751518934	1.5428314918178	90
REACTOME_UNWINDING_OF_DNA	4.1310387158541e-06	0.000166274308313128	0.610526878385931	-0.92692218622295	-1.91164837279084	12
REACTOME_ZBP1_DAI_MEDIATED_INDUCTION_OF_TYPE_I_IFNS	0.000439018418263299	0.00878741100852014	0.49849310876659	0.878632341185702	1.75742270114867	20

## Sheet: Microglia_in_vivo
pathway	pval	padj	log2err	ES	NES	size
REACTOME_ACTIVATION_OF_THE_MRNA_UPON_BINDING_OF_THE_CAP_BINDING_COMPLEX_AND_EIFS_AND_SUBSEQUENT_BINDING_TO_43S	0.000466116088850881	0.0132286618774562	0.49849310876659	0.694781161100811	1.70396858961157	59
REACTOME_AFLATOXIN_ACTIVATION_AND_DETOXIFICATION	0.00158331383949023	0.0359479142149049	0.45505986738723	0.906678288832863	1.68998471192238	11
REACTOME_ANTIGEN_PRESENTATION_FOLDING_ASSEMBLY_AND_PEPTIDE_LOADING_OF_CLASS_I_MHC	0.00174414172993368	0.0385144721733301	0.45505986738723	0.78160759242948	1.66807878048741	25
REACTOME_ANTIGEN_PROCESSING_CROSS_PRESENTATION	0.00062165651535528	0.0164280377500445	0.477270815362862	0.604836061890107	1.58550542066501	100
REACTOME_ANTIMICROBIAL_PEPTIDES	0.00198419271967821	0.0420857718963325	0.431707695803346	0.797920670986512	1.65247876130888	21
REACTOME_ANTIVIRAL_MECHANISM_BY_IFN_STIMULATED_GENES	7.41254841777941e-05	0.00323866556704292	0.538434096309916	0.681539070012446	1.73503879617546	76
REACTOME_APOPTOSIS	9.74525991472267e-05	0.003795575830168	0.538434096309916	0.588290422367555	1.60667205528544	166
REACTOME_ASYMMETRIC_LOCALIZATION_OF_PCP_PROTEINS	0.000485577554557142	0.0134957072059675	0.49849310876659	0.669529031614778	1.65246058564854	63
REACTOME_AUF1_HNRNP_D0_BINDS_AND_DESTABILIZES_MRNA	7.4336616613268e-05	0.00323866556704292	0.538434096309916	0.72059140455246	1.7275828032244	54
REACTOME_A_TETRASACCHARIDE_LINKER_SEQUENCE_IS_REQUIRED_FOR_GAG_SYNTHESIS	0.0013939549797241	0.0330449327546361	0.45505986738723	0.783923755180628	1.68371479119837	26
REACTOME_CDC42_GTPASE_CYCLE	0.00209405427390403	0.0433841958822701	0.431707695803346	-0.425236487246229	-1.45449094324163	148
REACTOME_CDT1_ASSOCIATION_WITH_THE_CDC6_ORC_ORIGIN_COMPLEX	0.000135123038232916	0.00506554273561535	0.518848077743792	0.713627164498261	1.7445574694928	58
REACTOME_CELLULAR_RESPONSES_TO_STIMULI	2.78544131426514e-06	0.000187088808274808	0.627256739718528	0.494796951560561	1.42508337951523	666
REACTOME_CELLULAR_RESPONSE_TO_CHEMICAL_STRESS	4.88771942194096e-06	0.00030303860416034	0.610526878385931	0.621529309498426	1.68907004541088	151
REACTOME_CELLULAR_RESPONSE_TO_HYPOXIA	9.88921742351463e-05	0.003795575830168	0.538434096309916	0.671139305004965	1.69715920623299	72
REACTOME_CELLULAR_RESPONSE_TO_STARVATION	3.13506702687982e-06	0.000202149121893211	0.627256739718528	0.634883997102234	1.7263134413089	143
REACTOME_CHEMOKINE_RECEPTORS_BIND_CHEMOKINES	8.61660228521744e-07	6.94498144188525e-05	0.659444398037935	0.832877039718452	1.92570840978272	39
REACTOME_CLASS_A_1_RHODOPSIN_LIKE_RECEPTORS	5.60123640309394e-07	5.01621837877079e-05	0.659444398037935	0.605082653132852	1.68881410125531	230
REACTOME_CREATION_OF_C4_AND_C2_ACTIVATORS	0.000191880256715828	0.00631246885359009	0.518848077743792	-0.97015491724705	-1.77290969045568	8
REACTOME_CYTOKINE_SIGNALING_IN_IMMUNE_SYSTEM	6.7449019042442e-17	1.08727818696416e-13	1.05746357275086	0.59907965671076	1.72461099558532	610
REACTOME_CYTOPROTECTION_BY_HMOX1	0.000595398707984439	0.0159963786211819	0.477270815362862	0.594955892336236	1.58595064272659	120
REACTOME_DDX58_IFIH1_MEDIATED_INDUCTION_OF_INTERFERON_ALPHA_BETA	0.00244266818462432	0.0468759656382667	0.431707695803346	0.642896495216271	1.60705393882402	67
REACTOME_DECTIN_1_MEDIATED_NONCANONICAL_NF_KB_SIGNALING	0.0012434508430958	0.0308375809087757	0.45505986738723	0.678324628866708	1.66360852288723	59
REACTOME_DEFECTIVE_B4GALT7_CAUSES_EDS_PROGEROID_TYPE	8.79787201568253e-05	0.00373214991823164	0.538434096309916	0.867026682888988	1.78571987435144	20
REACTOME_DEFECTIVE_CFTR_CAUSES_CYSTIC_FIBROSIS	0.000254922008938409	0.00805753487075913	0.49849310876659	0.681111680377371	1.6752324208002	60
REACTOME_DEFECTIVE_EXT2_CAUSES_EXOSTOSES_2	0.00212614855750579	0.0433841958822701	0.431707695803346	0.852471493484455	1.65460572017819	14
REACTOME_DEGRADATION_OF_AXIN	0.000297272426767682	0.00912758411278194	0.49849310876659	0.696222399635629	1.66915930058471	54
REACTOME_DEGRADATION_OF_BETA_CATENIN_BY_THE_DESTRUCTION_COMPLEX	0.00227223159543555	0.0452202139733593	0.431707695803346	0.616017228489193	1.58168520612298	81
REACTOME_DEGRADATION_OF_DVL	0.000148847697702805	0.00533205530437603	0.518848077743792	0.710341307875104	1.72895216320131	56
REACTOME_DETOXIFICATION_OF_REACTIVE_OXYGEN_SPECIES	0.000467762857949753	0.0132286618774562	0.49849310876659	0.777448471604608	1.73611877524067	32
REACTOME_DEVELOPMENTAL_BIOLOGY	1.61376531307193e-05	0.000911939823075671	0.575610261071129	0.467051283626732	1.3495488231971	809
REACTOME_DNA_REPLICATION_PRE_INITIATION	2.11975389963569e-05	0.00110227202781056	0.575610261071129	0.675461341848021	1.73886586695031	88
REACTOME_ENDOSOMAL_VACUOLAR_PATHWAY	0.00224678063771793	0.0452202139733593	0.431707695803346	0.894789831132016	1.66782546093973	11
REACTOME_EUKARYOTIC_TRANSLATION_ELONGATION	4.79881442834409e-09	1.10509840835581e-06	0.761460801445585	0.758668201634841	1.95306845622592	88
REACTOME_EUKARYOTIC_TRANSLATION_INITIATION	4.57832093855192e-07	4.34132550173277e-05	0.674962860011025	0.691784903098714	1.83322696450119	115
REACTOME_FCERI_MEDIATED_NF_KB_ACTIVATION	0.00143569753230557	0.0333411807441498	0.45505986738723	0.624423101804194	1.59167267484512	77
REACTOME_G1_S_DNA_DAMAGE_CHECKPOINTS	0.000544267437619293	0.014870493380378	0.477270815362862	0.664879911015324	1.65856281048331	66
REACTOME_GPCR_LIGAND_BINDING	5.98152186105853e-08	8.76564840002396e-06	0.704975715167238	0.58037181709855	1.64467078244885	315
REACTOME_HEDGEHOG_LIGAND_BIOGENESIS	9.59023000531821e-05	0.003795575830168	0.538434096309916	0.700543869472679	1.73653353764971	64
REACTOME_HOST_INTERACTIONS_OF_HIV_FACTORS	0.000145550124486905	0.00533205530437603	0.518848077743792	0.609933893064618	1.63905572387679	127
REACTOME_IMMUNOREGULATORY_INTERACTIONS_BETWEEN_A_LYMPHOID_AND_A_NON_LYMPHOID_CELL	1.6829482524618e-05	0.000911939823075671	0.575610261071129	0.691030991948206	1.77921314342585	84
REACTOME_INFECTIOUS_DISEASE	1.38609015376797e-07	1.48958488524932e-05	0.690132458796796	0.502579450137178	1.45028783347576	748
REACTOME_INFLUENZA_INFECTION	1.02930575878979e-06	7.90114706271021e-05	0.643551836150722	0.650733359755259	1.77096274500945	147
REACTOME_INNATE_IMMUNE_SYSTEM	1.63752886033856e-06	0.000114769414037642	0.643551836150722	0.477902159909167	1.38143760804034	847
REACTOME_INTERFERON_ALPHA_BETA_SIGNALING	9.42194645062994e-13	5.06272589280516e-10	0.910119734774459	0.879008653124513	2.13948406976145	56
REACTOME_INTERFERON_GAMMA_SIGNALING	4.3229103782993e-09	1.10509840835581e-06	0.761460801445585	0.773478368777154	1.97569375788776	79
REACTOME_INTERFERON_SIGNALING	2.50603993840948e-16	2.01986819035804e-13	1.03769615548758	0.758189262843441	2.07565146729388	169
REACTOME_INTERLEUKIN_10_SIGNALING	4.48386885148291e-05	0.00219030199654256	0.557332238758646	0.775627319043902	1.80607078947397	41
REACTOME_INTERLEUKIN_12_FAMILY_SIGNALING	0.00195321962015989	0.0420857718963325	0.431707695803346	0.66307149103457	1.58597124399838	53
REACTOME_INTERLEUKIN_12_SIGNALING	0.00240730062470282	0.0467538386388065	0.431707695803346	0.694514219429719	1.61485637380436	44
REACTOME_INTERLEUKIN_1_FAMILY_SIGNALING	0.00037969395594709	0.0113345677219761	0.49849310876659	0.588275562187263	1.58167292638384	128
REACTOME_INTERLEUKIN_1_SIGNALING	0.00137430453883648	0.0330449327546361	0.45505986738723	0.596229224112964	1.55750185386119	99
REACTOME_INTERLEUKIN_20_FAMILY_SIGNALING	0.00129455728773722	0.0316185810277637	0.45505986738723	0.835675872200195	1.65149240810788	16
REACTOME_INTERLEUKIN_4_AND_INTERLEUKIN_13_SIGNALING	1.12026507666072e-05	0.000668839742065588	0.593325476396405	0.666991382293526	1.74235054643142	99
REACTOME_METABOLISM_OF_AMINO_ACIDS_AND_DERIVATIVES	1.72083111473839e-08	3.08219972995365e-06	0.73376198835648	0.584427669633184	1.65738689298686	328
REACTOME_METABOLISM_OF_POLYAMINES	0.000658252304149615	0.01711455990789	0.477270815362862	0.683943903214803	1.67199274975238	58
REACTOME_MUSCLE_CONTRACTION	0.00198013714038606	0.0420857718963325	0.431707695803346	0.542180209731485	1.48074107410867	166
REACTOME_NEGATIVE_REGULATION_OF_NOTCH4_SIGNALING	9.10886158875692e-05	0.00376499612335286	0.538434096309916	0.719170610382674	1.72015223549434	53
REACTOME_NERVOUS_SYSTEM_DEVELOPMENT	4.82227606478193e-08	7.77350901642847e-06	0.719512826338911	0.529231933024662	1.51983030984166	550
REACTOME_NEURONAL_SYSTEM	1.69715847966936e-05	0.000911939823075671	0.575610261071129	0.525515596219153	1.49889302896044	371
REACTOME_NEUTROPHIL_DEGRANULATION	1.27691758867936e-06	9.35632342250515e-05	0.643551836150722	0.53177937390861	1.52118667972058	418
REACTOME_NONSENSE_MEDIATED_DECAY_NMD	4.10126678261935e-07	4.13202628348899e-05	0.674962860011025	0.694121258562742	1.82716341703921	110
REACTOME_ORC1_REMOVAL_FROM_CHROMATIN	0.000157844821989739	0.00553143158798824	0.518848077743792	0.681932813230129	1.71131545860196	69
REACTOME_PCP_CE_PATHWAY	0.00173600450451951	0.0385144721733301	0.45505986738723	0.599104837659623	1.54438831357939	90
REACTOME_PEPTIDE_LIGAND_BINDING_RECEPTORS	4.42621013267358e-11	1.42701014677396e-08	0.851339057116899	0.730464252655972	1.97185873621387	135
REACTOME_PROGRAMMED_CELL_DEATH	4.86308036754802e-05	0.00230567222131983	0.557332238758646	0.572809457337704	1.5829909575739	192
REACTOME_RAC1_GTPASE_CYCLE	0.00144781802238864	0.0333411807441498	0.45505986738723	-0.405898219925667	-1.42018501741527	179
REACTOME_REGULATION_OF_EXPRESSION_OF_SLITS_AND_ROBOS	9.54855457973001e-12	3.84806749563119e-09	0.875325132024659	0.714484185716409	1.95076297540948	163
REACTOME_REGULATION_OF_HMOX1_EXPRESSION_AND_ACTIVITY	0.000191813066612562	0.00631246885359009	0.518848077743792	0.681893659733922	1.68297765011968	63
REACTOME_REGULATION_OF_IFNA_SIGNALING	6.40216255000047e-05	0.00294865315160022	0.538434096309916	0.915388582456891	1.79729959876892	15
REACTOME_REGULATION_OF_PTEN_STABILITY_AND_ACTIVITY	0.00230331953309041	0.0452798913090456	0.431707695803346	0.636135810268832	1.59359243351494	68
REACTOME_REGULATION_OF_RUNX2_EXPRESSION_AND_ACTIVITY	0.000300100470209332	0.00912758411278194	0.49849310876659	0.673202864524944	1.68940758750067	69
REACTOME_RESPONSE_OF_EIF2AK4_GCN2_TO_AMINO_ACID_DEFICIENCY	6.79789686922758e-09	1.36977621914936e-06	0.761460801445585	0.744942675216031	1.93564609739303	95
REACTOME_RRNA_PROCESSING	0.000872440176389141	0.0219745869428015	0.477270815362862	0.53568804278963	1.48040385324244	192
REACTOME_SCF_SKP2_MEDIATED_DEGRADATION_OF_P27_P21	0.000701157371497125	0.0179407251246566	0.477270815362862	0.689028149259306	1.68985918074669	59
REACTOME_SELENOAMINO_ACID_METABOLISM	7.91898906116011e-08	9.69287505295495e-06	0.704975715167238	0.706442966877462	1.85942130528747	109
REACTOME_SIGNALING_BY_INTERLEUKINS	6.95827402510093e-07	5.90354617287511e-05	0.659444398037935	0.545604236731587	1.5606376257485	399
REACTOME_SIGNALING_BY_ROBO_RECEPTORS	8.41812969859611e-08	9.69287505295495e-06	0.704975715167238	0.629695605067302	1.7464315651388	207
REACTOME_SRP_DEPENDENT_COTRANSLATIONAL_PROTEIN_TARGETING_TO_MEMBRANE	6.96123531977938e-08	9.35125944623697e-06	0.704975715167238	0.707554213126083	1.85970611952569	107
REACTOME_STABILIZATION_OF_P53	0.000188880902144875	0.00631246885359009	0.518848077743792	0.704530905845058	1.70330444542616	55
REACTOME_STRIATED_MUSCLE_CONTRACTION	0.00210551435141295	0.0433841958822701	0.431707695803346	0.765592461833949	1.66042020953349	28
REACTOME_THE_ROLE_OF_GTSE1_IN_G2_M_PROGRESSION_AFTER_G2_CHECKPOINT	2.47574600608164e-05	0.00124715705056362	0.575610261071129	0.706545816369372	1.76997749336269	68
REACTOME_TNFR2_NON_CANONICAL_NF_KB_PATHWAY	0.000466769651211237	0.0132286618774562	0.49849310876659	0.615736337829937	1.59079402290643	91
REACTOME_TRANSLATION	0.000196894987369374	0.00634789439278863	0.518848077743792	0.532193647210214	1.50230776084952	286

## Sheet: Microglia_in_vitro_TBEV
pathway	pval	padj	log2err	ES	NES	size
REACTOME_ACETYLCHOLINE_BINDING_AND_DOWNSTREAM_EVENTS	0.00092852012975849	0.023773063004769	0.477270815362862	0.890001605390463	1.77547337108272	11
REACTOME_ACTIVATION_OF_ATR_IN_RESPONSE_TO_REPLICATION_STRESS	0.000181280212936639	0.00561138207320732	0.518848077743792	-0.707436158693686	-1.92891404045984	37
REACTOME_ACTIVATION_OF_GENE_EXPRESSION_BY_SREBF_SREBP	0.000176086580062272	0.00561138207320732	0.518848077743792	0.734848848271279	1.85483256620069	43
REACTOME_ACTIVATION_OF_THE_MRNA_UPON_BINDING_OF_THE_CAP_BINDING_COMPLEX_AND_EIFS_AND_SUBSEQUENT_BINDING_TO_43S	4.64807927108154e-10	3.57016755440692e-08	0.814035837847908	-0.785753450099864	-2.32543959399313	59
REACTOME_ACTIVATION_OF_THE_PRE_REPLICATIVE_COMPLEX	0.000155609213436178	0.0051224012504603	0.518848077743792	-0.732354823721002	-1.93521044309334	32
REACTOME_ANTIVIRAL_MECHANISM_BY_IFN_STIMULATED_GENES	4.94441380913362e-05	0.00189889035098393	0.557332238758646	0.681433001241528	1.88215379965348	77
REACTOME_BASE_EXCISION_REPAIR	0.00145224442154622	0.0339488442312181	0.45505986738723	-0.555457308632407	-1.71190547845563	72
REACTOME_CELLULAR_RESPONSE_TO_STARVATION	5.46420193426776e-15	8.01250701815808e-13	0.996986217533181	-0.692545016497468	-2.39097348986523	151
REACTOME_CELL_CYCLE	9.80235205939128e-12	1.05407959145321e-09	0.875325132024659	-0.437463975866668	-1.71524902601735	650
REACTOME_CELL_CYCLE_CHECKPOINTS	4.49387892126863e-11	4.26389805882724e-09	0.851339057116899	-0.540502663138679	-1.99197664605948	275
REACTOME_CELL_CYCLE_MITOTIC	5.74940277800345e-10	4.03208116561721e-08	0.801215574617779	-0.440515561916875	-1.72145267290792	521
REACTOME_CHROMOSOME_MAINTENANCE	1.18656970549696e-05	0.000503667614464894	0.593325476396405	-0.56464193004883	-1.90045208468066	120
REACTOME_CLASS_A_1_RHODOPSIN_LIKE_RECEPTORS	0.000182716586050898	0.00561138207320732	0.518848077743792	-0.411178877580399	-1.4987235356859	259
REACTOME_COMPLEMENT_CASCADE	0.00120331381106832	0.0296034767427899	0.45505986738723	-0.660109063084565	-1.79795104410439	38
REACTOME_COMPLEX_I_BIOGENESIS	2.89855991650105e-06	0.0001375110925093	0.627256739718528	-0.722397172234673	-2.05997283932977	49
REACTOME_CONDENSATION_OF_PROPHASE_CHROMOSOMES	0.00071382384038231	0.0188753746645355	0.477270815362862	-0.633237216784992	-1.80572615393088	49
REACTOME_CREATION_OF_C4_AND_C2_ACTIVATORS	2.15970272648267e-05	0.000893230896876037	0.575610261071129	-0.946900495983147	-1.91038264059113	10
REACTOME_CYCLIN_A_B1_B2_ASSOCIATED_EVENTS_DURING_G2_M_TRANSITION	0.000154099289266422	0.0051224012504603	0.518848077743792	-0.765986018060606	-1.91806404510044	25
REACTOME_CYTOKINE_SIGNALING_IN_IMMUNE_SYSTEM	1.14914026163301e-10	9.75559601060026e-09	0.839088935621274	0.506114109797849	1.75338742522415	641
REACTOME_DDX58_IFIH1_MEDIATED_INDUCTION_OF_INTERFERON_ALPHA_BETA	1.67545545914354e-06	8.44534267374542e-05	0.643551836150722	0.739251390736308	2.02638396837895	72
REACTOME_DEPOSITION_OF_NEW_CENPA_CONTAINING_NUCLEOSOMES_AT_THE_CENTROMERE	4.03029830186626e-05	0.00158557833192933	0.557332238758646	-0.660651914958854	-1.90781220494761	54
REACTOME_DNA_REPLICATION	8.19432517613667e-06	0.000357228284029958	0.593325476396405	-0.514951911072521	-1.7945066165066	165
REACTOME_DNA_REPLICATION_PRE_INITIATION	0.00048108455218361	0.0131523624181723	0.49849310876659	-0.497199511035774	-1.67850468039252	122
REACTOME_EUKARYOTIC_TRANSLATION_ELONGATION	4.8922626988233e-18	1.315203288867e-15	1.0959292864312	-0.814061711127001	-2.6152688627091	89
REACTOME_EUKARYOTIC_TRANSLATION_INITIATION	7.86099108379562e-24	6.33988930908117e-21	1.26273988547916	-0.81590327850782	-2.74629047213061	116
REACTOME_EXTENSION_OF_TELOMERES	0.00121546849602861	0.0296034767427899	0.45505986738723	-0.599592407511609	-1.73361551184377	51
REACTOME_FACTORS_INVOLVED_IN_MEGAKARYOCYTE_DEVELOPMENT_AND_PLATELET_PRODUCTION	0.00202616143170113	0.044164843099107	0.431707695803346	0.532024049244601	1.60666621763509	142
REACTOME_G2_M_CHECKPOINTS	0.000108579842791567	0.00389198414272884	0.538434096309916	-0.497886174457526	-1.71867155438701	152
REACTOME_GPCR_LIGAND_BINDING	0.00103831142614994	0.0261686926621852	0.45505986738723	-0.3640454474931	-1.38171513727736	357
REACTOME_HDR_THROUGH_HOMOLOGOUS_RECOMBINATION_HRR	0.000792009994537922	0.0206050342127366	0.477270815362862	-0.568862841471055	-1.73955961621062	66
REACTOME_HIGHLY_CALCIUM_PERMEABLE_NICOTINIC_ACETYLCHOLINE_RECEPTORS	0.000184378952188461	0.00561138207320732	0.518848077743792	0.929856851604536	1.76926502935175	9
REACTOME_HIGHLY_CALCIUM_PERMEABLE_POSTSYNAPTIC_NICOTINIC_ACETYLCHOLINE_RECEPTORS	0.00122965464461682	0.0296034767427899	0.45505986738723	0.890005774362115	1.7362361124977	10
REACTOME_HOMOLOGY_DIRECTED_REPAIR	0.000217434595858123	0.00637676369307551	0.518848077743792	-0.512204639249551	-1.72916075984893	122
REACTOME_INFECTIOUS_DISEASE	0.000135734901201195	0.00465830629016016	0.518848077743792	-0.334277924393921	-1.34085895634629	798
REACTOME_INFLUENZA_INFECTION	1.79762685554126e-10	1.44978605899403e-08	0.826657301178302	-0.64029166252744	-2.20531285615305	148
REACTOME_INITIAL_TRIGGERING_OF_COMPLEMENT	0.00040454748585174	0.01125060508067	0.49849310876659	-0.810885508853436	-1.82037157002609	16
REACTOME_INTERFERON_ALPHA_BETA_SIGNALING	8.95471538988814e-13	1.03171113742068e-10	0.921426003494898	0.854526061887691	2.30871825614477	65
REACTOME_INTERFERON_GAMMA_SIGNALING	4.60604514277625e-08	2.85751954434542e-06	0.719512826338911	0.750127576676681	2.09240291122963	83
REACTOME_INTERFERON_SIGNALING	5.87025717623384e-16	9.46872482526519e-14	1.02766987054358	0.741928675487878	2.29387011617723	180
REACTOME_KERATAN_SULFATE_KERATIN_METABOLISM	0.00133048886591406	0.0315599785399908	0.45505986738723	-0.682057084958726	-1.80230122181972	32
REACTOME_METABOLIC_DISORDERS_OF_BIOLOGICAL_OXIDATION_ENZYMES	0.00187798280231806	0.0414957021936853	0.45505986738723	0.753350726009524	1.76430347416309	26
REACTOME_METABOLISM_OF_AMINO_ACIDS_AND_DERIVATIVES	2.54332138458261e-14	3.1556749179475e-12	0.97599468306432	-0.552483040060207	-2.07363039165598	342
REACTOME_METABOLISM_OF_RNA	1.09970602367795e-14	1.47818818016045e-12	0.986546283587582	-0.468737158771501	-1.83482283766078	647
REACTOME_MITOCHONDRIAL_TRANSLATION	5.0221903364602e-10	3.68217864214104e-08	0.801215574617779	-0.696149121807178	-2.24835551081342	93
REACTOME_MITOTIC_METAPHASE_AND_ANAPHASE	7.61876371766457e-07	3.96421479890095e-05	0.659444398037935	-0.497980459020251	-1.79715011305079	226
REACTOME_MITOTIC_PROMETAPHASE	5.82975322187404e-07	3.13446398229428e-05	0.659444398037935	-0.516213216265331	-1.83817896998943	194
REACTOME_MITOTIC_SPINDLE_CHECKPOINT	1.07972196978564e-07	6.45033902690457e-06	0.704975715167238	-0.623444208222679	-2.079083843505	110
REACTOME_M_PHASE	1.74538565663119e-06	8.53123352771546e-05	0.643551836150722	-0.423109927888456	-1.60440477664641	380
REACTOME_NEURONAL_SYSTEM	0.00013134914393258	0.00460578628615763	0.518848077743792	0.454901487033899	1.52051815290308	381
REACTOME_NEUTROPHIL_DEGRANULATION	0.000236103565760924	0.00680062592093518	0.518848077743792	-0.366115669161062	-1.4011136315634	435
REACTOME_NONSENSE_MEDIATED_DECAY_NMD	1.97452116588515e-17	4.54986091510393e-15	1.07686819261983	-0.769972100649089	-2.5663812461605	111
REACTOME_OAS_ANTIVIRAL_RESPONSE	0.00166462868601337	0.0378175502892896	0.45505986738723	0.883606443844754	1.7237522061455	10
REACTOME_PRESYNAPTIC_NICOTINIC_ACETYLCHOLINE_RECEPTORS	0.000217430108874376	0.00637676369307551	0.518848077743792	0.929855418666823	1.81397537386554	10
REACTOME_REGULATION_OF_CHOLESTEROL_BIOSYNTHESIS_BY_SREBP_SREBF	0.000324478058416439	0.00918215979343361	0.49849310876659	0.69476956417165	1.84385246048449	56
REACTOME_REGULATION_OF_EXPRESSION_OF_SLITS_AND_ROBOS	4.97235419114589e-16	8.91156367813148e-14	1.02766987054358	-0.687414517117638	-2.39550504178354	165
REACTOME_REGULATION_OF_IFNA_SIGNALING	7.30013210357975e-06	0.000327086474529837	0.610526878385931	0.892589311745173	2.02604256888699	21
REACTOME_RESOLUTION_OF_SISTER_CHROMATID_COHESION	1.35993597866883e-07	7.83420261997434e-06	0.690132458796796	-0.606886688418362	-2.04049536058759	118
REACTOME_RESPIRATORY_ELECTRON_TRANSPORT	5.0660394806495e-09	3.40480070095318e-07	0.761460801445585	-0.678102220960301	-2.18329727410807	91
REACTOME_RESPIRATORY_ELECTRON_TRANSPORT_ATP_SYNTHESIS_BY_CHEMIOSMOTIC_COUPLING_AND_HEAT_PRODUCTION_BY_UNCOUPLING_PROTEINS	1.11279733181819e-11	1.12183881013921e-09	0.875325132024659	-0.687303447943944	-2.290549777847	112
REACTOME_RESPONSE_OF_EIF2AK4_GCN2_TO_AMINO_ACID_DEFICIENCY	1.20337601580731e-19	3.88209102699438e-17	1.14219120216838	-0.810873327096445	-2.64732173496461	97
REACTOME_RHO_GTPASES_ACTIVATE_FORMINS	3.15411303506237e-05	0.0012718960813889	0.557332238758646	-0.525734772493407	-1.77082902935935	132
REACTOME_RRNA_PROCESSING	6.94221352937218e-23	3.73259680762577e-20	1.23789667319529	-0.718946853058465	-2.56584658798842	196
REACTOME_SELENOAMINO_ACID_METABOLISM	7.80795934230486e-17	1.57427980239222e-14	1.05746357275086	-0.755540535720995	-2.51796089693308	112
REACTOME_SEPARATION_OF_SISTER_CHROMATIDS	4.16933974393023e-06	0.000192147000198842	0.610526878385931	-0.50528366551755	-1.78476797999276	182
REACTOME_SIGNALING_BY_ROBO_RECEPTORS	5.75395538361538e-11	5.15618335209534e-09	0.851339057116899	-0.578821656534856	-2.07594411726772	210
REACTOME_SRP_DEPENDENT_COTRANSLATIONAL_PROTEIN_TARGETING_TO_MEMBRANE	2.74651140380896e-22	1.10753072358596e-19	1.22105375677186	-0.815631507626577	-2.70873056496598	108
REACTOME_SYNTHESIS_OF_DNA	5.07832070984731e-05	0.00190496076860086	0.557332238758646	-0.525926336389801	-1.76546070828685	119
REACTOME_S_PHASE	0.000585819988264499	0.0157487940178439	0.477270815362862	-0.458243768486411	-1.59500407567667	160
REACTOME_THE_CITRIC_ACID_TCA_CYCLE_AND_RESPIRATORY_ELECTRON_TRANSPORT	7.16977641754103e-09	4.62593974459747e-07	0.761460801445585	-0.581928017281295	-2.02371722586447	158
REACTOME_TRAF3_DEPENDENT_IRF_ACTIVATION_PATHWAY	7.02278854361872e-05	0.00257449043655841	0.538434096309916	0.902202135268094	1.87471175045238	14
REACTOME_TRAF6_MEDIATED_IRF7_ACTIVATION	4.06878463737544e-07	2.26308607589192e-05	0.674962860011025	0.907658966852926	2.09044531683822	24
REACTOME_TRANSLATION	4.47970008208808e-28	7.22575623240807e-25	1.37274298193398	-0.691847684995929	-2.55741339571263	288
REACTOME_TRANSMISSION_ACROSS_CHEMICAL_SYNAPSES	0.00151763098421406	0.0349705539648182	0.45505986738723	0.468107879614275	1.50979767486811	251
REACTOME_UREA_CYCLE	0.00184773815518441	0.0413944672821174	0.45505986738723	-0.865995914717848	-1.74715671743535	10
